# Supplementary material for: Single-cell transcriptomic analyses of tumor microenvironment and molecular reprograming landscape of metastatic laryngeal squamous cell carcinoma
Source: Commun Biol. 2024 Jan 8;7:63. doi: 10.1038/s42003-024-05765-x (PMC10774275; doi:10.1038/s42003-024-05765-x)
Supplement: Supplementary file 4 — Supplementary Data 1 [file 42003_2024_5765_MOESM4_ESM.xlsx]

## Sheet: figure 1e
1. All groups cell percent and cells numbers in Figure 1
	L_percent	N_percent	R_percent	T1_percent	T2_percent	L_Number	N_Number	R_Number	T1_Number	T2_Number
B_cells	0.42	0.014	0.037	0.051	0.061	5190	250	533	883	1629
Endothelial_cells	0	0.011	0.001	0.001	0.001	1	208	16	15	40
Epithelial_cells	0.023	0.821	0.604	0.367	0.751	283	14875	8771	6407	20210
Fibroblasts	0.001	0.023	0.003	0.002	0.002	10	410	49	34	51
Myeloid_cells	0.028	0.038	0.118	0.304	0.069	352	697	1714	5312	1846
NK_cells	0.007	0.008	0.008	0.012	0.002	83	152	110	210	64
T_cells	0.522	0.084	0.229	0.264	0.114	6451	1522	3328	4619	3081
All groups cell gene_median_values in Figure 1
	L	N	R	T1	T2
Epithelial_cells	1173	2726	2627	3222	3140
Endothelial_cells	1878	1341.5	1404.5	991	1415.5
B_cells	1426	681	1131	949	440
T_cells	1334	650	670	1298	525
Myeloid_cells	1643.5	1581	406	456	1941.5
NK_cells	1502	601	1352	1260.5	424.5
Fibroblasts	2070	1809	2637	2487.5	1553
All groups cell nUMI in Figure 1
	L	N	R	T1	T2
Epithelial_cells	2572	10564	8346	9425	11008
Endothelial_cells	3282	3561	3395	4170	2784
B_cells	3228	3216	4245	3741	1865
T_cells	2899	2151	2024	2725	2319
Myeloid_cells	3614	4794	3019	2317	6507
NK_cells	3227	1327	2721	2519	684
Fibroblasts	4211	5394	6698	7095	5418

## Sheet: figure 2b
Epithelial cells
	L_percent	N_percent	R_percent	T1_percent	T2_percent	L_Number	N_Number	R_Number	T1_Number	T2_Number
C0	0	0.589	0.134	0.109	0.167	2	4205	958	780	1192
C1	0	0.074	0.086	0.16	0.68	1	455	528	990	4195
C2	0.013	0.261	0.052	0.208	0.466	43	896	179	715	1601
C3	0.015	0.21	0.252	0.087	0.436	50	710	851	295	1474
C4	0.022	0.282	0.194	0.108	0.394	70	900	619	345	1258
C5	0.006	0.333	0.215	0.093	0.353	19	1048	677	293	1111
C6	0.006	0.399	0.199	0.041	0.355	15	1055	526	109	937
C7	0.007	0.316	0.115	0.073	0.49	18	810	294	186	1256
C8	0.207	0.17	0.041	0.259	0.323	505	414	101	631	788
C9	0.004	0.097	0.1	0.053	0.746	9	228	235	125	1752
C10	0.002	0.373	0.166	0.087	0.373	3	490	218	114	490

## Sheet: figure 2c
cluster	gene	p_val	avg_logFC	pct.1	pct.2	p_val_adj
CXCL14	0	CXCL14	0	1.26067	0.995	0.975	0
KRT14	0	KRT14	0	0.905478	0.994	0.986	0
DST	0	DST	0	0.852865	0.996	0.974	0
LAMB3	0	LAMB3	0	0.663975	0.975	0.902	0
CAV1	0	CAV1	0	0.659297	0.826	0.805	0
TNC	0	TNC	0	0.650513	0.982	0.919	0
GPNMB	0	GPNMB	0	0.634398	0.987	0.952	0
KRT17	0	KRT17	0	0.601098	1	0.996	0
S100A2	0	S100A2	0	0.565977	0.999	0.975	0
SESN3	0	SESN3	0	0.557188	0.989	0.959	0
WNT4	0	WNT4	0	0.546382	0.853	0.79	0
TP63	0	TP63	0	0.513906	0.862	0.85	0
DAPL1	0	DAPL1	0	0.512529	0.741	0.653	0
GJA1	0	GJA1	0	0.503766	0.975	0.923	0
ITGB4	0	ITGB4	0	0.487223	0.946	0.884	0
LIMA1	0	LIMA1	0	0.484444	0.979	0.965	0
IFITM3	0	IFITM3	0	0.483195	0.986	0.954	0
ITGA6	0	ITGA6	0	0.394758	0.981	0.948	0
SLC2A1	0	SLC2A1	0	0.386152	0.985	0.946	0
ATP1B3	0	ATP1B3	0	0.37488	0.975	0.917	0
IGFBP7	0	IGFBP7	0	0.363507	0.773	0.474	0
KRT5	0	KRT5	0	0.361468	1	0.998	0
CBR1	0	CBR1	0	0.360054	0.858	0.712	0
TGFBI	0	TGFBI	0	0.357826	0.936	0.806	0
PDLIM1	0	PDLIM1	0	0.356435	0.945	0.927	0
MYLK	0	MYLK	0	0.356427	0.956	0.888	0
MAF	0	MAF	0	0.34867	0.96	0.858	0
DUSP6	0	DUSP6	0	0.34389	0.914	0.791	0
TIMP3	0	TIMP3	0	0.331746	0.974	0.903	0
SNAPC1	0	SNAPC1	0	0.330483	0.943	0.887	0
NEAT1	0	NEAT1	0	0.327954	0.999	0.989	0
ANKRD29	0	ANKRD29	0	0.320622	0.964	0.858	0
EMP3	0	EMP3	0	0.320258	0.947	0.867	0
C12orf75	0	C12orf75	0	0.273715	0.948	0.859	0
PRSS23	0	PRSS23	0	0.269681	0.95	0.813	0
SLC7A8	0	SLC7A8	0	0.250324	0.864	0.707	0
TFF3	0	TFF3	0	-0.308992	0.4	0.582	0
GINS2	0	GINS2	0	-0.341915	0.819	0.854	0
GTSE1	0	GTSE1	0	-0.346661	0.899	0.858	0
MDK	0	MDK	0	-0.407484	0.983	0.98	0
CLDN7	0	CLDN7	0	-0.4727	0.812	0.81	0
ELF3	0	ELF3	0	-0.475275	0.691	0.865	0
CCNB1	0	CCNB1	0	-0.500842	0.75	0.801	0
HMGB2	0	HMGB2	0	-0.702479	0.493	0.769	0
KRT7	0	KRT7	0	-0.720931	0.918	0.832	0
IL1R2	0	IL1R2	8.02984e-306	0.472648	0.655	0.502	1.60597e-302
TUBA1B	0	TUBA1B	8.42318e-303	-0.769246	0.956	0.963	1.68464e-299
IGFBP2	0	IGFBP2	1.99319e-300	0.382468	0.991	0.957	3.98638e-297
S100P	0	S100P	7.78796e-300	-0.626184	0.427	0.569	1.55759e-296
H2AFZ	0	H2AFZ	6.43168e-295	-0.564495	0.844	0.923	1.28634e-291
CKS1B	0	CKS1B	1.44076e-285	-0.579649	0.763	0.917	2.88152e-282
NR2F1	0	NR2F1	3.38321e-280	-0.281653	0.948	0.927	6.76642e-277
ECM1	0	ECM1	1.19149e-265	-0.303778	0.347	0.505	2.38299e-262
AURKA	0	AURKA	2.32203e-265	-0.308955	0.776	0.758	4.64406e-262
SLPI	0	SLPI	1.96935e-260	-1.34086	0.857	0.823	3.9387e-257
PALLD	0	PALLD	4.07278e-257	0.353143	0.981	0.935	8.14557e-254
ITGB1	0	ITGB1	1.25328e-255	0.383331	0.886	0.867	2.50655e-252
H2AFX	0	H2AFX	3.75648e-254	-0.260878	0.807	0.895	7.51295e-251
FSCN1	0	FSCN1	6.41904e-253	0.254586	0.968	0.907	1.28381e-249
STMN1	0	STMN1	2.90367e-252	-0.628138	0.934	0.958	5.80735e-249
BIRC5	0	BIRC5	1.7323e-245	-0.610597	0.881	0.848	3.46459e-242
IL18	0	IL18	1.99322e-244	0.374929	0.689	0.517	3.98645e-241
S100A8	0	S100A8	3.95898e-240	-0.81664	1	1	7.91796e-237
ASPM	0	ASPM	4.53005e-239	-0.43081	0.849	0.81	9.0601e-236
TYMS	0	TYMS	5.30652e-238	-0.270608	0.515	0.656	1.0613e-234
AHNAK	0	AHNAK	1.29416e-237	0.316203	0.993	0.978	2.58832e-234
TIMP1	0	TIMP1	2.16642e-236	0.409681	0.791	0.747	4.33283e-233
FHL2	0	FHL2	1.1589e-231	0.404992	0.782	0.853	2.3178e-228
TOP2A	0	TOP2A	1.95619e-230	-0.95274	0.898	0.858	3.91238e-227
CENPW	0	CENPW	2.10748e-229	-0.40523	0.867	0.849	4.21497e-226
HMGB1	0	HMGB1	1.74301e-225	-0.471956	0.984	0.978	3.48602e-222
CD24	0	CD24	2.24187e-224	-0.378204	0.985	0.979	4.48374e-221
FEN1	0	FEN1	1.31788e-222	-0.308862	0.847	0.841	2.63577e-219
DSG3	0	DSG3	6.41305e-221	0.266444	0.987	0.947	1.28261e-217
NUSAP1	0	NUSAP1	4.72163e-217	-0.652789	0.832	0.812	9.44327e-214
CDC20	0	CDC20	7.72225e-206	-0.374495	0.829	0.794	1.54445e-202
AURKB	0	AURKB	3.11431e-201	-0.363075	0.884	0.825	6.22862e-198
CENPA	0	CENPA	1.66123e-199	-0.3099	0.821	0.763	3.32247e-196
CLSPN	0	CLSPN	2.91728e-198	-0.316803	0.891	0.847	5.83456e-195
IFI27	0	IFI27	1.20945e-190	0.251416	0.947	0.886	2.4189e-187
UCP2	0	UCP2	1.83381e-190	-0.30783	0.948	0.864	3.66762e-187
TSC22D1	0	TSC22D1	6.76091e-190	0.399966	0.832	0.775	1.35218e-186
CSRP2	0	CSRP2	3.31604e-187	0.350965	0.967	0.962	6.63209e-184
GMNN	0	GMNN	2.29861e-185	-0.304	0.737	0.782	4.59722e-182
HIST1H1B	0	HIST1H1B	1.60577e-184	-0.333497	0.899	0.879	3.21154e-181
CENPM	0	CENPM	8.54746e-183	-0.398651	0.878	0.801	1.70949e-179
RRM2	0	RRM2	8.29297e-182	-0.417234	0.871	0.812	1.65859e-178
GRN	0	GRN	8.73375e-177	0.32562	0.965	0.891	1.74675e-173
TPX2	0	TPX2	1.13909e-175	-0.663575	0.951	0.911	2.27818e-172
ORC6	0	ORC6	3.34742e-175	-0.367625	0.875	0.824	6.69484e-172
SERPINH1	0	SERPINH1	8.82156e-173	0.297804	0.946	0.872	1.76431e-169
RHOV	0	RHOV	1.50586e-168	-0.346252	0.704	0.685	3.01172e-165
TYMP	0	TYMP	4.01628e-167	0.31309	0.97	0.859	8.03257e-164
CSTA	0	CSTA	3.04721e-165	-0.87964	0.872	0.907	6.09441e-162
APP	0	APP	5.75624e-164	0.378544	0.859	0.879	1.15125e-160
SERPINB1	0	SERPINB1	1.41461e-163	-0.700171	0.737	0.774	2.82921e-160
SMC4	0	SMC4	3.88311e-161	-0.488915	0.851	0.801	7.76621e-158
IGFBP6	0	IGFBP6	1.01253e-158	0.597506	0.651	0.583	2.02505e-155
WFDC2	0	WFDC2	4.84029e-152	-1.01993	0.888	0.838	9.68058e-149
PI3	0	PI3	7.49643e-147	-1.25722	0.813	0.764	1.49929e-143
DTYMK	0	DTYMK	8.65988e-146	-0.321085	0.861	0.86	1.73198e-142
ATAD2	0	ATAD2	1.79895e-145	-0.471659	0.92	0.873	3.5979e-142
KRT6B	0	KRT6B	1.19274e-143	-0.394075	0.983	0.953	2.38549e-140
CDKN3	0	CDKN3	2.30074e-141	-0.452988	0.778	0.754	4.60147e-138
CCNB2	0	CCNB2	2.42143e-141	-0.364834	0.841	0.786	4.84286e-138
S100A9	0	S100A9	1.22444e-138	-0.858562	1	0.999	2.44888e-135
GGH	0	GGH	1.24262e-135	-0.282761	0.883	0.839	2.48525e-132
NASP	0	NASP	2.48002e-134	-0.304951	0.825	0.9	4.96004e-131
CALD1	0	CALD1	1.50742e-133	0.354463	0.834	0.881	3.01483e-130
APOBEC3A	0	APOBEC3A	2.88591e-131	-0.252255	0.335	0.459	5.77182e-128
MUC4	0	MUC4	5.99595e-129	-0.463791	0.555	0.587	1.19919e-125
MYBL2	0	MYBL2	1.33426e-128	-0.376728	0.917	0.862	2.66851e-125
ITGA3	0	ITGA3	3.44949e-128	0.306802	0.771	0.687	6.89898e-125
HMGN2	0	HMGN2	1.96924e-125	-0.341053	0.854	0.91	3.93847e-122
PRC1	0	PRC1	2.61268e-125	-0.537956	0.908	0.863	5.22537e-122
CTSZ	0	CTSZ	3.05323e-125	0.256773	0.917	0.858	6.10646e-122
IMPA2	0	IMPA2	1.53869e-124	0.260122	0.751	0.751	3.07739e-121
ANXA1	0	ANXA1	8.01763e-124	-0.985192	0.941	0.951	1.60353e-120
TUBB	0	TUBB	3.33587e-118	-0.413539	0.975	0.982	6.67174e-115
IGLC2	0	IGLC2	3.25104e-117	-0.445156	0.953	0.875	6.50208e-114
RAB11FIP1	0	RAB11FIP1	3.13042e-116	-0.374027	0.863	0.776	6.26083e-113
ARL6IP1	0	ARL6IP1	2.26292e-114	-0.257167	0.748	0.811	4.52584e-111
POU3F1	0	POU3F1	4.71769e-114	0.374889	0.755	0.89	9.43538e-111
TMPO	0	TMPO	7.61045e-111	-0.324141	0.883	0.863	1.52209e-107
CENPF	0	CENPF	9.77559e-111	-0.903901	0.918	0.859	1.95512e-107
UBE2T	0	UBE2T	1.00039e-109	-0.334932	0.847	0.843	2.00078e-106
CDCA3	0	CDCA3	5.89459e-107	-0.30858	0.87	0.796	1.17892e-103
PTRF	0	PTRF	1.96769e-106	0.444477	0.59	0.5	3.93538e-103
C15orf48	0	C15orf48	3.86626e-104	-0.819437	0.445	0.511	7.73252e-101
UBE2C	0	UBE2C	1.80888e-103	-0.717401	0.908	0.855	3.61776e-100
CSTB	0	CSTB	7.32838e-103	-0.888524	0.916	0.928	1.46568e-99
TNS4	0	TNS4	7.84388e-103	0.403941	0.825	0.857	1.56878e-99
MARCKS	0	MARCKS	2.74919e-98	0.260165	0.992	0.957	5.49837e-95
SERPINE2	0	SERPINE2	7.09676e-97	0.525918	0.758	0.836	1.41935e-93
MKI67	0	MKI67	7.333e-97	-0.5001	0.864	0.792	1.4666e-93
LYPD3	0	LYPD3	1.77897e-96	-0.253902	0.579	0.652	3.55794e-93
TXN	0	TXN	9.03836e-94	-0.298358	0.975	0.973	1.80767e-90
RANBP1	0	RANBP1	1.5119e-90	-0.302746	0.947	0.955	3.02381e-87
UBE2S	0	UBE2S	6.30017e-90	-0.408808	0.9	0.881	1.26003e-86
TROAP	0	TROAP	5.19632e-84	-0.256883	0.86	0.799	1.03926e-80
GSTM3	0	GSTM3	1.10062e-82	0.267367	0.608	0.51	2.20125e-79
ARL4C	0	ARL4C	3.66519e-80	0.259011	0.961	0.923	7.33038e-77
DLGAP5	0	DLGAP5	2.3816e-79	-0.273759	0.883	0.801	4.76319e-76
KPNA2	0	KPNA2	6.83386e-79	-0.444648	0.9	0.85	1.36677e-75
ITGA2	0	ITGA2	2.63971e-77	0.255562	0.903	0.829	5.27942e-74
PALMD	0	PALMD	4.29588e-77	0.335608	0.76	0.779	8.59177e-74
AKR1C1	0	AKR1C1	1.0585e-76	0.305282	0.671	0.595	2.11699e-73
KRT4	0	KRT4	3.11123e-76	-0.55512	0.45	0.492	6.22245e-73
BST2	0	BST2	3.57654e-76	0.298412	0.967	0.852	7.15307e-73
HIST1H1D	0	HIST1H1D	1.27637e-74	-0.307796	0.953	0.921	2.55274e-71
SGOL1	0	SGOL1	2.01236e-72	-0.284475	0.907	0.843	4.02472e-69
CNFN	0	CNFN	8.4396e-72	-0.337641	0.569	0.66	1.68792e-68
CDH13	0	CDH13	9.75775e-72	0.294685	0.747	0.797	1.95155e-68
HIST1H4C	0	HIST1H4C	1.78823e-71	-0.79783	0.937	0.966	3.57646e-68
SEPP1	0	SEPP1	2.21024e-69	0.257147	0.768	0.83	4.42048e-66
MAFB	0	MAFB	4.11523e-65	0.310776	0.867	0.924	8.23045e-62
NREP	0	NREP	5.30678e-65	-0.27437	0.967	0.951	1.06136e-61
HES4	0	HES4	1.15866e-64	-0.325879	0.796	0.698	2.31731e-61
DEK	0	DEK	2.76656e-61	-0.29366	0.895	0.924	5.53312e-58
MCM7	0	MCM7	4.42017e-59	-0.288982	0.847	0.808	8.84035e-56
MUC16	0	MUC16	7.44081e-59	-0.310585	0.791	0.665	1.48816e-55
DKK3	0	DKK3	4.10437e-57	0.379025	0.646	0.811	8.20875e-54
HMMR	0	HMMR	1.73382e-54	-0.271208	0.895	0.78	3.46763e-51
HCAR3	0	HCAR3	4.97351e-52	0.2557	0.435	0.508	9.94702e-49
C1R	0	C1R	1.80472e-51	0.364678	0.59	0.569	3.60943e-48
ANP32E	0	ANP32E	2.38024e-51	-0.349171	0.956	0.905	4.76049e-48
THSD4	0	THSD4	1.15689e-50	0.348162	0.598	0.58	2.31378e-47
CCL2	0	CCL2	1.22514e-50	0.406951	0.517	0.364	2.45028e-47
KIF23	0	KIF23	1.8769e-49	-0.292668	0.914	0.794	3.75381e-46
HIST1H1C	0	HIST1H1C	6.40315e-49	-0.280294	0.902	0.859	1.28063e-45
SPRR3	0	SPRR3	9.4613e-49	-1.27549	0.562	0.596	1.89226e-45
SCNN1A	0	SCNN1A	2.11734e-47	-0.258274	0.737	0.619	4.23467e-44
METRNL	0	METRNL	1.27932e-46	-0.276956	0.601	0.565	2.55864e-43
FOXM1	0	FOXM1	1.15936e-45	-0.286196	0.902	0.827	2.31871e-42
IGKC	0	IGKC	1.99595e-45	-0.557414	0.987	0.964	3.9919e-42
DNMT1	0	DNMT1	1.7316e-42	-0.254205	0.868	0.832	3.4632e-39
BCAM	0	BCAM	1.23188e-39	0.409742	0.694	0.819	2.46377e-36
PDPN	0	PDPN	1.56437e-38	0.321156	0.524	0.432	3.12875e-35
NTRK2	0	NTRK2	1.32979e-36	0.383481	0.538	0.465	2.65957e-33
PLAC8	0	PLAC8	1.5124e-36	-0.372292	0.635	0.61	3.0248e-33
LGALS3	0	LGALS3	1.54443e-36	-0.293137	0.927	0.924	3.08885e-33
PTTG1	0	PTTG1	3.80579e-33	-0.375169	0.947	0.927	7.61157e-30
KIAA0101	0	KIAA0101	6.82784e-32	-0.522388	0.834	0.742	1.36557e-28
MT2A	0	MT2A	3.20707e-29	-0.251044	0.932	0.966	6.41413e-26
MUC1	0	MUC1	1.13844e-27	-0.255887	0.943	0.874	2.27688e-24
MAD2L1	0	MAD2L1	5.02627e-27	-0.313557	0.772	0.712	1.00525e-23
ARL4D	0	ARL4D	7.19795e-26	0.257868	0.718	0.771	1.43959e-22
SERPINF1	0	SERPINF1	6.04462e-23	0.329677	0.562	0.525	1.20892e-19
RARRES1	0	RARRES1	1.68151e-21	-0.672876	0.591	0.565	3.36301e-18
S100A12	0	S100A12	8.93895e-21	-0.304893	0.871	0.793	1.78779e-17
NFIA	0	NFIA	7.44447e-16	0.270576	0.696	0.77	1.48889e-12
GSTA1	0	GSTA1	7.88509e-15	-0.359785	0.472	0.465	1.57702e-11
MCM4	0	MCM4	7.93744e-15	-0.2603	0.96	0.931	1.58749e-11
ECT2	0	ECT2	3.67923e-13	-0.257027	0.782	0.662	7.35845e-10
KRT13	0	KRT13	1.99818e-11	-0.367246	0.987	0.973	3.99636e-08
EFNA1	0	EFNA1	2.2465e-10	0.255376	0.662	0.739	4.493e-07
NUF2	0	NUF2	4.99901e-10	-0.257978	0.876	0.746	9.99802e-07
CLIC3	0	CLIC3	1.57614e-09	-0.325072	0.71	0.623	3.15228e-06
SCGB3A1	0	SCGB3A1	2.28685e-09	-0.74444	0.546	0.519	4.57371e-06
HCAR2	0	HCAR2	4.24408e-08	0.281168	0.588	0.702	8.48816e-05
PLK2	0	PLK2	5.55485e-08	0.257017	0.677	0.73	0.000111097
BCYRN1	0	BCYRN1	0.00012068	-0.306228	0.98	0.953	0.24136
MMP7	0	MMP7	0.000205875	-0.533764	0.567	0.532	0.41175
TK1	0	TK1	0.000443481	-0.503396	0.914	0.809	0.886963
DLK2	0	DLK2	0.00045691	0.306735	0.471	0.42	0.913821
CDK1	0	CDK1	0.00177594	-0.283542	0.8	0.68	1
IL1RN	0	IL1RN	0.00271517	-0.378631	0.726	0.622	1
NRP2	0	NRP2	0.0090214	0.272263	0.507	0.523	1
MOXD1	0	MOXD1	0.00907279	0.251057	0.501	0.541	1
IGFBP5	1	IGFBP5	0	0.833355	0.933	0.909	0
SOX4	1	SOX4	0	0.62327	0.994	0.978	0
NREP.1	1	NREP	0	0.586669	0.951	0.955	0
TUBA1A	1	TUBA1A	0	0.53781	0.947	0.938	0
PGM2L1	1	PGM2L1	0	0.504329	0.956	0.957	0
RBP1	1	RBP1	0	0.433526	0.999	0.984	0
TM7SF2	1	TM7SF2	0	0.424715	0.929	0.866	0
MARCKSL1	1	MARCKSL1	0	0.406698	0.991	0.975	0
EPCAM	1	EPCAM	0	0.383328	0.965	0.953	0
UCP2.1	1	UCP2	0	0.372532	0.818	0.892	0
KRT8	1	KRT8	0	0.368827	0.996	0.984	0
NR2F1.1	1	NR2F1	0	0.367211	0.908	0.936	0
MAP1B	1	MAP1B	0	0.35993	0.835	0.899	0
PLTP	1	PLTP	0	0.357169	0.959	0.957	0
NEAT1.1	1	NEAT1	0	0.353734	1	0.99	0
MLLT11	1	MLLT11	0	0.328981	0.94	0.954	0
PCSK1N	1	PCSK1N	0	0.325102	0.933	0.943	0
SVIL	1	SVIL	0	0.323304	0.951	0.905	0
QPRT	1	QPRT	0	0.32047	0.874	0.92	0
TPM2	1	TPM2	0	0.297062	0.935	0.943	0
MDK.1	1	MDK	0	0.284527	0.992	0.978	0
DLGAP5.1	1	DLGAP5	0	-0.268285	0.65	0.849	0
CENPA.1	1	CENPA	0	-0.294726	0.538	0.82	0
GTSE1.1	1	GTSE1	0	-0.320052	0.736	0.891	0
CDKN3.1	1	CDKN3	0	-0.413271	0.513	0.806	0
S100A2.1	1	S100A2	0	-0.533134	0.979	0.98	0
BIRC5.1	1	BIRC5	0	-0.551944	0.707	0.883	0
GJB2	1	GJB2	0	-0.565068	0.711	0.796	0
FABP5	1	FABP5	0	-0.674624	1	0.999	0
UBE2C.1	1	UBE2C	0	-0.697871	0.748	0.888	0
TOP2A.1	1	TOP2A	0	-0.854961	0.714	0.895	0
S100A9.1	1	S100A9	0	-1.06321	1	0.999	0
KRT14.1	1	KRT14	0	-1.06393	0.989	0.987	0
KRT6B.1	1	KRT6B	0	-1.16796	0.923	0.965	0
SPRR1B	1	SPRR1B	0	-1.19467	0.916	0.947	0
PTMS	1	PTMS	5.32184e-305	0.266183	0.992	0.97	1.06437e-301
KRT16	1	KRT16	1.09877e-301	-0.909583	0.976	0.984	2.19753e-298
SGOL1.1	1	SGOL1	6.51291e-297	-0.269899	0.737	0.878	1.30258e-293
MARCKS.1	1	MARCKS	1.40476e-295	0.303683	0.977	0.961	2.80952e-292
S100A8.1	1	S100A8	4.1528e-295	-0.653659	1	1	8.3056e-292
RRM2.1	1	RRM2	2.50769e-285	-0.395473	0.732	0.841	5.01538e-282
NUPR1	1	NUPR1	7.63589e-285	0.332612	0.978	0.939	1.52718e-281
AURKB.1	1	AURKB	6.90593e-280	-0.343671	0.72	0.858	1.38119e-276
GMNN.1	1	GMNN	1.22905e-274	-0.281565	0.55	0.817	2.45809e-271
CSTA.1	1	CSTA	1.93643e-261	-0.939816	0.854	0.909	3.87286e-258
KRT6A	1	KRT6A	1.17363e-259	-0.647036	0.998	0.997	2.34726e-256
ASPM.1	1	ASPM	5.80015e-248	-0.393802	0.711	0.838	1.16003e-244
PTPRF	1	PTPRF	3.38259e-244	0.287857	0.95	0.943	6.76517e-241
TUBA1C	1	TUBA1C	1.04574e-240	-0.468084	0.939	0.972	2.09149e-237
MYBL2.1	1	MYBL2	6.30366e-237	-0.293504	0.74	0.898	1.26073e-233
ACTG2	1	ACTG2	3.62126e-236	0.383902	0.951	0.957	7.24251e-233
MAD2L1.1	1	MAD2L1	3.12292e-228	-0.304189	0.573	0.753	6.24584e-225
NUF2.1	1	NUF2	1.88817e-221	-0.251201	0.658	0.792	3.77633e-218
S100A12.1	1	S100A12	6.51881e-220	-0.310998	0.779	0.813	1.30376e-216
CENPW.1	1	CENPW	2.74679e-219	-0.324328	0.728	0.877	5.49357e-216
PI3.1	1	PI3	8.76392e-219	-1.19537	0.674	0.793	1.75278e-215
GINS2.1	1	GINS2	1.11313e-217	-0.266861	0.721	0.872	2.22627e-214
TK1.1	1	TK1	1.98016e-216	-0.448436	0.733	0.848	3.96031e-213
MKI67.1	1	MKI67	7.78788e-213	-0.4222	0.68	0.831	1.55758e-209
SFN	1	SFN	2.18883e-212	-0.384276	0.989	0.981	4.37765e-209
CDK1.1	1	CDK1	2.49616e-206	-0.266846	0.558	0.731	4.99232e-203
ERO1A	1	ERO1A	2.36727e-193	-0.397501	0.541	0.809	4.73455e-190
DPYSL3	1	DPYSL3	2.67267e-192	0.318975	0.873	0.935	5.34534e-189
NUSAP1.1	1	NUSAP1	6.06126e-191	-0.582894	0.724	0.834	1.21225e-187
DSG2	1	DSG2	1.04179e-186	0.2643	0.975	0.969	2.08359e-183
TCF4	1	TCF4	1.28399e-186	0.279344	0.883	0.921	2.56798e-183
SLPI.1	1	SLPI	3.09797e-182	-1.2422	0.716	0.851	6.19594e-179
TPM1	1	TPM1	4.11241e-180	0.250892	0.982	0.974	8.22482e-177
RHOBTB3	1	RHOBTB3	9.24366e-178	0.306172	0.777	0.856	1.84873e-174
F3	1	F3	3.92795e-176	-0.283438	0.523	0.718	7.8559e-173
NDRG1	1	NDRG1	9.89087e-176	-0.498822	0.894	0.941	1.97817e-172
TYMP.1	1	TYMP	6.07179e-175	-0.443343	0.79	0.898	1.21436e-171
KIF23.1	1	KIF23	8.2701e-175	-0.271091	0.745	0.831	1.65402e-171
SOX2	1	SOX2	1.6834e-166	0.298812	0.799	0.761	3.3668e-163
CENPM.1	1	CENPM	2.63404e-165	-0.31323	0.712	0.836	5.26809e-162
KIAA0101.1	1	KIAA0101	3.22915e-165	-0.451895	0.638	0.783	6.4583e-162
TUBA4A	1	TUBA4A	1.02911e-163	-0.3715	0.783	0.827	2.05823e-160
ANXA1.1	1	ANXA1	5.63254e-159	-0.901137	0.937	0.951	1.12651e-155
CDC20.1	1	CDC20	1.37629e-154	-0.335845	0.709	0.819	2.75258e-151
CSTB.1	1	CSTB	1.0319e-153	-0.946895	0.906	0.929	2.06381e-150
TUBA1B.1	1	TUBA1B	3.4997e-150	-0.650157	0.953	0.963	6.9994e-147
CCNB2.1	1	CCNB2	1.12013e-146	-0.321764	0.671	0.821	2.24025e-143
TYMS.1	1	TYMS	1.33037e-145	-0.283841	0.491	0.656	2.66074e-142
HMGB2.1	1	HMGB2	4.64221e-130	-0.618956	0.63	0.733	9.28442e-127
CARHSP1	1	CARHSP1	1.42006e-128	-0.260627	0.809	0.906	2.84011e-125
ALCAM	1	ALCAM	2.01961e-125	0.260829	0.892	0.922	4.03922e-122
COLCA2	1	COLCA2	2.53887e-125	0.314705	0.769	0.888	5.07774e-122
C15orf48.1	1	C15orf48	1.90197e-123	-0.578245	0.341	0.53	3.80394e-120
ORC6.1	1	ORC6	4.07137e-105	-0.28795	0.734	0.853	8.14274e-102
SPRR3.1	1	SPRR3	6.29076e-105	-1.43041	0.515	0.604	1.25815e-101
DSG3.1	1	DSG3	1.31397e-96	-0.369171	0.933	0.959	2.62793e-93
CDCA3.1	1	CDCA3	3.18669e-96	-0.279452	0.735	0.825	6.37338e-93
CKS1B.1	1	CKS1B	5.72542e-96	-0.611958	0.871	0.891	1.14508e-92
KRT17.1	1	KRT17	1.02169e-93	-0.344298	0.998	0.997	2.04339e-90
FAM129B	1	FAM129B	4.24813e-89	-0.269293	0.387	0.567	8.49626e-86
CLIC3.1	1	CLIC3	1.90149e-88	-0.328061	0.551	0.657	3.80297e-85
TPX2.1	1	TPX2	2.33782e-79	-0.541378	0.833	0.935	4.67564e-76
HLA-DRA	1	HLA-DRA	2.97123e-77	-0.454513	0.656	0.741	5.94246e-74
KRT13.1	1	KRT13	1.30502e-71	-0.338679	0.971	0.976	2.61004e-68
KRT4.1	1	KRT4	3.05636e-71	-0.454364	0.344	0.511	6.11273e-68
SCGB3A1.1	1	SCGB3A1	1.62035e-69	-0.669219	0.383	0.551	3.24071e-66
SERPINB1.1	1	SERPINB1	2.86374e-69	-0.645407	0.71	0.778	5.72747e-66
CCNB1.1	1	CCNB1	3.78007e-65	-0.41464	0.735	0.802	7.56013e-62
CSRP2.1	1	CSRP2	5.65858e-60	-0.281503	0.943	0.967	1.13172e-56
CENPF.1	1	CENPF	5.96846e-60	-0.691465	0.8	0.884	1.19369e-56
DTYMK.1	1	DTYMK	1.9855e-57	-0.256102	0.79	0.874	3.97099e-54
CAV1.1	1	CAV1	4.28697e-54	-0.26708	0.742	0.822	8.57393e-51
CD74	1	CD74	1.96315e-50	-0.434216	0.632	0.721	3.92629e-47
H2AFZ.1	1	H2AFZ	3.69908e-50	-0.357142	0.916	0.906	7.39817e-47
RARRES1.1	1	RARRES1	1.49568e-48	-0.300199	0.41	0.601	2.99136e-45
HIST1H1B.1	1	HIST1H1B	2.50651e-47	-0.267986	0.806	0.898	5.01303e-44
ATAD2.1	1	ATAD2	3.35609e-45	-0.399018	0.822	0.893	6.71218e-42
WFDC2.1	1	WFDC2	1.49624e-43	-0.480193	0.797	0.858	2.99247e-40
PRC1.1	1	PRC1	5.94836e-43	-0.44095	0.796	0.886	1.18967e-39
SOD2	1	SOD2	3.67757e-42	-0.26994	0.746	0.808	7.35514e-39
HLA-DPB1	1	HLA-DPB1	9.72414e-42	-0.286314	0.517	0.613	1.94483e-38
DEK.1	1	DEK	1.38077e-40	-0.336375	0.924	0.917	2.76153e-37
UBE2T.1	1	UBE2T	1.02661e-39	-0.255433	0.784	0.856	2.05323e-36
HLA-DRB1	1	HLA-DRB1	7.58362e-38	-0.394001	0.601	0.664	1.51672e-34
IL1RN.1	1	IL1RN	3.25701e-34	-0.482165	0.631	0.644	6.51403e-31
TXN.1	1	TXN	5.8241e-34	-0.254426	0.991	0.97	1.16482e-30
ALDH3A1	1	ALDH3A1	2.28236e-31	-0.25735	0.481	0.597	4.56472e-28
SMC4.1	1	SMC4	4.83324e-30	-0.260799	0.746	0.823	9.66648e-27
UPP1	1	UPP1	5.74543e-29	-0.259395	0.605	0.618	1.14909e-25
GLUL	1	GLUL	9.43843e-29	-0.261871	0.753	0.8	1.88769e-25
CXCL14.1	1	CXCL14	1.71577e-20	-0.347538	0.968	0.981	3.43153e-17
IFI27.1	1	IFI27	3.27823e-19	-0.318609	0.849	0.907	6.55647e-16
S100P.1	1	S100P	3.65548e-17	-0.46354	0.5	0.551	7.31095e-14
UBE2S.1	1	UBE2S	1.02146e-16	-0.380228	0.895	0.883	2.04291e-13
TACSTD2	1	TACSTD2	8.05408e-16	-0.319962	0.86	0.873	1.61082e-12
TUBB.1	1	TUBB	3.85603e-15	-0.31373	0.985	0.98	7.71206e-12
MMP7.1	1	MMP7	2.45631e-13	-0.485951	0.46	0.554	4.91262e-10
PTTG1.1	1	PTTG1	4.80335e-13	-0.359134	0.9	0.937	9.60669e-10
MUC4.1	1	MUC4	3.88341e-12	-0.311064	0.524	0.592	7.76682e-09
HOPX	1	HOPX	9.10238e-10	-0.308898	0.36	0.471	1.82048e-06
AREG	1	AREG	2.31713e-06	-0.447347	0.58	0.543	0.00463426
KPNA2.1	1	KPNA2	2.1208e-05	-0.255161	0.822	0.867	0.0424161
HIST1H4C.1	1	HIST1H4C	8.18262e-05	-0.627837	0.977	0.957	0.163652
CLU	1	CLU	0.000263683	-0.396544	0.604	0.699	0.527365
CNFN.1	1	CNFN	0.000718542	-0.395278	0.624	0.647	1
IGFBP6.1	1	IGFBP6	0.00141199	-0.358574	0.661	0.583	1
HBEGF	1	HBEGF	0.00461398	-0.274752	0.679	0.621	1
HLA-DPA1	1	HLA-DPA1	0.00506819	-0.265831	0.666	0.631	1
EMP1	1	EMP1	0.00527627	-0.277721	0.802	0.764	1
LIMA1.1	2	LIMA1	0	-0.254687	0.885	0.976	0
TCF4.1	2	TCF4	0	-0.257795	0.845	0.922	0
AHNAK.1	2	AHNAK	0	-0.258716	0.892	0.99	0
SERPINH1.1	2	SERPINH1	0	-0.258783	0.81	0.893	0
HSP90B1	2	HSP90B1	0	-0.261461	0.902	0.993	0
PTPRF.1	2	PTPRF	0	-0.2642	0.853	0.953	0
REL	2	REL	0	-0.265979	0.771	0.87	0
BCL11A	2	BCL11A	0	-0.266061	0.835	0.903	0
ITGB1.1	2	ITGB1	0	-0.266221	0.582	0.9	0
JAG1	2	JAG1	0	-0.270778	0.686	0.817	0
APP.1	2	APP	0	-0.276429	0.785	0.884	0
CDH1	2	CDH1	0	-0.277793	0.858	0.955	0
RRBP1	2	RRBP1	0	-0.289025	0.628	0.819	0
ALCAM.1	2	ALCAM	0	-0.289167	0.842	0.925	0
SESN3.1	2	SESN3	0	-0.291821	0.886	0.972	0
ITGB4.1	2	ITGB4	0	-0.292442	0.826	0.902	0
ELF3.1	2	ELF3	0	-0.305725	0.457	0.87	0
DSG2.1	2	DSG2	0	-0.347865	0.887	0.979	0
ARID5B	2	ARID5B	0	-0.370971	0.415	0.802	0
SVIL.1	2	SVIL	0	-0.377207	0.729	0.931	0
SOX4.1	2	SOX4	0	-0.379678	0.923	0.986	0
ITGA6.1	2	ITGA6	0	-0.382719	0.819	0.968	0
ARL4C.1	2	ARL4C	0	-0.385794	0.866	0.937	0
ITGA2.1	2	ITGA2	0	-0.443526	0.654	0.862	0
TNC.1	2	TNC	0	-0.462387	0.839	0.94	0
LAMB3.1	2	LAMB3	0	-0.46327	0.791	0.928	0
PGM2L1.1	2	PGM2L1	0	-0.531732	0.87	0.966	0
SYNE2	2	SYNE2	0	-0.569728	0.751	0.95	0
DST.1	2	DST	0	-0.745098	0.896	0.987	0
WFDC2.2	2	WFDC2	0	-0.953258	0.703	0.862	0
NEAT1.2	2	NEAT1	0	-0.970134	0.917	0.999	0
CALD1.1	2	CALD1	1.24436e-301	-0.274287	0.794	0.88	2.48872e-298
POU3F1.1	2	POU3F1	2.7345e-301	-0.281063	0.84	0.867	5.46899e-298
CD74.1	2	CD74	1.58931e-291	-0.259685	0.477	0.729	3.17862e-288
CLU.1	2	CLU	2.54199e-279	-0.505627	0.446	0.707	5.08399e-276
CENPW.2	2	CENPW	3.51404e-259	0.289324	0.644	0.873	7.02808e-256
TSHZ2	2	TSHZ2	7.40248e-249	-0.29492	0.524	0.655	1.4805e-245
LAD1	2	LAD1	2.72215e-229	0.270319	0.784	0.923	5.4443e-226
MUC4.2	2	MUC4	9.80741e-221	-0.332052	0.374	0.602	1.96148e-217
FTH1	2	FTH1	1.0533e-195	0.703381	0.999	1	2.1066e-192
IGFBP5.1	2	IGFBP5	9.44069e-192	-0.466788	0.861	0.918	1.88814e-188
IFI27.2	2	IFI27	9.74203e-190	-0.430305	0.783	0.909	1.94841e-186
CBR1.1	2	CBR1	2.121e-189	0.300484	0.38	0.775	4.24201e-186
MUC16.1	2	MUC16	9.28716e-173	-0.258155	0.529	0.704	1.85743e-169
RHOV.1	2	RHOV	1.8592e-168	0.322528	0.442	0.714	3.71839e-165
S100A8.2	2	S100A8	2.02147e-160	0.998683	0.997	1	4.04295e-157
AURKA.1	2	AURKA	4.31942e-150	0.27313	0.84	0.753	8.63884e-147
FABP5.1	2	FABP5	7.93878e-143	0.925932	0.994	1	1.58776e-139
CARHSP1.1	2	CARHSP1	1.88949e-141	0.295986	0.738	0.905	3.77898e-138
ATOX1	2	ATOX1	1.28267e-138	0.275124	0.447	0.745	2.56535e-135
CAPG	2	CAPG	7.53276e-136	0.34907	0.756	0.894	1.50655e-132
CKS2	2	CKS2	2.88735e-120	0.281438	0.547	0.719	5.7747e-117
UCHL1	2	UCHL1	6.93904e-110	0.302477	0.746	0.899	1.38781e-106
S100A9.2	2	S100A9	2.31018e-107	0.824324	0.992	1	4.62035e-104
CST3	2	CST3	1.50547e-102	0.283504	0.83	0.946	3.01094e-99
PHLDA2	2	PHLDA2	1.04132e-100	0.302687	0.72	0.894	2.08263e-97
YBX3	2	YBX3	1.53806e-100	0.261512	0.837	0.974	3.07612e-97
SCGB3A1.2	2	SCGB3A1	1.58e-99	-0.599481	0.373	0.539	3.15999e-96
NTS	2	NTS	1.06369e-97	0.254122	0.4	0.614	2.12739e-94
HMGN2.1	2	HMGN2	8.24184e-96	0.268183	0.647	0.924	1.64837e-92
ALDH1A1	2	ALDH1A1	9.03926e-91	0.262248	0.252	0.481	1.80785e-87
CXCL14.2	2	CXCL14	5.61479e-90	-0.266738	0.932	0.983	1.12296e-86
RANBP1.1	2	RANBP1	2.93187e-84	0.330269	0.846	0.964	5.86374e-81
NAMPT	2	NAMPT	2.72698e-83	0.262078	0.53	0.733	5.45396e-80
HOPX.1	2	HOPX	7.15833e-83	0.25077	0.279	0.47	1.43167e-79
RARRES1.2	2	RARRES1	2.67224e-82	-0.292181	0.415	0.585	5.34448e-79
NME1	2	NME1	1.83543e-81	0.297588	0.861	0.968	3.67086e-78
C19orf33	2	C19orf33	2.42312e-81	0.301337	0.432	0.731	4.84623e-78
MT1X	2	MT1X	1.51308e-77	0.281817	0.79	0.928	3.02615e-74
GJB2.1	2	GJB2	1.47153e-74	0.420578	0.645	0.795	2.94306e-71
UBE2S.2	2	UBE2S	2.39814e-74	0.40291	0.774	0.896	4.79628e-71
S100A6	2	S100A6	1.29607e-73	0.547877	0.997	1	2.59214e-70
TUBA4A.1	2	TUBA4A	2.04607e-73	0.325808	0.684	0.833	4.09214e-70
PTTG1.2	2	PTTG1	1.55973e-72	0.364085	0.812	0.943	3.11945e-69
NDUFA4L2	2	NDUFA4L2	2.96519e-69	0.725312	0.897	0.968	5.93038e-66
FTL	2	FTL	2.28832e-68	0.407773	0.968	0.995	4.57665e-65
HIST1H4C.2	2	HIST1H4C	4.14471e-68	0.298734	0.925	0.964	8.28942e-65
GCLM	2	GCLM	7.38491e-67	0.30352	0.543	0.693	1.47698e-63
BCYRN1.1	2	BCYRN1	1.92368e-63	0.406728	0.926	0.962	3.84735e-60
LDHA	2	LDHA	3.03874e-62	0.252811	0.78	0.969	6.07749e-59
RHOD	2	RHOD	2.56893e-55	0.346574	0.718	0.83	5.13785e-52
RAB25	2	RAB25	4.5543e-54	0.326257	0.698	0.878	9.10859e-51
KRT17.2	2	KRT17	2.42433e-52	0.552651	0.981	0.999	4.84867e-49
GSTM3.1	2	GSTM3	1.83709e-51	0.312046	0.357	0.546	3.67418e-48
DMKN	2	DMKN	4.50227e-51	0.386154	0.382	0.542	9.00454e-48
CRABP2	2	CRABP2	6.67164e-50	0.323824	0.787	0.929	1.33433e-46
CNFN.2	2	CNFN	1.00871e-49	0.275902	0.512	0.656	2.01742e-46
SPRR1B.1	2	SPRR1B	1.73751e-49	1.26008	0.884	0.948	3.47502e-46
MT1E	2	MT1E	8.07133e-49	0.302437	0.903	0.948	1.61427e-45
ADIRF	2	ADIRF	1.06271e-48	0.407245	0.637	0.815	2.12541e-45
TXN.2	2	TXN	1.96389e-48	0.275464	0.876	0.983	3.92778e-45
PCNA	2	PCNA	5.28394e-48	0.274025	0.607	0.695	1.05679e-44
IGHG1	2	IGHG1	3.2914e-46	0.253013	0.84	0.896	6.5828e-43
NDRG1.1	2	NDRG1	1.11863e-43	0.392298	0.871	0.94	2.23727e-40
KPNA2.2	2	KPNA2	3.13191e-38	0.400589	0.808	0.865	6.26381e-35
PI3.2	2	PI3	6.4891e-38	0.555022	0.585	0.792	1.29782e-34
UBE2C.2	2	UBE2C	1.84489e-36	0.456937	0.733	0.879	3.68978e-33
RBP1.1	2	RBP1	1.45974e-34	0.258451	0.944	0.991	2.91947e-31
SSR4	2	SSR4	9.63245e-31	0.355062	0.892	0.983	1.92649e-27
HMGB2.2	2	HMGB2	5.56246e-28	0.363873	0.658	0.722	1.11249e-24
KRT10	2	KRT10	1.85403e-27	0.401786	0.95	0.993	3.70806e-24
IGHG4	2	IGHG4	3.89208e-26	0.269277	0.758	0.888	7.78416e-23
CDK1.2	2	CDK1	1.03844e-24	0.274664	0.644	0.708	2.07687e-21
ALDH3A1.1	2	ALDH3A1	5.46349e-24	0.317426	0.451	0.591	1.0927e-20
SFN.1	2	SFN	2.51855e-23	0.464408	0.909	0.99	5.0371e-20
CD24.1	2	CD24	2.40508e-22	0.289707	0.899	0.988	4.81015e-19
NQO1	2	NQO1	5.08679e-22	0.440112	0.534	0.695	1.01736e-18
GPX2	2	GPX2	1.7165e-21	0.358423	0.732	0.87	3.43299e-18
HN1	2	HN1	5.90261e-21	0.44308	0.907	0.983	1.18052e-17
GSTA1.1	2	GSTA1	8.80095e-21	0.452424	0.376	0.475	1.76019e-17
STMN1.1	2	STMN1	5.6009e-20	0.507515	0.888	0.96	1.12018e-16
KRT16.1	2	KRT16	2.86468e-15	1.19072	0.927	0.988	5.72936e-12
TUBB.2	2	TUBB	9.59717e-15	0.465231	0.938	0.985	1.91943e-11
MMP7.2	2	MMP7	1.92113e-14	-0.465322	0.512	0.541	3.84225e-11
H2AFZ.2	2	H2AFZ	3.4619e-14	0.336509	0.811	0.917	6.92381e-11
IGLC2.1	2	IGLC2	6.72762e-12	0.869611	0.821	0.896	1.34552e-08
S100A16	2	S100A16	3.71434e-11	0.44452	0.921	0.992	7.42868e-08
KRT6B.2	2	KRT6B	1.9194e-10	0.855034	0.904	0.964	3.8388e-07
NUSAP1.2	2	NUSAP1	1.0558e-09	0.336824	0.715	0.826	2.1116e-06
CFD	2	CFD	1.2938e-09	0.325897	0.75	0.774	2.58761e-06
TOP2A.2	2	TOP2A	1.59818e-09	0.285466	0.805	0.871	3.19636e-06
KRT5.1	2	KRT5	5.16671e-08	0.304135	0.987	1	0.000103334
S100A14	2	S100A14	0.000482519	0.350187	0.94	0.992	0.965037
BIRC5.2	2	BIRC5	0.00090853	0.305199	0.821	0.857	1
EIF4EBP1	2	EIF4EBP1	0.00534345	0.561109	0.893	0.965	1
HIST1H4C.3	3	HIST1H4C	0	1.73803	0.996	0.957	0
HIST1H1D.1	3	HIST1H1D	0	1.03359	0.975	0.922	0
KIAA0101.2	3	KIAA0101	0	0.996254	0.931	0.742	0
HIST1H1B.2	3	HIST1H1B	0	0.968993	0.963	0.875	0
TUBA1B.2	3	TUBA1B	0	0.925813	0.999	0.958	0
TK1.2	3	TK1	0	0.873705	0.96	0.816	0
RRM2.2	3	RRM2	0	0.851781	0.911	0.814	0
ATAD2.2	3	ATAD2	0	0.837056	0.976	0.872	0
HIST1H1C.1	3	HIST1H1C	0	0.782008	0.963	0.857	0
MYBL2.2	3	MYBL2	0	0.760899	0.931	0.866	0
TUBB.3	3	TUBB	0	0.751115	1	0.979	0
CKS1B.2	3	CKS1B	0	0.744365	0.99	0.878	0
H2AFZ.3	3	H2AFZ	0	0.73312	0.998	0.899	0
DEK.2	3	DEK	0	0.696725	0.995	0.911	0
HMGB2.3	3	HMGB2	0	0.691615	0.964	0.692	0
HIST2H2AC	3	HIST2H2AC	0	0.668645	0.95	0.884	0
TOP2A.3	3	TOP2A	0	0.668432	0.975	0.855	0
MCM4.1	3	MCM4	0	0.666733	0.983	0.932	0
HIST1H1E	3	HIST1H1E	0	0.658682	0.949	0.829	0
BCYRN1.2	3	BCYRN1	0	0.65841	0.98	0.956	0
TYMS.2	3	TYMS	0	0.655812	0.851	0.608	0
RANBP1.2	3	RANBP1	0	0.639817	0.996	0.949	0
CENPM.2	3	CENPM	0	0.635848	0.922	0.805	0
STMN1.2	3	STMN1	0	0.632868	0.985	0.95	0
NUSAP1.3	3	NUSAP1	0	0.631881	0.933	0.805	0
CLSPN.1	3	CLSPN	0	0.624577	0.921	0.849	0
FEN1.1	3	FEN1	0	0.607381	0.945	0.832	0
HMGB1.1	3	HMGB1	0	0.601686	0.999	0.977	0
TMEM106C	3	TMEM106C	0	0.588392	0.898	0.71	0
HMGN2.2	3	HMGN2	0	0.581718	0.986	0.891	0
FANCI	3	FANCI	0	0.580477	0.92	0.756	0
UBE2T.2	3	UBE2T	0	0.579244	0.899	0.839	0
SMC4.2	3	SMC4	0	0.556733	0.967	0.795	0
AURKB.2	3	AURKB	0	0.550003	0.933	0.826	0
PRC1.2	3	PRC1	0	0.549925	0.951	0.863	0
RNASEH2A	3	RNASEH2A	0	0.549907	0.919	0.774	0
NASP.1	3	NASP	0	0.542198	0.984	0.877	0
MKI67.2	3	MKI67	0	0.541734	0.882	0.799	0
TMPO.1	3	TMPO	0	0.532993	0.964	0.857	0
HIST1H3B	3	HIST1H3B	0	0.523899	0.898	0.856	0
ZWINT	3	ZWINT	0	0.520072	0.826	0.675	0
GMNN.2	3	GMNN	0	0.518957	0.935	0.757	0
DUT	3	DUT	0	0.513676	0.969	0.917	0
ORC6.2	3	ORC6	0	0.508632	0.904	0.827	0
GGH.1	3	GGH	0	0.508374	0.942	0.838	0
CENPF.2	3	CENPF	0	0.502913	0.977	0.86	0
CDCA5	3	CDCA5	0	0.4983	0.902	0.861	0
DHFR	3	DHFR	0	0.49587	0.828	0.783	0
DNMT1.1	3	DNMT1	0	0.494231	0.923	0.831	0
TPX2.2	3	TPX2	0	0.49209	0.973	0.913	0
MCM7.1	3	MCM7	0	0.48718	0.922	0.805	0
DTYMK.2	3	DTYMK	0	0.486664	0.938	0.853	0
BIRC5.3	3	BIRC5	0	0.480556	0.922	0.847	0
NUDT1	3	NUDT1	0	0.480086	0.959	0.847	0
FOXM1.1	3	FOXM1	0	0.476971	0.898	0.835	0
H2AFX.1	3	H2AFX	0	0.468465	0.958	0.87	0
MCM3	3	MCM3	0	0.46764	0.939	0.852	0
HIST1H3G	3	HIST1H3G	0	0.463231	0.89	0.84	0
ACAT2	3	ACAT2	0	0.462684	0.943	0.869	0
CENPW.3	3	CENPW	0	0.461913	0.933	0.845	0
ANP32E.1	3	ANP32E	0	0.46147	0.979	0.909	0
BRCA1	3	BRCA1	0	0.459858	0.825	0.764	0
GINS2.2	3	GINS2	0	0.442966	0.905	0.842	0
RAD51AP1	3	RAD51AP1	0	0.441115	0.754	0.733	0
SPC25	3	SPC25	0	0.438739	0.776	0.759	0
H1FX	3	H1FX	0	0.438021	0.982	0.93	0
HIST1H2AG	3	HIST1H2AG	0	0.421683	0.874	0.794	0
RFC4	3	RFC4	0	0.415969	0.91	0.817	0
CDT1	3	CDT1	0	0.412323	0.891	0.795	0
ASF1B	3	ASF1B	0	0.411829	0.728	0.709	0
UBE2C.3	3	UBE2C	0	0.411355	0.926	0.859	0
CDK1.3	3	CDK1	0	0.404239	0.805	0.692	0
MAD2L1.2	3	MAD2L1	0	0.401291	0.823	0.714	0
ATAD5	3	ATAD5	0	0.396209	0.836	0.772	0
FBXO5	3	FBXO5	0	0.394582	0.889	0.793	0
CENPU	3	CENPU	0	0.392533	0.904	0.847	0
PKMYT1	3	PKMYT1	0	0.389606	0.754	0.814	0
GTSE1.2	3	GTSE1	0	0.389084	0.886	0.863	0
SMC2	3	SMC2	0	0.387436	0.833	0.761	0
HIST1H2AL	3	HIST1H2AL	0	0.385563	0.869	0.831	0
HIST1H2BH	3	HIST1H2BH	0	0.384419	0.903	0.814	0
SGOL1.2	3	SGOL1	0	0.377918	0.905	0.85	0
RRM1	3	RRM1	0	0.375003	0.878	0.75	0
CDC6	3	CDC6	0	0.372074	0.865	0.805	0
NCAPD2	3	NCAPD2	0	0.357941	0.922	0.832	0
NPW	3	NPW	0	0.352684	0.947	0.884	0
PCNA.1	3	PCNA	0	0.34905	0.847	0.672	0
CCDC34	3	CCDC34	0	0.340995	0.872	0.841	0
YWHAH	3	YWHAH	0	0.323193	0.964	0.902	0
CHAF1A	3	CHAF1A	0	0.31332	0.823	0.76	0
LMNB1	3	LMNB1	0	0.312429	0.872	0.803	0
HIST1H2AJ	3	HIST1H2AJ	0	0.306303	0.799	0.78	0
NCAPG	3	NCAPG	0	0.303136	0.833	0.835	0
AKR1B1	3	AKR1B1	0	0.300169	0.946	0.835	0
NCAPH	3	NCAPH	0	0.295408	0.79	0.754	0
KIF23.2	3	KIF23	0	0.294544	0.849	0.814	0
MCM2	3	MCM2	0	0.294032	0.846	0.811	0
ANLN	3	ANLN	0	0.287467	0.791	0.762	0
ACTG2.1	3	ACTG2	0	0.287409	0.943	0.957	0
HIST1H3F	3	HIST1H3F	0	0.284839	0.847	0.817	0
ASPM.2	3	ASPM	0	0.281478	0.837	0.816	0
PTTG1.3	3	PTTG1	0	0.280268	0.974	0.927	0
SKA1	3	SKA1	0	0.27983	0.845	0.821	0
TUBA1C.1	3	TUBA1C	0	0.264404	0.997	0.963	0
COLCA2.1	3	COLCA2	0	0.263325	0.92	0.863	0
CDCA3.2	3	CDCA3	0	0.262681	0.85	0.806	0
DIAPH3	3	DIAPH3	0	0.250672	0.714	0.568	0
EIF4EBP1.1	3	EIF4EBP1	1.40799e-304	0.257403	0.991	0.955	2.81597e-301
CASC5	3	CASC5	3.67971e-302	0.297159	0.745	0.744	7.35943e-299
MCM5	3	MCM5	9.54847e-302	0.305447	0.823	0.709	1.90969e-298
NR2F1.2	3	NR2F1	1.2165e-295	0.255278	0.927	0.932	2.43299e-292
DBF4	3	DBF4	5.80302e-283	0.277918	0.817	0.747	1.1606e-279
C21orf58	3	C21orf58	2.46391e-281	0.267468	0.715	0.603	4.92781e-278
FAM111B	3	FAM111B	1.84971e-267	0.384821	0.75	0.789	3.69942e-264
NUF2.2	3	NUF2	2.31955e-262	0.309871	0.747	0.773	4.63911e-259
CENPK	3	CENPK	4.69478e-259	0.315195	0.713	0.679	9.38957e-256
EPCAM.1	3	EPCAM	9.33495e-251	0.290078	0.993	0.951	1.86699e-247
NME1.1	3	NME1	1.44374e-250	0.251764	0.991	0.955	2.88748e-247
TACC3	3	TACC3	2.22274e-249	0.268315	0.745	0.74	4.44549e-246
MT2A.1	3	MT2A	1.26185e-231	0.330987	0.995	0.956	2.5237e-228
MT1E.1	3	MT1E	1.41878e-205	0.294277	0.978	0.94	2.83755e-202
KIF20B	3	KIF20B	1.57058e-197	0.259785	0.738	0.737	3.14117e-194
AHNAK2	3	AHNAK2	6.17188e-180	-0.279517	0.774	0.913	1.23438e-176
IFI27.3	3	IFI27	9.84748e-179	-0.62151	0.859	0.901	1.9695e-175
PLAC8.1	3	PLAC8	1.61431e-175	-0.389449	0.377	0.638	3.22862e-172
MUC16.2	3	MUC16	2.67311e-165	-0.268937	0.558	0.701	5.34622e-162
HELLS	3	HELLS	6.52384e-160	0.2857	0.654	0.585	1.30477e-156
LGALS3.1	3	LGALS3	1.52737e-151	-0.498083	0.949	0.922	3.05474e-148
PBK	3	PBK	1.2358e-147	0.281965	0.656	0.737	2.47161e-144
TACSTD2.1	3	TACSTD2	3.45509e-144	-0.578851	0.896	0.869	6.91019e-141
KRT16.2	3	KRT16	4.2479e-117	-0.586125	0.984	0.982	8.49579e-114
CSTB.2	3	CSTB	3.13294e-116	-0.935285	0.956	0.923	6.26587e-113
KRT6B.3	3	KRT6B	6.11719e-110	-0.578414	0.939	0.96	1.22344e-106
ANXA1.2	3	ANXA1	2.2398e-106	-0.96127	0.955	0.948	4.4796e-103
KIFC1	3	KIFC1	3.17985e-102	0.258521	0.637	0.716	6.35969e-99
SLPI.2	3	SLPI	3.88167e-96	-1.23064	0.764	0.836	7.76334e-93
C19orf33.1	3	C19orf33	3.40942e-89	-0.400628	0.619	0.712	6.81884e-86
AREG.1	3	AREG	5.41661e-87	-0.346701	0.346	0.568	1.08332e-83
MUC4.3	3	MUC4	1.24585e-86	-0.47194	0.398	0.599	2.49171e-83
CD74.2	3	CD74	3.16439e-83	-0.617583	0.59	0.718	6.32877e-80
HLA-DRA.1	3	HLA-DRA	5.34722e-83	-0.60783	0.625	0.738	1.06944e-79
TFF3.1	3	TFF3	6.83309e-82	-0.270333	0.368	0.565	1.36662e-78
KRT7.1	3	KRT7	2.22403e-79	-0.608675	0.804	0.853	4.44806e-76
NDRG1.2	3	NDRG1	7.83887e-79	-0.374517	0.89	0.938	1.56777e-75
CLIC3.2	3	CLIC3	3.77869e-75	-0.365211	0.526	0.651	7.55737e-72
AQP3	3	AQP3	1.20854e-71	-0.454298	0.758	0.809	2.41709e-68
PPL	3	PPL	2.39497e-67	-0.324836	0.567	0.74	4.78993e-64
WFDC2.3	3	WFDC2	7.36865e-67	-1.03045	0.777	0.855	1.47373e-63
MXD1	3	MXD1	3.0719e-66	-0.277933	0.596	0.751	6.1438e-63
SPRR1B.2	3	SPRR1B	7.29715e-66	-0.804572	0.908	0.946	1.45943e-62
CLU.2	3	CLU	5.68745e-65	-0.699805	0.583	0.693	1.13749e-61
ESCO2	3	ESCO2	1.34216e-63	0.255856	0.536	0.545	2.68432e-60
RARRES1.3	3	RARRES1	3.0883e-62	-0.563203	0.403	0.586	6.1766e-59
S100P.2	3	S100P	4.93271e-61	-0.568729	0.383	0.558	9.86542e-58
IL1RN.2	3	IL1RN	1.16865e-59	-0.481448	0.5	0.656	2.33731e-56
MMP7.3	3	MMP7	3.08678e-59	-0.412507	0.365	0.556	6.17357e-56
SERPINB1.2	3	SERPINB1	1.10095e-57	-0.693197	0.726	0.771	2.2019e-54
HBEGF.1	3	HBEGF	5.42786e-55	-0.256852	0.48	0.645	1.08557e-51
IGKC.1	3	IGKC	3.41617e-54	-0.459926	0.972	0.968	6.83235e-51
GJB2.2	3	GJB2	1.07264e-50	-0.26783	0.638	0.796	2.14527e-47
S100A6.1	3	S100A6	3.23408e-50	-0.263962	1	1	6.46817e-47
SPRR3.2	3	SPRR3	2.92797e-49	-1.2838	0.474	0.601	5.85594e-46
KRT4.2	3	KRT4	3.53017e-48	-0.565657	0.319	0.5	7.06034e-45
F3.1	3	F3	1.94474e-47	-0.28786	0.589	0.695	3.88948e-44
LMO7	3	LMO7	5.78599e-46	-0.314067	0.353	0.519	1.1572e-42
HLA-DRB1.1	3	HLA-DRB1	1.04267e-44	-0.437425	0.538	0.665	2.08533e-41
CST3.1	3	CST3	9.98151e-44	-0.31968	0.96	0.934	1.9963e-40
TSC22D1.1	3	TSC22D1	3.68546e-43	-0.365533	0.753	0.789	7.37091e-40
NEAT1.3	3	NEAT1	9.73699e-40	-0.384625	1	0.99	1.9474e-36
DSC2	3	DSC2	1.0633e-39	-0.310114	0.957	0.969	2.12661e-36
HLA-DPB1.1	3	HLA-DPB1	5.27218e-39	-0.290961	0.472	0.61	1.05444e-35
KRT6A.1	3	KRT6A	4.26061e-38	-0.377795	1	0.997	8.52122e-35
TIMP1.1	3	TIMP1	1.24021e-37	-0.284893	0.654	0.765	2.48043e-34
CSTA.2	3	CSTA	5.26135e-33	-0.729881	0.936	0.897	1.05227e-29
GSN	3	GSN	1.44833e-31	-0.319076	0.669	0.713	2.89666e-28
GLUL.1	3	GLUL	1.72859e-31	-0.351702	0.822	0.789	3.45717e-28
CCND1	3	CCND1	2.33703e-31	-0.326804	0.775	0.786	4.67405e-28
TNFSF10	3	TNFSF10	1.61742e-30	-0.345489	0.712	0.746	3.23484e-27
SCGB3A1.3	3	SCGB3A1	1.68269e-30	-0.679061	0.424	0.534	3.36539e-27
RARRES3	3	RARRES3	2.07766e-30	-0.380249	0.385	0.495	4.15532e-27
TYMP.2	3	TYMP	3.8875e-30	-0.324079	0.906	0.878	7.775e-27
CD55	3	CD55	2.22618e-29	-0.26346	0.463	0.593	4.45236e-26
CD24.2	3	CD24	4.04209e-29	-0.31615	0.991	0.979	8.08419e-26
ADIRF.1	3	ADIRF	1.75189e-23	-0.364314	0.773	0.801	3.50378e-20
ISG15	3	ISG15	4.77003e-23	-0.270916	0.734	0.765	9.54007e-20
C15orf48.2	3	C15orf48	2.53695e-21	-0.668051	0.41	0.508	5.0739e-18
ANXA11	3	ANXA11	3.45394e-20	-0.319973	0.566	0.588	6.90787e-17
ECM1.1	3	ECM1	1.52994e-19	-0.315524	0.361	0.487	3.05988e-16
ALDH3A1.2	3	ALDH3A1	3.71683e-18	-0.257343	0.498	0.586	7.43367e-15
KRT13.2	3	KRT13	5.80356e-18	-0.361664	0.982	0.975	1.16071e-14
KRT17.3	3	KRT17	7.1342e-16	-0.315638	0.999	0.997	1.42684e-12
PI3.3	3	PI3	7.02629e-15	-0.991004	0.72	0.779	1.40526e-11
ERO1A.1	3	ERO1A	0.000451978	-0.260731	0.805	0.761	0.903956
TXNIP	3	TXNIP	0.000528152	-0.270086	0.736	0.728	1
LYPD3.1	3	LYPD3	0.000689064	-0.255677	0.627	0.639	1
TM4SF1	3	TM4SF1	0.00179063	-0.258432	0.729	0.743	1
CENPF.3	4	CENPF	0	1.78182	0.998	0.858	0
TOP2A.4	4	TOP2A	0	1.6934	0.99	0.854	0
UBE2C.4	4	UBE2C	0	1.52161	0.971	0.856	0
TPX2.3	4	TPX2	0	1.4525	0.999	0.911	0
CCNB1.2	4	CCNB1	0	1.27404	0.99	0.773	0
ASPM.3	4	ASPM	0	1.24508	0.97	0.803	0
NUSAP1.4	4	NUSAP1	0	1.22988	0.987	0.8	0
UBE2S.3	4	UBE2S	0	1.21583	0.996	0.875	0
MKI67.3	4	MKI67	0	1.15657	0.964	0.791	0
BIRC5.4	4	BIRC5	0	1.15538	0.992	0.841	0
PRC1.3	4	PRC1	0	1.15528	0.988	0.86	0
KPNA2.3	4	KPNA2	0	1.11003	0.968	0.849	0
CDC20.2	4	CDC20	0	1.09836	0.965	0.786	0
PTTG1.4	4	PTTG1	0	1.08223	0.995	0.925	0
HMGB2.4	4	HMGB2	0	1.05489	0.991	0.691	0
CENPA.2	4	CENPA	0	1.04648	0.969	0.756	0
CDKN3.2	4	CDKN3	0	1.0439	0.962	0.74	0
CKS1B.3	4	CKS1B	0	1.03064	0.997	0.878	0
ARL6IP1.1	4	ARL6IP1	0	1.02466	0.987	0.782	0
CCNB2.2	4	CCNB2	0	1.01305	0.957	0.782	0
TUBA1B.3	4	TUBA1B	0	1.00318	1	0.958	0
CDCA3.3	4	CDCA3	0	0.96029	0.96	0.796	0
DLGAP5.2	4	DLGAP5	0	0.953327	0.957	0.804	0
GTSE1.3	4	GTSE1	0	0.951289	0.976	0.855	0
KIF23.3	4	KIF23	0	0.933096	0.977	0.802	0
HMMR.1	4	HMMR	0	0.908315	0.953	0.788	0
AURKA.2	4	AURKA	0	0.905905	0.968	0.742	0
SMC4.3	4	SMC4	0	0.872067	0.993	0.794	0
CENPE	4	CENPE	0	0.864417	0.906	0.72	0
AURKB.3	4	AURKB	0	0.828656	0.96	0.824	0
PLK1	4	PLK1	0	0.79901	0.898	0.645	0
CKS2.1	4	CKS2	0	0.773887	0.964	0.68	0
SGOL2	4	SGOL2	0	0.772319	0.947	0.769	0
HMGB1.2	4	HMGB1	0	0.764831	1	0.977	0
NUF2.3	4	NUF2	0	0.751016	0.916	0.757	0
TUBA1C.2	4	TUBA1C	0	0.741707	0.999	0.963	0
STMN1.3	4	STMN1	0	0.741208	0.998	0.95	0
CDCA8	4	CDCA8	0	0.734289	0.962	0.724	0
SGOL1.3	4	SGOL1	0	0.728451	0.978	0.844	0
ECT2.1	4	ECT2	0	0.72184	0.957	0.66	0
TROAP.1	4	TROAP	0	0.71805	0.97	0.795	0
H2AFX.2	4	H2AFX	0	0.713341	0.982	0.869	0
KNSTRN	4	KNSTRN	0	0.71276	0.969	0.786	0
TUBB.4	4	TUBB	0	0.709643	1	0.979	0
HN1.1	4	HN1	0	0.702231	0.999	0.974	0
ANP32E.2	4	ANP32E	0	0.701343	0.995	0.907	0
DEPDC1	4	DEPDC1	0	0.69741	0.914	0.777	0
H2AFZ.4	4	H2AFZ	0	0.697126	0.998	0.899	0
NCAPD2.1	4	NCAPD2	0	0.672028	0.97	0.828	0
FOXM1.2	4	FOXM1	0	0.663627	0.972	0.829	0
KIF4A	4	KIF4A	0	0.663494	0.961	0.824	0
TMPO.2	4	TMPO	0	0.662922	0.989	0.855	0
PIF1	4	PIF1	0	0.6506	0.935	0.846	0
ARHGAP11A	4	ARHGAP11A	0	0.646061	0.952	0.797	0
DTYMK.3	4	DTYMK	0	0.644081	0.972	0.85	0
CEP55	4	CEP55	0	0.64274	0.865	0.732	0
TACC3.1	4	TACC3	0	0.642516	0.909	0.725	0
DBF4.1	4	DBF4	0	0.627904	0.926	0.738	0
DEK.3	4	DEK	0	0.616096	0.999	0.911	0
PRR11	4	PRR11	0	0.612102	0.923	0.808	0
MAD2L1.3	4	MAD2L1	0	0.608021	0.919	0.706	0
KIF2C	4	KIF2C	0	0.593683	0.904	0.733	0
CDK1.4	4	CDK1	0	0.592643	0.817	0.692	0
HMGB3	4	HMGB3	0	0.58867	0.965	0.801	0
NEK2	4	NEK2	0	0.579361	0.834	0.688	0
CENPW.4	4	CENPW	0	0.573718	0.969	0.842	0
BUB1	4	BUB1	0	0.571728	0.931	0.791	0
FAM83D	4	FAM83D	0	0.570006	0.888	0.601	0
CKAP2L	4	CKAP2L	0	0.5519	0.93	0.736	0
CKAP2	4	CKAP2	0	0.551633	0.932	0.793	0
ORC6.3	4	ORC6	0	0.550577	0.98	0.82	0
CASC5.1	4	CASC5	0	0.544587	0.883	0.731	0
TTK	4	TTK	0	0.538663	0.903	0.797	0
HMGN2.3	4	HMGN2	0	0.535393	0.995	0.89	0
KIF20B.1	4	KIF20B	0	0.530919	0.879	0.724	0
CCNF	4	CCNF	0	0.524566	0.945	0.78	0
MIS18BP1	4	MIS18BP1	0	0.519688	0.951	0.752	0
TK1.3	4	TK1	0	0.517626	0.978	0.815	0
CCNA2	4	CCNA2	0	0.505951	0.787	0.677	0
BUB1B	4	BUB1B	0	0.502509	0.925	0.795	0
SKA2	4	SKA2	0	0.495716	0.931	0.803	0
RANBP1.3	4	RANBP1	0	0.487452	0.998	0.949	0
KIFC1.1	4	KIFC1	0	0.48512	0.831	0.697	0
RACGAP1	4	RACGAP1	0	0.484825	0.829	0.67	0
KIF11	4	KIF11	0	0.470296	0.794	0.628	0
ANLN.1	4	ANLN	0	0.457002	0.868	0.755	0
UBE2T.3	4	UBE2T	0	0.456986	0.935	0.836	0
PTMS.1	4	PTMS	0	0.453732	0.999	0.972	0
BCYRN1.3	4	BCYRN1	0	0.451572	0.984	0.956	0
NUDT1.1	4	NUDT1	0	0.449834	0.977	0.846	0
NASP.2	4	NASP	0	0.431291	0.997	0.876	0
CDCA2	4	CDCA2	0	0.431144	0.794	0.667	0
KIF20A	4	KIF20A	0	0.429914	0.863	0.759	0
CDC25B	4	CDC25B	0	0.428403	0.862	0.749	0
NCAPG.1	4	NCAPG	0	0.425794	0.882	0.83	0
ATAD2.3	4	ATAD2	0	0.41932	0.982	0.872	0
KIF14	4	KIF14	0	0.417809	0.739	0.704	0
TNFAIP8L1	4	TNFAIP8L1	0	0.417227	0.747	0.631	0
GMNN.3	4	GMNN	0	0.41353	0.965	0.755	0
CENPM.3	4	CENPM	0	0.406606	0.956	0.802	0
NDC80	4	NDC80	0	0.406003	0.784	0.656	0
GGH.2	4	GGH	0	0.404288	0.959	0.837	0
LMNB1.1	4	LMNB1	0	0.404087	0.92	0.799	0
CDCA5.1	4	CDCA5	0	0.399732	0.951	0.857	0
MT1E.2	4	MT1E	0	0.396562	0.982	0.94	0
ACTG2.2	4	ACTG2	0	0.389518	0.973	0.954	0
NCAPH.1	4	NCAPH	0	0.379243	0.85	0.748	0
SMC2.1	4	SMC2	0	0.375213	0.88	0.757	0
NME1.2	4	NME1	0	0.367983	0.996	0.955	0
SQLE	4	SQLE	0	0.366565	0.993	0.955	0
ARHGAP11B	4	ARHGAP11B	0	0.359788	0.86	0.714	0
MYBL2.3	4	MYBL2	0	0.355834	0.95	0.865	0
NPW.1	4	NPW	0	0.35488	0.967	0.882	0
NMU	4	NMU	0	0.340086	0.803	0.617	0
CCDC88A	4	CCDC88A	0	0.339794	0.969	0.925	0
FANCI.1	4	FANCI	0	0.327658	0.929	0.756	0
AKR1B1.1	4	AKR1B1	0	0.326323	0.961	0.834	0
HJURP	4	HJURP	0	0.325623	0.73	0.709	0
CCDC34.1	4	CCDC34	0	0.325354	0.903	0.838	0
ZWINT.1	4	ZWINT	0	0.316405	0.811	0.677	0
FBXO5.1	4	FBXO5	0	0.314769	0.912	0.792	0
SVIL.2	4	SVIL	0	0.310511	0.991	0.906	0
ACAT2.1	4	ACAT2	0	0.308841	0.966	0.867	0
DNMT1.2	4	DNMT1	0	0.30523	0.961	0.828	0
MCM4.2	4	MCM4	0	0.304817	0.985	0.932	0
SPC25.1	4	SPC25	0	0.296612	0.772	0.76	0
KIF15	4	KIF15	0	0.292217	0.879	0.803	0
MCM7.2	4	MCM7	0	0.291872	0.966	0.802	0
SKA1.1	4	SKA1	0	0.291601	0.912	0.815	0
GAS2L3	4	GAS2L3	0	0.285103	0.848	0.722	0
NEURL1B	4	NEURL1B	0	0.282768	0.817	0.815	0
RNASEH2A.1	4	RNASEH2A	0	0.279824	0.921	0.775	0
KIAA0101.3	4	KIAA0101	0	0.277687	0.904	0.746	0
RAB13	4	RAB13	0	0.276124	0.998	0.952	0
MXD3	4	MXD3	0	0.274787	0.798	0.781	0
DEPDC1B	4	DEPDC1B	0	0.271398	0.826	0.816	0
NR2F1.3	4	NR2F1	0	0.268925	0.964	0.928	0
GINS2.3	4	GINS2	0	0.266857	0.957	0.837	0
IGFBP4	4	IGFBP4	0	0.259771	0.962	0.848	0
CENPU.1	4	CENPU	0	0.25712	0.93	0.845	0
NREP.2	4	NREP	0	0.254687	0.977	0.952	0
UACA	4	UACA	0	0.252349	0.944	0.865	0
PLAC8.2	4	PLAC8	3.49257e-303	-0.41135	0.298	0.644	6.98515e-300
PSRC1	4	PSRC1	3.48249e-301	0.276275	0.711	0.709	6.96498e-298
NEAT1.4	4	NEAT1	2.82892e-275	-0.736474	0.999	0.99	5.65785e-272
RBP1.2	4	RBP1	3.28255e-269	0.271216	1	0.985	6.56511e-266
PBK.1	4	PBK	6.92336e-264	0.303585	0.723	0.731	1.38467e-260
LDHA.1	4	LDHA	2.77523e-263	0.266218	0.997	0.948	5.55046e-260
S100A11	4	S100A11	3.82107e-241	-0.345212	1	0.995	7.64213e-238
SPRR1B.3	4	SPRR1B	4.36019e-238	-1.22692	0.929	0.944	8.72037e-235
MUC16.3	4	MUC16	1.79943e-234	-0.274734	0.518	0.704	3.59887e-231
MT2A.2	4	MT2A	8.03575e-232	0.292598	0.995	0.956	1.60715e-228
NDRG1.3	4	NDRG1	8.18496e-220	-0.681785	0.896	0.937	1.63699e-216
IFI27.4	4	IFI27	1.40469e-217	-0.765214	0.878	0.899	2.80939e-214
F3.2	4	F3	2.29583e-210	-0.38405	0.489	0.704	4.59167e-207
SELM	4	SELM	2.52611e-209	-0.306438	0.859	0.895	5.05222e-206
CSTB.3	4	CSTB	1.00716e-206	-1.05581	0.968	0.922	2.01432e-203
LGALS3.2	4	LGALS3	7.72862e-180	-0.544347	0.956	0.922	1.54572e-176
AHNAK2.1	4	AHNAK2	2.36216e-165	-0.306667	0.823	0.908	4.72431e-162
TNFSF10.1	4	TNFSF10	9.1699e-163	-0.591464	0.636	0.753	1.83398e-159
SLPI.3	4	SLPI	4.35844e-162	-1.447	0.763	0.835	8.71688e-159
S100A6.2	4	S100A6	3.27584e-161	-0.451515	1	1	6.55168e-158
SERPINB1.3	4	SERPINB1	1.11567e-160	-0.961084	0.695	0.773	2.23135e-157
KRT16.3	4	KRT16	1.3021e-160	-0.930697	0.991	0.982	2.60419e-157
KRT6B.4	4	KRT6B	3.95837e-155	-0.838258	0.957	0.958	7.91674e-152
C19orf33.2	4	C19orf33	9.01717e-155	-0.504764	0.62	0.712	1.80343e-151
AQP3.1	4	AQP3	3.2016e-152	-0.639719	0.737	0.81	6.4032e-149
TACSTD2.2	4	TACSTD2	1.13785e-151	-0.615395	0.912	0.868	2.27569e-148
CST3.2	4	CST3	9.54719e-138	-0.46391	0.968	0.933	1.90944e-134
FBXO32	4	FBXO32	3.67534e-137	-0.271894	0.853	0.859	7.35068e-134
CD74.3	4	CD74	1.94316e-136	-0.708499	0.586	0.718	3.88632e-133
HLA-DRA.2	4	HLA-DRA	2.74032e-131	-0.702052	0.631	0.736	5.48063e-128
TYMP.3	4	TYMP	1.37822e-130	-0.539823	0.901	0.878	2.75644e-127
KRT7.2	4	KRT7	1.94522e-130	-0.694324	0.846	0.849	3.89043e-127
ANXA1.3	4	ANXA1	2.40186e-128	-1.07364	0.975	0.947	4.80372e-125
CD63	4	CD63	2.66113e-109	-0.328189	0.992	0.953	5.32226e-106
ANXA2	4	ANXA2	6.04597e-109	-0.295097	0.999	0.989	1.20919e-105
HLA-DPA1.1	4	HLA-DPA1	1.67728e-91	-0.319651	0.479	0.652	3.35456e-88
C15orf48.3	4	C15orf48	3.07824e-90	-0.772682	0.336	0.514	6.15648e-87
HBEGF.2	4	HBEGF	5.3233e-89	-0.334452	0.507	0.642	1.06466e-85
SFN.2	4	SFN	1.50168e-87	-0.391234	0.998	0.981	3.00335e-84
CLU.3	4	CLU	1.06807e-85	-0.764257	0.613	0.69	2.13614e-82
MUC4.4	4	MUC4	1.86078e-84	-0.506166	0.451	0.593	3.72156e-81
IL32	4	IL32	8.04043e-84	-0.256937	0.402	0.576	1.60809e-80
TSC22D1.2	4	TSC22D1	1.96053e-82	-0.452586	0.752	0.789	3.92105e-79
KRT6A.2	4	KRT6A	5.83288e-79	-0.589692	1	0.997	1.16658e-75
HLA-DRB1.2	4	HLA-DRB1	6.13748e-77	-0.491097	0.548	0.663	1.2275e-73
ADIRF.2	4	ADIRF	8.11694e-76	-0.502955	0.768	0.801	1.62339e-72
SAPCD2	4	SAPCD2	5.10352e-75	0.253612	0.607	0.653	1.0207e-71
S100A10	4	S100A10	4.21062e-71	-0.307869	0.999	0.986	8.42123e-68
CLIC3.3	4	CLIC3	4.41394e-71	-0.354848	0.545	0.648	8.82787e-68
FTH1.1	4	FTH1	6.27508e-65	-0.285881	1	1	1.25502e-61
CDKN1A	4	CDKN1A	4.85645e-63	-0.323629	0.81	0.858	9.7129e-60
S100A2.2	4	S100A2	3.02263e-60	-0.467075	0.994	0.978	6.04526e-57
HLA-DPB1.2	4	HLA-DPB1	3.2395e-60	-0.331074	0.478	0.608	6.479e-57
DSC2.1	4	DSC2	4.33499e-60	-0.384087	0.978	0.966	8.66998e-57
CTSD	4	CTSD	3.51008e-58	-0.332971	0.946	0.902	7.02016e-55
CSTA.3	4	CSTA	1.88822e-57	-0.827817	0.948	0.896	3.77643e-54
WFDC2.4	4	WFDC2	9.96469e-57	-1.08763	0.819	0.851	1.99294e-53
MMP7.4	4	MMP7	1.38939e-56	-0.467451	0.432	0.549	2.77878e-53
ISG15.1	4	ISG15	1.16837e-55	-0.404618	0.74	0.764	2.33675e-52
GSN.1	4	GSN	8.63907e-55	-0.40743	0.671	0.712	1.72781e-51
TIMP1.2	4	TIMP1	8.14231e-54	-0.3577	0.695	0.761	1.62846e-50
MXD1.1	4	MXD1	2.3999e-52	-0.33167	0.659	0.744	4.7998e-49
TXN.3	4	TXN	1.01233e-51	-0.2975	0.999	0.971	2.02465e-48
KRT4.3	4	KRT4	2.26083e-51	-0.556827	0.358	0.495	4.52165e-48
AREG.2	4	AREG	4.11389e-51	-0.389974	0.421	0.56	8.22779e-48
KRT17.4	4	KRT17	6.09027e-49	-0.492207	1	0.997	1.21805e-45
S100A9.3	4	S100A9	1.43467e-46	-0.642923	1	0.999	2.86933e-43
IL1RN.3	4	IL1RN	2.36565e-46	-0.508742	0.553	0.65	4.73129e-43
TXNIP.1	4	TXNIP	4.44221e-46	-0.406523	0.683	0.733	8.88441e-43
ELF3.2	4	ELF3	5.2965e-46	-0.383305	0.884	0.827	1.0593e-42
PHLDA2.1	4	PHLDA2	2.07412e-45	-0.355357	0.836	0.882	4.14824e-42
SERINC2	4	SERINC2	2.77783e-44	-0.294942	0.799	0.839	5.55567e-41
GRN.1	4	GRN	1.22478e-43	-0.317404	0.932	0.902	2.44956e-40
KRT13.3	4	KRT13	9.46716e-43	-0.520045	0.985	0.975	1.89343e-39
RARRES3.1	4	RARRES3	1.08904e-42	-0.402978	0.387	0.494	2.17809e-39
GJB2.3	4	GJB2	3.32294e-42	-0.333591	0.691	0.79	6.64587e-39
SAMD9	4	SAMD9	1.62476e-41	-0.300668	0.535	0.641	3.24951e-38
PPL.1	4	PPL	2.24489e-38	-0.308461	0.623	0.734	4.48978e-35
MUC1.1	4	MUC1	8.77889e-38	-0.320976	0.898	0.886	1.75578e-34
ID1	4	ID1	6.77506e-32	-0.380622	0.973	0.944	1.35501e-28
IGLC2.2	4	IGLC2	1.82688e-31	-0.502064	0.898	0.889	3.65376e-28
S100P.3	4	S100P	4.82275e-30	-0.560143	0.488	0.548	9.6455e-27
CTSB	4	CTSB	7.03887e-30	-0.313962	0.843	0.809	1.40777e-26
SPRR3.3	4	SPRR3	9.92799e-30	-1.31709	0.539	0.594	1.9856e-26
ANXA11.1	4	ANXA11	5.78704e-26	-0.359205	0.592	0.586	1.15741e-22
TM4SF1.1	4	TM4SF1	1.82332e-25	-0.388648	0.733	0.742	3.64665e-22
LYPD3.2	4	LYPD3	3.37343e-24	-0.359836	0.619	0.64	6.74685e-21
KRT14.2	4	KRT14	3.494e-24	-0.370919	0.995	0.987	6.988e-21
MALL	4	MALL	2.62584e-20	-0.251821	0.933	0.922	5.25168e-17
RND3	4	RND3	1.16767e-19	-0.323497	0.886	0.865	2.33534e-16
TSHZ2.1	4	TSHZ2	3.23484e-18	-0.256084	0.599	0.648	6.46968e-15
CLDN7.1	4	CLDN7	1.01573e-16	-0.279102	0.828	0.808	2.03147e-13
ALDH3A1.3	4	ALDH3A1	3.48856e-16	-0.257124	0.536	0.582	6.97713e-13
CD55.1	4	CD55	1.13465e-14	-0.272441	0.536	0.586	2.2693e-11
PI3.4	4	PI3	1.38964e-14	-1.00378	0.787	0.772	2.77928e-11
SCGB3A1.4	4	SCGB3A1	9.69838e-14	-0.649218	0.476	0.528	1.93968e-10
ECM1.2	4	ECM1	1.57933e-13	-0.349513	0.424	0.48	3.15865e-10
RARRES1.4	4	RARRES1	7.807e-12	-0.577613	0.556	0.571	1.5614e-08
DSG3.2	4	DSG3	7.57211e-11	-0.254846	0.956	0.955	1.51442e-07
TFF3.2	4	TFF3	1.09515e-10	-0.285325	0.502	0.552	2.1903e-07
CD59	4	CD59	1.34937e-10	-0.255869	0.984	0.969	2.69874e-07
CCND1.1	4	CCND1	6.1711e-10	-0.278352	0.834	0.781	1.23422e-06
SGK1	4	SGK1	2.4369e-09	-0.280611	0.746	0.728	4.8738e-06
ERO1A.2	4	ERO1A	3.36421e-08	-0.367011	0.795	0.762	6.72842e-05
CNFN.3	4	CNFN	1.29227e-05	-0.470822	0.634	0.644	0.0258455
EMP1.1	4	EMP1	3.72495e-05	-0.35802	0.805	0.767	0.0744989
FAM129B.1	4	FAM129B	0.00011142	-0.25575	0.549	0.537	0.222841
ATAD2.4	5	ATAD2	0	0.762428	0.989	0.872	0
GINS2.4	5	GINS2	0	0.700893	0.895	0.843	0
CLSPN.2	5	CLSPN	0	0.687495	0.938	0.848	0
MCM4.3	5	MCM4	0	0.662206	0.99	0.932	0
FAM111B.1	5	FAM111B	0	0.644605	0.875	0.778	0
MCM3.1	5	MCM3	0	0.636317	0.925	0.854	0
NASP.3	5	NASP	0	0.617184	0.983	0.877	0
KIAA0101.4	5	KIAA0101	0	0.613891	0.896	0.747	0
CDC6.1	5	CDC6	0	0.600449	0.911	0.801	0
RRM2.3	5	RRM2	0	0.598225	0.941	0.812	0
MCM7.3	5	MCM7	0	0.585343	0.929	0.805	0
DUT.1	5	DUT	0	0.56149	0.983	0.916	0
FEN1.2	5	FEN1	0	0.555859	0.929	0.834	0
MCM5.1	5	MCM5	0	0.552535	0.843	0.708	0
GMNN.4	5	GMNN	0	0.542007	0.906	0.761	0
MSH6	5	MSH6	0	0.538659	0.979	0.908	0
ORC6.4	5	ORC6	0	0.50398	0.923	0.826	0
RFC4.1	5	RFC4	0	0.494431	0.908	0.817	0
TK1.4	5	TK1	0	0.488463	0.907	0.822	0
PCNA.2	5	PCNA	0	0.487144	0.925	0.666	0
CDT1.1	5	CDT1	0	0.485372	0.863	0.798	0
BRCA1.1	5	BRCA1	0	0.475971	0.845	0.763	0
DNMT1.3	5	DNMT1	0	0.467464	0.891	0.834	0
HELLS.1	5	HELLS	0	0.455242	0.767	0.575	0
CDCA7	5	CDCA7	0	0.450565	0.815	0.791	0
MYBL2.4	5	MYBL2	0	0.434387	0.917	0.868	0
TYMS.3	5	TYMS	0	0.426144	0.799	0.614	0
DEK.4	5	DEK	0	0.42556	0.993	0.912	0
CENPM.4	5	CENPM	0	0.424818	0.901	0.808	0
RANBP1.4	5	RANBP1	0	0.419892	0.995	0.95	0
CHAF1A.1	5	CHAF1A	0	0.399473	0.85	0.758	0
UBE2T.4	5	UBE2T	0	0.398557	0.897	0.839	0
TUBA1B.4	5	TUBA1B	0	0.386177	0.999	0.958	0
E2F1	5	E2F1	0	0.378464	0.776	0.769	0
MCM2.1	5	MCM2	0	0.37727	0.876	0.808	0
CENPU.2	5	CENPU	0	0.371587	0.897	0.848	0
H2AFZ.5	5	H2AFZ	0	0.370743	0.994	0.9	0
ACAT2.2	5	ACAT2	0	0.366081	0.929	0.871	0
ATAD5.1	5	ATAD5	0	0.365682	0.857	0.77	0
MCM10	5	MCM10	0	0.3639	0.853	0.803	0
CCNE2	5	CCNE2	0	0.349176	0.732	0.591	0
RAD51	5	RAD51	0	0.330932	0.777	0.707	0
SMC4.4	5	SMC4	0	0.329223	0.953	0.798	0
FANCI.2	5	FANCI	0	0.292412	0.851	0.763	0
CKS1B.4	5	CKS1B	0	0.287958	0.983	0.879	0
NPW.2	5	NPW	0	0.283327	0.972	0.882	0
CDCA5.2	5	CDCA5	0	0.280332	0.935	0.858	0
TPM2.1	5	TPM2	0	0.263026	0.985	0.938	0
TUBB.5	5	TUBB	7.68003e-289	0.275776	0.999	0.979	1.53601e-285
NUDT1.2	5	NUDT1	7.2503e-288	0.295859	0.929	0.85	1.45006e-284
GGH.3	5	GGH	5.03357e-283	0.34407	0.914	0.841	1.00671e-279
RNASEH2A.2	5	RNASEH2A	2.60711e-264	0.357649	0.84	0.783	5.21421e-261
DHFR.1	5	DHFR	4.93206e-261	0.419696	0.791	0.787	9.86413e-258
MT1E.3	5	MT1E	2.28258e-241	0.31274	0.984	0.94	4.56515e-238
RRM1.1	5	RRM1	7.43155e-239	0.298933	0.835	0.755	1.48631e-235
MAD2L1.4	5	MAD2L1	2.823e-237	0.341837	0.789	0.718	5.646e-234
NME1.3	5	NME1	3.10753e-232	0.257234	0.991	0.955	6.21506e-229
CSRP2.2	5	CSRP2	1.74518e-212	0.283708	0.987	0.96	3.49037e-209
RAD51AP1.1	5	RAD51AP1	2.36067e-208	0.294781	0.754	0.733	4.72135e-205
CCDC34.2	5	CCDC34	1.58956e-206	0.255818	0.859	0.842	3.17911e-203
ASF1B.1	5	ASF1B	5.02814e-199	0.33625	0.723	0.71	1.00563e-195
EPCAM.2	5	EPCAM	2.21095e-196	0.25946	0.989	0.952	4.42189e-193
DTL	5	DTL	7.46226e-187	0.383728	0.707	0.769	1.49245e-183
CRABP2.1	5	CRABP2	1.55629e-185	0.28521	0.952	0.913	3.11258e-182
XRCC2	5	XRCC2	3.44122e-183	0.280324	0.746	0.828	6.88244e-180
SMC2.2	5	SMC2	2.76493e-181	0.286244	0.8	0.765	5.52986e-178
TMEM106C.1	5	TMEM106C	5.79398e-166	0.252669	0.792	0.721	1.1588e-162
MMP7.5	5	MMP7	1.53096e-161	-0.440981	0.33	0.558	3.06193e-158
MCM6	5	MCM6	2.00005e-151	0.36071	0.648	0.549	4.0001e-148
ZWINT.2	5	ZWINT	2.18015e-125	0.275121	0.702	0.687	4.3603e-122
AREG.3	5	AREG	4.82722e-119	-0.384299	0.352	0.566	9.65444e-116
MUC16.4	5	MUC16	1.02032e-115	-0.265553	0.626	0.694	2.04063e-112
IL1RN.4	5	IL1RN	1.38953e-114	-0.488184	0.455	0.659	2.77907e-111
UHRF1	5	UHRF1	2.02863e-102	0.309567	0.668	0.73	4.05726e-99
CHEK1	5	CHEK1	6.61344e-101	0.312098	0.665	0.697	1.32269e-97
TACSTD2.3	5	TACSTD2	4.12949e-89	-0.534001	0.923	0.867	8.25899e-86
S100P.4	5	S100P	1.70973e-88	-0.534907	0.369	0.558	3.41946e-85
MXD1.2	5	MXD1	5.30832e-79	-0.308695	0.639	0.746	1.06166e-75
WFDC2.5	5	WFDC2	8.1532e-74	-1.03177	0.814	0.851	1.63064e-70
LMO7.1	5	LMO7	4.43205e-73	-0.32193	0.37	0.516	8.8641e-70
SLPI.4	5	SLPI	4.81189e-70	-1.28539	0.819	0.83	9.62378e-67
HBEGF.3	5	HBEGF	1.03147e-68	-0.262925	0.503	0.642	2.06294e-65
PLAC8.3	5	PLAC8	3.45243e-67	-0.339852	0.529	0.623	6.90486e-64
HLA-DRA.3	5	HLA-DRA	1.08225e-66	-0.572057	0.661	0.734	2.1645e-63
HLA-DPB1.3	5	HLA-DPB1	4.70132e-66	-0.299307	0.457	0.61	9.40263e-63
MUC1.2	5	MUC1	6.14695e-66	-0.306594	0.895	0.887	1.22939e-62
CD74.4	5	CD74	2.71625e-64	-0.586699	0.628	0.714	5.4325e-61
DDIT4	5	DDIT4	2.82163e-55	-0.255257	0.783	0.863	5.64327e-52
GSN.2	5	GSN	5.20838e-55	-0.348492	0.636	0.716	1.04168e-51
MUC4.5	5	MUC4	2.61055e-54	-0.420625	0.477	0.59	5.22109e-51
LGALS1	5	LGALS1	5.28899e-52	-0.33963	0.815	0.82	1.0578e-48
HLA-DRB1.3	5	HLA-DRB1	9.45069e-49	-0.422537	0.554	0.662	1.89014e-45
CLU.4	5	CLU	1.03553e-48	-0.632677	0.606	0.69	2.07105e-45
PI3.5	5	PI3	7.83711e-48	-1.04896	0.727	0.778	1.56742e-44
ECM1.3	5	ECM1	1.51828e-47	-0.303359	0.349	0.487	3.03657e-44
IFI27.5	5	IFI27	5.41718e-47	-0.430943	0.918	0.895	1.08344e-43
NDRG1.4	5	NDRG1	9.60492e-42	-0.434768	0.936	0.933	1.92098e-38
SPRR3.4	5	SPRR3	3.26436e-40	-1.2315	0.515	0.596	6.52872e-37
SERPINB1.4	5	SERPINB1	2.62791e-39	-0.676033	0.76	0.767	5.25583e-36
RARRES3.2	5	RARRES3	3.61551e-38	-0.357163	0.423	0.491	7.23102e-35
TNFSF10.2	5	TNFSF10	1.23027e-36	-0.352654	0.705	0.747	2.46053e-33
ANXA1.4	5	ANXA1	4.60015e-36	-0.878539	0.973	0.947	9.2003e-33
C15orf48.4	5	C15orf48	3.72594e-35	-0.635912	0.413	0.507	7.45188e-32
TXNIP.2	5	TXNIP	4.24081e-35	-0.369866	0.696	0.731	8.48163e-32
NDUFA4L2.1	5	NDUFA4L2	9.19299e-32	-0.320333	0.968	0.961	1.8386e-28
DSC2.2	5	DSC2	9.56518e-31	-0.316842	0.979	0.966	1.91304e-27
HIST1H2AC	5	HIST1H2AC	1.36155e-30	-0.26581	0.835	0.753	2.7231e-27
AQP3.2	5	AQP3	6.6936e-28	-0.404068	0.795	0.805	1.33872e-24
TIMP1.3	5	TIMP1	7.83377e-28	-0.250862	0.671	0.763	1.56675e-24
TFF3.3	5	TFF3	6.58937e-26	-0.285405	0.503	0.552	1.31787e-22
F3.3	5	F3	1.47035e-25	-0.309397	0.678	0.686	2.94069e-22
CSTB.4	5	CSTB	1.35632e-24	-0.80202	0.97	0.921	2.71265e-21
NUPR1.1	5	NUPR1	3.78986e-24	-0.337739	0.975	0.943	7.57972e-21
KRT6B.5	5	KRT6B	1.4535e-23	-0.514121	0.965	0.958	2.90699e-20
ARL6IP1.2	5	ARL6IP1	1.68545e-23	-0.339651	0.787	0.8	3.37091e-20
IGLC2.3	5	IGLC2	1.38789e-21	-0.389319	0.926	0.886	2.77577e-18
LYPD3.3	5	LYPD3	2.08854e-21	-0.318748	0.612	0.641	4.17708e-18
CD55.2	5	CD55	4.90706e-20	-0.254946	0.527	0.586	9.81413e-17
KRT16.4	5	KRT16	5.10304e-19	-0.398989	0.994	0.981	1.02061e-15
TSC22D1.3	5	TSC22D1	1.21737e-18	-0.272256	0.772	0.787	2.43474e-15
C19orf33.3	5	C19orf33	3.0546e-16	-0.277565	0.73	0.702	6.1092e-13
LGALS3.3	5	LGALS3	5.67495e-16	-0.307752	0.969	0.921	1.13499e-12
ISG15.2	5	ISG15	7.53111e-15	-0.326613	0.78	0.761	1.50622e-11
NEAT1.5	5	NEAT1	1.23545e-14	-0.313195	0.999	0.99	2.4709e-11
TM4SF1.2	5	TM4SF1	2.66858e-13	-0.297663	0.709	0.745	5.33716e-10
SGK1.1	5	SGK1	1.01503e-12	-0.252638	0.703	0.732	2.03006e-09
ADIRF.3	5	ADIRF	8.39826e-12	-0.292912	0.81	0.797	1.67965e-08
KRT7.3	5	KRT7	5.11984e-11	-0.584875	0.882	0.846	1.02397e-07
KRT14.3	5	KRT14	1.32848e-10	0.260232	0.995	0.987	2.65696e-07
SCGB3A1.5	5	SCGB3A1	3.18893e-10	-0.67471	0.53	0.523	6.37785e-07
ANXA11.2	5	ANXA11	1.07331e-09	-0.253363	0.606	0.584	2.14661e-06
SPRR1B.4	5	SPRR1B	1.69329e-09	-0.704633	0.952	0.941	3.38658e-06
GLUL.2	5	GLUL	1.61243e-07	-0.270608	0.852	0.787	0.000322486
RARRES1.5	5	RARRES1	3.37656e-05	-0.531867	0.573	0.569	0.0675311
CNFN.4	5	CNFN	7.13866e-05	-0.389532	0.618	0.645	0.142773
KRT4.4	5	KRT4	0.000101688	-0.346635	0.463	0.486	0.203375
CLIC3.4	5	CLIC3	0.00011361	-0.280406	0.652	0.639	0.227219
ERO1A.3	5	ERO1A	0.000176697	-0.257851	0.839	0.758	0.353393
CSTA.4	5	CSTA	0.00264069	-0.59661	0.948	0.896	1
KRT13.4	6	KRT13	0	1.51584	0.998	0.974	0
CSTA.5	6	CSTA	0	1.40172	0.996	0.893	0
KRT4.5	6	KRT4	0	1.24296	0.864	0.455	0
SERPINB1.5	6	SERPINB1	0	1.18926	0.993	0.75	0
AQP3.3	6	AQP3	0	1.1552	0.988	0.79	0
TXN.4	6	TXN	0	1.01071	1	0.971	0
S100A9.4	6	S100A9	0	0.988376	1	0.999	0
ANXA1.5	6	ANXA1	0	0.942883	1	0.945	0
TACSTD2.4	6	TACSTD2	0	0.923226	0.998	0.862	0
CSTB.5	6	CSTB	0	0.897448	0.998	0.92	0
IFI27.6	6	IFI27	0	0.868246	0.997	0.89	0
LYPD3.4	6	LYPD3	0	0.779716	0.955	0.614	0
SLPI.5	6	SLPI	0	0.739928	0.993	0.817	0
SPRR3.5	6	SPRR3	0	0.73109	0.819	0.572	0
MUC4.6	6	MUC4	0	0.71807	0.952	0.553	0
ALDH3A1.4	6	ALDH3A1	0	0.715264	0.894	0.554	0
CD9	6	CD9	0	0.694085	0.999	0.953	0
C19orf33.4	6	C19orf33	0	0.677731	0.974	0.684	0
PLAC8.4	6	PLAC8	0	0.668597	0.907	0.593	0
KRT6A.3	6	KRT6A	0	0.636819	1	0.997	0
HBEGF.4	6	HBEGF	0	0.636186	0.937	0.607	0
GLUL.3	6	GLUL	0	0.609768	0.98	0.778	0
PITX1	6	PITX1	0	0.589268	0.986	0.83	0
AREG.4	6	AREG	0	0.57904	0.88	0.524	0
CLIC3.5	6	CLIC3	0	0.57438	0.86	0.623	0
ID1.1	6	ID1	0	0.549313	0.993	0.943	0
SPRR1B.5	6	SPRR1B	0	0.546448	0.97	0.94	0
S100A11.1	6	S100A11	0	0.543317	1	0.995	0
GLTP	6	GLTP	0	0.535204	0.97	0.79	0
F3.4	6	F3	0	0.525029	0.937	0.667	0
MGST1	6	MGST1	0	0.514313	0.892	0.515	0
CLDN7.2	6	CLDN7	0	0.507749	0.983	0.797	0
KRT7.4	6	KRT7	0	0.501597	0.964	0.84	0
RAB25.1	6	RAB25	0	0.496333	0.978	0.853	0
SFN.3	6	SFN	0	0.487803	0.999	0.981	0
LGALS3.4	6	LGALS3	0	0.484746	0.994	0.92	0
ELF3.3	6	ELF3	0	0.467628	0.995	0.82	0
KRT6B.6	6	KRT6B	0	0.460679	0.982	0.957	0
FAM3B	6	FAM3B	0	0.455775	0.862	0.62	0
PHLDA2.2	6	PHLDA2	0	0.434989	0.962	0.872	0
TYMP.4	6	TYMP	0	0.431298	0.989	0.872	0
HLA-DRA.4	6	HLA-DRA	0	0.429773	0.967	0.71	0
WFDC2.6	6	WFDC2	0	0.408955	0.99	0.837	0
PDE4C	6	PDE4C	0	0.407579	0.81	0.554	0
CD74.5	6	CD74	0	0.40424	0.975	0.686	0
ETHE1	6	ETHE1	0	0.403683	0.881	0.577	0
A4GALT	6	A4GALT	0	0.383998	0.86	0.508	0
ALDH1A1.1	6	ALDH1A1	0	0.379053	0.803	0.434	0
CRIP1	6	CRIP1	0	0.374495	0.957	0.778	0
ANXA2.1	6	ANXA2	0	0.371941	1	0.989	0
CST3.3	6	CST3	0	0.365857	0.993	0.932	0
IL1RN.5	6	IL1RN	0	0.363818	0.883	0.623	0
GBP6	6	GBP6	0	0.361961	0.87	0.596	0
PERP	6	PERP	0	0.36127	1	0.993	0
MALL.1	6	MALL	0	0.358119	0.96	0.92	0
ARL4D.1	6	ARL4D	0	0.348722	0.944	0.747	0
CCDC64B	6	CCDC64B	0	0.343124	0.806	0.513	0
SDCBP2	6	SDCBP2	0	0.342415	0.785	0.419	0
ANXA11.3	6	ANXA11	0	0.334894	0.897	0.563	0
APOL1	6	APOL1	0	0.321062	0.915	0.626	0
PPL.2	6	PPL	0	0.316964	0.899	0.711	0
SPON2	6	SPON2	0	0.292287	0.894	0.66	0
DUOX2	6	DUOX2	0	0.284266	0.807	0.515	0
LSP1	6	LSP1	0	0.283073	0.893	0.512	0
CDKN2B	6	CDKN2B	0	0.25149	0.916	0.769	0
HLA-DRB1.4	6	HLA-DRB1	0	0.25085	0.948	0.631	0
AURKA.3	6	AURKA	0	-0.28436	0.602	0.773	0
CPE	6	CPE	0	-0.292292	0.936	0.92	0
DSEL	6	DSEL	0	-0.297324	0.94	0.929	0
HES6	6	HES6	0	-0.299562	0.783	0.87	0
FOXM1.3	6	FOXM1	0	-0.309155	0.772	0.846	0
HIST1H1B.3	6	HIST1H1B	0	-0.317739	0.908	0.881	0
GTSE1.4	6	GTSE1	0	-0.319279	0.879	0.864	0
CCDC88A.1	6	CCDC88A	0	-0.330998	0.935	0.928	0
NR2F1.4	6	NR2F1	0	-0.381003	0.912	0.933	0
MLLT11.1	6	MLLT11	0	-0.395208	0.945	0.952	0
HIST1H1D.2	6	HIST1H1D	0	-0.50653	0.941	0.926	0
UCHL1.1	6	UCHL1	0	-0.509494	0.913	0.883	0
MYL9	6	MYL9	0	-0.523602	0.913	0.929	0
SERPINH1.2	6	SERPINH1	0	-0.565296	0.911	0.884	0
TUBA1A.1	6	TUBA1A	0	-0.578823	0.954	0.938	0
NREP.3	6	NREP	0	-0.601138	0.942	0.955	0
TPM2.2	6	TPM2	0	-0.606617	0.944	0.942	0
ACTG2.3	6	ACTG2	0	-0.608501	0.948	0.957	0
BASP1	6	BASP1	0	-0.629722	0.937	0.956	0
FTL.1	6	FTL	0	-0.639339	0.996	0.992	0
TPX2.4	6	TPX2	0	-0.64869	0.911	0.919	0
TPM1.1	6	TPM1	0	-0.705761	0.949	0.978	0
MARCKSL1.1	6	MARCKSL1	0	-0.735345	0.96	0.979	0
IGFBP5.2	6	IGFBP5	0	-0.966691	0.933	0.911	0
MT2A.3	6	MT2A	0	-0.967385	0.973	0.959	0
DST.2	6	DST	0	-1.02281	0.973	0.979	0
GSTP1	6	GSTP1	1.18565e-305	0.287267	1	0.995	2.37131e-302
FTH1.2	6	FTH1	6.30154e-301	-0.506298	1	1	1.26031e-297
RHOV.2	6	RHOV	1.81143e-300	0.291928	0.906	0.673	3.62287e-297
STMN1.4	6	STMN1	1.18227e-295	-1.06211	0.958	0.953	2.36454e-292
S100A16.1	6	S100A16	1.71836e-295	0.283608	0.998	0.984	3.43673e-292
S100A2.3	6	S100A2	6.9686e-293	0.535424	0.996	0.978	1.39372e-289
AKR1C3	6	AKR1C3	2.09632e-289	0.329719	0.777	0.408	4.19263e-286
MX1	6	MX1	6.54233e-289	0.274994	0.866	0.589	1.30847e-285
GSN.3	6	GSN	3.01421e-288	0.394141	0.917	0.693	6.02842e-285
METRNL.1	6	METRNL	8.93761e-288	0.254903	0.834	0.552	1.78752e-284
KRT16.5	6	KRT16	7.15421e-287	0.406588	0.993	0.982	1.43084e-283
VIM	6	VIM	1.74169e-286	-0.36205	0.946	0.914	3.48337e-283
SESN3.2	6	SESN3	3.23104e-286	-0.54367	0.959	0.965	6.46208e-283
TNFSF10.3	6	TNFSF10	5.22096e-270	0.330088	0.967	0.726	1.04419e-266
S100A8.3	6	S100A8	1.19053e-269	0.52297	1	1	2.38107e-266
PEG10	6	PEG10	1.39735e-264	-0.274376	0.891	0.82	2.79469e-261
FADS1	6	FADS1	1.04249e-262	-0.287128	0.933	0.923	2.08497e-259
LY6K	6	LY6K	1.81082e-260	-0.471092	0.944	0.973	3.62163e-257
LMNB1.2	6	LMNB1	6.01886e-258	-0.265481	0.751	0.814	1.20377e-254
ORC6.5	6	ORC6	5.85999e-256	-0.378524	0.796	0.837	1.172e-252
UBE2C.5	6	UBE2C	1.05251e-254	-0.689855	0.858	0.866	2.10502e-251
NDN	6	NDN	3.79213e-253	-0.250473	0.927	0.937	7.58427e-250
PCSK1N.1	6	PCSK1N	3.24619e-251	-0.267011	0.94	0.942	6.49238e-248
SCNN1A.1	6	SCNN1A	4.90979e-251	0.254122	0.855	0.626	9.81959e-248
PLEKHO1	6	PLEKHO1	2.05945e-250	-0.257405	0.882	0.855	4.11889e-247
SDC1	6	SDC1	5.41032e-247	0.283986	0.988	0.962	1.08206e-243
MT1E.4	6	MT1E	2.56196e-243	-0.846479	0.969	0.942	5.12393e-240
CTSB.1	6	CTSB	7.35113e-241	0.274566	0.972	0.8	1.47023e-237
PGM2L1.2	6	PGM2L1	2.32233e-240	-0.427926	0.944	0.958	4.64465e-237
CD55.3	6	CD55	9.6286e-240	0.260523	0.84	0.562	1.92572e-236
TMEM79	6	TMEM79	3.34354e-239	0.259562	0.832	0.718	6.68707e-236
CENPF.4	6	CENPF	1.55605e-237	-0.864345	0.891	0.868	3.11209e-234
EPHA2	6	EPHA2	2.0022e-236	0.255829	0.796	0.525	4.00441e-233
MCM4.4	6	MCM4	1.17716e-233	-0.494981	0.935	0.937	2.35431e-230
BIRC5.5	6	BIRC5	7.28805e-230	-0.555698	0.836	0.855	1.45761e-226
ASCL2	6	ASCL2	4.61952e-229	-0.320975	0.899	0.891	9.23903e-226
TCF4.2	6	TCF4	7.86657e-227	-0.449749	0.881	0.917	1.57331e-223
CDC42EP5	6	CDC42EP5	3.07397e-224	0.255066	0.751	0.405	6.14794e-221
CXCL14.3	6	CXCL14	2.17054e-223	-1.32029	0.986	0.978	4.34108e-220
PTMS.2	6	PTMS	3.10393e-218	-0.666196	0.988	0.973	6.20787e-215
PI3.6	6	PI3	2.47036e-216	0.372543	0.874	0.766	4.94071e-213
PLTP.1	6	PLTP	1.00995e-214	-0.389828	0.948	0.957	2.0199e-211
HILPDA	6	HILPDA	1.3511e-208	-0.419418	0.924	0.94	2.70221e-205
GJB2.4	6	GJB2	1.06722e-207	0.259342	0.87	0.775	2.13445e-204
FST	6	FST	3.07938e-207	-0.272468	0.529	0.729	6.15876e-204
RBP1.3	6	RBP1	2.12839e-206	-0.587521	0.982	0.987	4.25677e-203
ATP1B1	6	ATP1B1	2.26357e-205	0.280991	0.971	0.903	4.52715e-202
PDLIM1.1	6	PDLIM1	5.88847e-199	0.265151	0.993	0.926	1.17769e-195
RARRES1.6	6	RARRES1	2.56355e-197	-0.433169	0.849	0.549	5.12711e-194
MAP1B.1	6	MAP1B	3.5503e-197	-0.26425	0.927	0.886	7.10061e-194
ATAD2.5	6	ATAD2	4.59773e-197	-0.510222	0.893	0.881	9.19545e-194
SOX4.2	6	SOX4	4.27278e-196	-0.793162	0.985	0.98	8.54556e-193
CYP3A5	6	CYP3A5	5.86169e-196	0.251713	0.703	0.48	1.17234e-192
TK1.5	6	TK1	2.21904e-195	-0.551892	0.81	0.831	4.43809e-192
EPCAM.3	6	EPCAM	2.97689e-195	-0.537199	0.95	0.956	5.95379e-192
UBE2T.5	6	UBE2T	1.36045e-193	-0.40003	0.831	0.845	2.72089e-190
NPW.3	6	NPW	1.70187e-193	-0.4041	0.929	0.886	3.40374e-190
HIST1H4C.4	6	HIST1H4C	5.81433e-193	-1.2429	0.965	0.96	1.16287e-189
DSG2.2	6	DSG2	4.81306e-191	-0.405954	0.963	0.971	9.62613e-188
S100A10.1	6	S100A10	1.12392e-190	0.263727	0.999	0.986	2.24785e-187
DEK.5	6	DEK	6.49579e-190	-0.713133	0.943	0.917	1.29916e-186
HIST1H1E.1	6	HIST1H1E	2.94432e-187	-0.325497	0.871	0.837	5.88864e-184
ARL4C.2	6	ARL4C	8.04306e-187	-0.458372	0.927	0.93	1.60861e-183
CLSPN.3	6	CLSPN	5.33672e-186	-0.284695	0.851	0.856	1.06734e-182
NUSAP1.5	6	NUSAP1	5.02103e-185	-0.612702	0.821	0.816	1.00421e-181
HMGB1.3	6	HMGB1	2.5246e-182	-0.568441	0.998	0.978	5.04919e-179
TUBB.6	6	TUBB	2.46736e-181	-0.782989	0.981	0.981	4.93473e-178
ANP32E.3	6	ANP32E	1.16145e-179	-0.590963	0.877	0.918	2.3229e-176
KIF23.4	6	KIF23	4.67119e-179	-0.271077	0.811	0.817	9.34237e-176
RHOBTB3.1	6	RHOBTB3	3.91967e-176	-0.341218	0.828	0.844	7.83934e-173
GPX1	6	GPX1	2.99033e-174	0.312322	0.993	0.891	5.98067e-171
CENPM.5	6	CENPM	2.98356e-172	-0.359037	0.757	0.82	5.96711e-169
BCYRN1.4	6	BCYRN1	9.69627e-169	-0.64663	0.955	0.959	1.93925e-165
TOP2A.5	6	TOP2A	8.61221e-166	-0.899337	0.878	0.864	1.72244e-162
CMBL	6	CMBL	1.07127e-165	-0.287607	0.84	0.781	2.14255e-162
PRC1.4	6	PRC1	1.29032e-162	-0.523852	0.895	0.869	2.58063e-159
C12orf75.1	6	C12orf75	1.41305e-160	-0.365545	0.938	0.871	2.8261e-157
MKI67.4	6	MKI67	1.04796e-154	-0.449849	0.741	0.811	2.09592e-151
MSH6.1	6	MSH6	4.03604e-154	-0.352854	0.928	0.913	8.07207e-151
TNC.2	6	TNC	1.97541e-152	-0.392141	0.948	0.93	3.95083e-149
PHGDH	6	PHGDH	3.55979e-152	-0.420485	0.912	0.898	7.11958e-149
NCAPD2.2	6	NCAPD2	2.98858e-150	-0.3096	0.834	0.84	5.97715e-147
RAMP1	6	RAMP1	4.02913e-148	-0.267223	0.866	0.829	8.05825e-145
CKS1B.5	6	CKS1B	7.04794e-148	-0.906965	0.91	0.886	1.40959e-144
TUBA1B.5	6	TUBA1B	1.44143e-147	-0.881198	0.988	0.96	2.88285e-144
SLC7A5	6	SLC7A5	2.43105e-146	-0.423933	0.878	0.822	4.8621e-143
SVIL.3	6	SVIL	2.08717e-145	-0.503926	0.883	0.915	4.17434e-142
AURKB.4	6	AURKB	7.85335e-144	-0.331762	0.855	0.834	1.57067e-140
RANBP1.5	6	RANBP1	6.60815e-141	-0.63448	0.954	0.954	1.32163e-137
PFN2	6	PFN2	1.58878e-139	-0.401274	0.908	0.905	3.17755e-136
MYBL2.5	6	MYBL2	3.40568e-139	-0.351023	0.907	0.87	6.81137e-136
HIST2H2AC.1	6	HIST2H2AC	7.17105e-138	-0.277038	0.907	0.889	1.43421e-134
UCP2.2	6	UCP2	2.2032e-137	-0.287125	0.916	0.877	4.4064e-134
LAMB3.2	6	LAMB3	3.10673e-137	-0.513816	0.928	0.915	6.21346e-134
POU3F1.2	6	POU3F1	4.54901e-137	-0.292495	0.897	0.862	9.09802e-134
SNAPC1.1	6	SNAPC1	1.35301e-132	-0.329528	0.911	0.897	2.70602e-129
CENPA.3	6	CENPA	1.37932e-127	-0.283387	0.698	0.779	2.75863e-124
CDCA3.4	6	CDCA3	4.13466e-125	-0.282055	0.817	0.81	8.26933e-122
MAD2L1.5	6	MAD2L1	1.25659e-124	-0.34422	0.681	0.727	2.51318e-121
KIAA0101.5	6	KIAA0101	1.56334e-123	-0.518726	0.713	0.763	3.12667e-120
SMC4.5	6	SMC4	1.02157e-121	-0.567938	0.771	0.814	2.04314e-118
MYLK.1	6	MYLK	1.33482e-116	-0.280526	0.917	0.9	2.66964e-113
SGOL1.4	6	SGOL1	8.44203e-116	-0.251582	0.875	0.854	1.68841e-112
GSTA1.2	6	GSTA1	8.74394e-115	0.351371	0.687	0.449	1.74879e-111
CCNB2.3	6	CCNB2	2.67488e-111	-0.319975	0.807	0.796	5.34976e-108
FKBP5	6	FKBP5	1.46152e-109	-0.290261	0.916	0.884	2.92305e-106
FEN1.3	6	FEN1	3.85152e-109	-0.299567	0.846	0.842	7.70303e-106
PPP1R14B	6	PPP1R14B	6.12425e-106	-0.366065	0.996	0.988	1.22485e-102
NUDT1.3	6	NUDT1	1.28698e-103	-0.436447	0.823	0.859	2.57397e-100
H2AFZ.6	6	H2AFZ	3.34223e-103	-0.565463	0.966	0.903	6.68447e-100
AKR1B1.2	6	AKR1B1	1.52296e-102	-0.372355	0.879	0.842	3.04591e-99
RFC4.2	6	RFC4	1.0784e-98	-0.365908	0.879	0.821	2.1568e-95
NASP.4	6	NASP	4.97171e-97	-0.587204	0.908	0.885	9.94343e-94
MCM7.4	6	MCM7	7.09359e-96	-0.443565	0.818	0.815	1.41872e-92
RRM2.4	6	RRM2	2.37269e-94	-0.363766	0.855	0.821	4.74537e-91
HMGN2.4	6	HMGN2	2.71716e-94	-0.512924	0.965	0.894	5.43432e-91
ASPM.4	6	ASPM	3.29805e-94	-0.371283	0.861	0.814	6.59609e-91
PTTG1.5	6	PTTG1	1.35485e-92	-0.608476	0.949	0.93	2.7097e-89
MT1G	6	MT1G	4.30479e-92	-0.259026	0.72	0.692	8.60958e-89
COTL1	6	COTL1	7.97059e-92	-0.28364	0.86	0.82	1.59412e-88
BCAM.1	6	BCAM	2.38382e-91	-0.336412	0.827	0.793	4.76764e-88
HMGB2.5	6	HMGB2	1.16554e-90	-0.730296	0.683	0.719	2.33109e-87
CALD1.2	6	CALD1	3.67682e-86	-0.489688	0.925	0.868	7.35365e-83
COL18A1	6	COL18A1	5.24732e-81	-0.266215	0.924	0.841	1.04946e-77
H1FX.1	6	H1FX	7.37465e-81	-0.466042	0.95	0.934	1.47493e-77
EMP3.1	6	EMP3	2.77191e-80	-0.291161	0.93	0.878	5.54383e-77
CCNB1.3	6	CCNB1	4.66009e-80	-0.434142	0.762	0.794	9.32019e-77
TFRC	6	TFRC	3.02939e-79	-0.371159	0.935	0.906	6.05878e-76
UBE2S.4	6	UBE2S	1.28607e-77	-0.644538	0.869	0.886	2.57213e-74
CKB	6	CKB	1.0674e-76	-0.386672	0.925	0.893	2.13481e-73
CDKN3.3	6	CDKN3	7.13549e-75	-0.417625	0.777	0.757	1.4271e-71
EIF4EBP1.2	6	EIF4EBP1	7.92771e-72	-0.445718	0.961	0.958	1.58554e-68
C1S	6	C1S	3.41835e-71	-0.280673	0.39	0.541	6.8367e-68
ID2	6	ID2	7.56815e-71	-0.262177	0.872	0.867	1.51363e-67
HIST1H1C.2	6	HIST1H1C	4.22798e-70	-0.419749	0.841	0.869	8.45595e-67
H2AFX.3	6	H2AFX	1.74025e-69	-0.429103	0.891	0.877	3.48049e-66
TMPO.3	6	TMPO	3.40983e-68	-0.45671	0.886	0.865	6.81965e-65
CDK1.5	6	CDK1	1.42868e-66	-0.280365	0.662	0.705	2.85736e-63
CCDC34.3	6	CCDC34	5.36955e-63	-0.279354	0.846	0.843	1.07391e-59
MARCKS.2	6	MARCKS	7.68166e-63	-0.420976	0.961	0.964	1.53633e-59
NTS.1	6	NTS	6.61572e-59	0.364526	0.681	0.588	1.32314e-55
DTYMK.4	6	DTYMK	2.93697e-56	-0.383776	0.862	0.86	5.87394e-53
NME1.4	6	NME1	6.73109e-53	-0.398838	0.965	0.958	1.34622e-49
IGHG4.1	6	IGHG4	9.43444e-53	-0.260612	0.939	0.872	1.88689e-49
FANCI.3	6	FANCI	8.97622e-49	-0.268627	0.864	0.763	1.79524e-45
IGFBP2.1	6	IGFBP2	2.40851e-48	-0.350994	0.989	0.961	4.81702e-45
HSP90B1.1	6	HSP90B1	2.38095e-47	-0.295183	0.993	0.984	4.7619e-44
DNMT1.4	6	DNMT1	3.80301e-44	-0.377286	0.871	0.837	7.60602e-41
MCM3.2	6	MCM3	6.58862e-44	-0.319161	0.909	0.856	1.31772e-40
TMEM106C.2	6	TMEM106C	7.38996e-44	-0.318618	0.694	0.729	1.47799e-40
TXNRD1	6	TXNRD1	3.29537e-42	-0.287843	0.768	0.77	6.59075e-39
BNIP3	6	BNIP3	1.13775e-40	-0.317911	0.789	0.767	2.27551e-37
KPNA2.4	6	KPNA2	1.40394e-40	-0.465074	0.885	0.858	2.80787e-37
PRDX4	6	PRDX4	8.78241e-39	-0.336316	0.942	0.934	1.75648e-35
PMAIP1	6	PMAIP1	1.76722e-38	-0.329797	0.934	0.922	3.53445e-35
HMGB3.1	6	HMGB3	3.86984e-38	-0.303945	0.805	0.816	7.73969e-35
SEC11C	6	SEC11C	7.06382e-37	-0.276229	0.954	0.966	1.41276e-33
DUT.2	6	DUT	3.59819e-35	-0.403478	0.955	0.919	7.19637e-32
SYNE2.1	6	SYNE2	1.88666e-34	-0.37905	0.967	0.929	3.77332e-31
ITGA6.2	6	ITGA6	3.19176e-34	-0.281049	0.969	0.953	6.38352e-31
YWHAH.1	6	YWHAH	1.52041e-33	-0.330231	0.911	0.908	3.04082e-30
PALLD.1	6	PALLD	3.92057e-33	-0.302127	0.957	0.943	7.84113e-30
S100A13	6	S100A13	8.69241e-32	-0.279824	0.962	0.949	1.73848e-28
IGKC.2	6	IGKC	2.50072e-31	-0.436314	0.977	0.968	5.00144e-28
SMC2.3	6	SMC2	7.74447e-31	-0.270657	0.801	0.765	1.54889e-27
MIS18BP1.1	6	MIS18BP1	2.82549e-30	-0.301173	0.791	0.767	5.65099e-27
SCPEP1	6	SCPEP1	8.32142e-30	-0.291462	0.867	0.841	1.66428e-26
ECT2.2	6	ECT2	6.84614e-29	-0.266326	0.721	0.682	1.36923e-25
CTSZ.1	6	CTSZ	1.18122e-27	-0.299565	0.934	0.864	2.36244e-24
NQO1.1	6	NQO1	1.94739e-27	-0.252873	0.659	0.682	3.89478e-24
BCL11A.1	6	BCL11A	2.45577e-26	-0.252652	0.897	0.897	4.91155e-23
GAS6	6	GAS6	6.48479e-25	-0.274618	0.752	0.695	1.29696e-21
ACAT2.3	6	ACAT2	1.41847e-24	-0.295766	0.825	0.88	2.83695e-21
CDC20.3	6	CDC20	1.24988e-22	-0.300402	0.855	0.797	2.49976e-19
DDIT3	6	DDIT3	2.49589e-22	-0.269462	0.806	0.79	4.99178e-19
GINS2.5	6	GINS2	4.37832e-22	-0.303545	0.91	0.843	8.75664e-19
TP63.1	6	TP63	7.45029e-21	-0.314485	0.86	0.852	1.49006e-17
GJA1.1	6	GJA1	1.25847e-20	-0.275637	0.947	0.932	2.51695e-17
DBF4.2	6	DBF4	2.40223e-20	-0.259689	0.77	0.752	4.80445e-17
RNASEH2A.3	6	RNASEH2A	3.12131e-19	-0.299989	0.857	0.782	6.24262e-16
C1R.1	6	C1R	8.64018e-18	-0.324106	0.595	0.571	1.72804e-14
NGFRAP1	6	NGFRAP1	2.72462e-14	-0.257654	0.913	0.837	5.44924e-11
CAV1.2	6	CAV1	4.6021e-14	-0.436292	0.926	0.8	9.20421e-11
NFIB	6	NFIB	5.34175e-14	-0.26029	0.777	0.669	1.06835e-10
GGH.4	6	GGH	1.85421e-13	-0.250735	0.836	0.848	3.70843e-10
ARL6IP1.3	6	ARL6IP1	3.28559e-12	-0.360009	0.841	0.796	6.57119e-09
GMNN.5	6	GMNN	1.75804e-11	-0.334995	0.864	0.766	3.51608e-08
APP.2	6	APP	6.89408e-11	-0.259031	0.925	0.871	1.37882e-07
KRT14.4	6	KRT14	3.36136e-10	-0.581266	0.995	0.987	6.72271e-07
TYMS.4	6	TYMS	9.79816e-07	-0.282088	0.707	0.624	0.00195963
CKS2.2	6	CKS2	2.38419e-05	-0.298223	0.771	0.699	0.0476839
GPNMB.1	6	GPNMB	0.000185085	-0.27655	0.976	0.957	0.370171
SPRR3.6	7	SPRR3	0	2.81185	0.964	0.562	0
PI3.7	7	PI3	0	2.30315	0.961	0.76	0
CSTB.6	7	CSTB	0	2.13005	1	0.92	0
ANXA1.6	7	ANXA1	0	2.02237	0.999	0.945	0
C15orf48.5	7	C15orf48	0	1.85794	0.946	0.466	0
SPRR1B.6	7	SPRR1B	0	1.83594	0.988	0.939	0
SLPI.6	7	SLPI	0	1.75254	0.991	0.817	0
CNFN.5	7	CNFN	0	1.65292	0.9	0.624	0
CSTA.6	7	CSTA	0	1.6497	0.997	0.893	0
KRT6B.7	7	KRT6B	0	1.63941	0.997	0.955	0
IL1RN.6	7	IL1RN	0	1.60458	0.975	0.617	0
S100P.5	7	S100P	0	1.52181	0.943	0.513	0
ERO1A.4	7	ERO1A	0	1.4438	0.979	0.749	0
ECM1.4	7	ECM1	0	1.424	0.941	0.442	0
EMP1.2	7	EMP1	0	1.35467	0.956	0.757	0
SERPINB1.6	7	SERPINB1	0	1.3413	0.995	0.75	0
MXD1.3	7	MXD1	0	1.25873	0.963	0.72	0
S100A9.5	7	S100A9	0	1.19828	1	0.999	0
PLAC8.5	7	PLAC8	0	1.16554	0.902	0.594	0
MUC4.7	7	MUC4	0	1.15942	0.935	0.555	0
KRT16.6	7	KRT16	0	1.1096	0.996	0.981	0
EPS8L1	7	EPS8L1	0	1.09726	0.925	0.479	0
KRT4.6	7	KRT4	0	1.09474	0.929	0.451	0
MAL	7	MAL	0	1.08638	0.745	0.457	0
GJB2.5	7	GJB2	0	1.07861	0.978	0.768	0
CLIC3.6	7	CLIC3	0	1.0728	0.91	0.62	0
DSC2.3	7	DSC2	0	1.05524	0.995	0.965	0
APOBEC3A.1	7	APOBEC3A	0	1.05429	0.904	0.402	0
PPL.3	7	PPL	0	1.04145	0.966	0.707	0
CYSRT1	7	CYSRT1	0	1.0219	0.885	0.515	0
HOPX.2	7	HOPX	0	1.01062	0.805	0.427	0
FAM129B.2	7	FAM129B	0	1.00134	0.956	0.507	0
PRSS27	7	PRSS27	0	0.998434	0.898	0.587	0
PRDM1	7	PRDM1	0	0.994074	0.924	0.721	0
LMO7.2	7	LMO7	0	0.966402	0.914	0.474	0
NDRG2	7	NDRG2	0	0.961679	0.914	0.529	0
NCCRP1	7	NCCRP1	0	0.927368	0.904	0.459	0
F3.5	7	F3	0	0.920294	0.935	0.668	0
PSCA	7	PSCA	0	0.885398	0.738	0.367	0
MALL.2	7	MALL	0	0.868192	0.986	0.918	0
DUSP5	7	DUSP5	0	0.844029	0.888	0.516	0
LGALS3.5	7	LGALS3	0	0.823841	0.98	0.921	0
NDRG1.5	7	NDRG1	0	0.82272	0.998	0.929	0
S100A12.2	7	S100A12	0	0.820434	0.832	0.806	0
MUC1.3	7	MUC1	0	0.816764	0.963	0.882	0
TACSTD2.5	7	TACSTD2	0	0.813924	0.977	0.864	0
HK2	7	HK2	0	0.811795	0.984	0.809	0
SAMD9.1	7	SAMD9	0	0.811669	0.913	0.612	0
TM4SF1.3	7	TM4SF1	0	0.799686	0.971	0.725	0
ALDH1A3	7	ALDH1A3	0	0.799274	0.939	0.63	0
CEACAM1	7	CEACAM1	0	0.789046	0.885	0.501	0
KRT7.5	7	KRT7	0	0.762021	0.961	0.84	0
GRHL1	7	GRHL1	0	0.760616	0.902	0.625	0
EPHA2.1	7	EPHA2	0	0.749446	0.917	0.516	0
RAB11FIP1.1	7	RAB11FIP1	0	0.747052	0.941	0.781	0
CD24.3	7	CD24	0	0.729055	0.993	0.979	0
TGFA	7	TGFA	0	0.715501	0.946	0.777	0
TP53INP2	7	TP53INP2	0	0.71352	0.804	0.52	0
DUOX2.1	7	DUOX2	0	0.709838	0.903	0.509	0
AREG.5	7	AREG	0	0.709113	0.941	0.52	0
APOL1.1	7	APOL1	0	0.705052	0.974	0.623	0
SDCBP2.1	7	SDCBP2	0	0.691786	0.892	0.412	0
ANXA11.4	7	ANXA11	0	0.689697	0.912	0.562	0
DSG3.3	7	DSG3	0	0.689112	0.996	0.952	0
LYPD3.5	7	LYPD3	0	0.688713	0.897	0.619	0
QSOX1	7	QSOX1	0	0.688152	0.918	0.738	0
UPP1.1	7	UPP1	0	0.677865	0.848	0.599	0
S100A8.4	7	S100A8	0	0.670859	1	1	0
METRNL.2	7	METRNL	0	0.662873	0.913	0.547	0
TTC9	7	TTC9	0	0.649576	0.862	0.33	0
SPNS2	7	SPNS2	0	0.619347	0.752	0.395	0
SDC1.1	7	SDC1	0	0.618987	0.993	0.962	0
MUC16.5	7	MUC16	0	0.610309	0.967	0.668	0
OAS1	7	OAS1	0	0.600699	0.852	0.62	0
CAMK2N1	7	CAMK2N1	0	0.596581	0.932	0.831	0
HMOX1	7	HMOX1	0	0.593594	0.759	0.423	0
ZNF185	7	ZNF185	0	0.58856	0.886	0.634	0
C6orf132	7	C6orf132	0	0.581353	0.915	0.65	0
SMIM5	7	SMIM5	0	0.575173	0.783	0.492	0
MBOAT2	7	MBOAT2	0	0.566961	0.979	0.763	0
DENND2C	7	DENND2C	0	0.548019	0.834	0.498	0
PLIN3	7	PLIN3	0	0.527239	0.926	0.685	0
FXYD5	7	FXYD5	0	0.524766	0.913	0.61	0
TMEM79.1	7	TMEM79	0	0.524007	0.972	0.708	0
CCNG2	7	CCNG2	0	0.522851	0.898	0.538	0
ADM	7	ADM	0	0.521246	0.897	0.623	0
PITX1.1	7	PITX1	0	0.520717	0.968	0.832	0
HBEGF.5	7	HBEGF	0	0.519561	0.959	0.606	0
PIM1	7	PIM1	0	0.505854	0.824	0.412	0
CDC42EP5.1	7	CDC42EP5	0	0.505296	0.845	0.399	0
PERP.1	7	PERP	0	0.494978	0.998	0.993	0
TRIP10	7	TRIP10	0	0.492921	0.821	0.448	0
YOD1	7	YOD1	0	0.490571	0.753	0.469	0
CPEB4	7	CPEB4	0	0.484304	0.871	0.556	0
GSN.4	7	GSN	0	0.484208	0.936	0.692	0
CD59.1	7	CD59	0	0.483144	0.981	0.969	0
CLDN7.3	7	CLDN7	0	0.482317	0.958	0.799	0
TSC22D2	7	TSC22D2	0	0.475584	0.926	0.699	0
NAMPT.1	7	NAMPT	0	0.469581	0.95	0.697	0
RARRES3.3	7	RARRES3	0	0.468715	0.925	0.453	0
CDA	7	CDA	0	0.465931	0.974	0.798	0
GDPD3	7	GDPD3	0	0.463669	0.793	0.473	0
RBM47	7	RBM47	0	0.455471	0.867	0.617	0
PCDH1	7	PCDH1	0	0.454853	0.789	0.596	0
IL1A	7	IL1A	0	0.454225	0.794	0.439	0
CTSB.2	7	CTSB	0	0.449848	0.973	0.8	0
MLLT4	7	MLLT4	0	0.446755	0.898	0.818	0
SLC16A3	7	SLC16A3	0	0.446364	0.892	0.577	0
PLAUR	7	PLAUR	0	0.444879	0.941	0.632	0
CDKN1A.1	7	CDKN1A	0	0.443188	0.98	0.845	0
CTSS	7	CTSS	0	0.439921	0.893	0.429	0
CCDC64B.1	7	CCDC64B	0	0.438065	0.841	0.511	0
UGCG	7	UGCG	0	0.437556	0.854	0.459	0
EREG	7	EREG	0	0.436167	0.872	0.351	0
EGLN3	7	EGLN3	0	0.429477	0.977	0.744	0
STEAP4	7	STEAP4	0	0.429022	0.827	0.654	0
S100A11.2	7	S100A11	0	0.423813	0.999	0.996	0
ELF3.4	7	ELF3	0	0.422443	0.988	0.821	0
CD55.4	7	CD55	0	0.414434	0.874	0.56	0
RSAD2	7	RSAD2	0	0.409711	0.786	0.431	0
GALNT5	7	GALNT5	0	0.398902	0.899	0.398	0
MAP3K8	7	MAP3K8	0	0.396153	0.855	0.484	0
CDKN2B.1	7	CDKN2B	0	0.39163	0.939	0.768	0
SORT1	7	SORT1	0	0.388782	0.81	0.642	0
ARNTL2	7	ARNTL2	0	0.383839	0.826	0.613	0
CRYM	7	CRYM	0	0.381719	0.758	0.306	0
GJB6	7	GJB6	0	0.377081	0.916	0.602	0
HS3ST1	7	HS3ST1	0	0.37364	0.881	0.616	0
HSPB8	7	HSPB8	0	0.372369	0.902	0.822	0
VSIG2	7	VSIG2	0	0.361711	0.825	0.594	0
ANXA3	7	ANXA3	0	0.347237	0.937	0.677	0
DYNLT3	7	DYNLT3	0	0.34341	0.976	0.786	0
MACC1	7	MACC1	0	0.340273	0.771	0.316	0
BACE2	7	BACE2	0	0.329996	0.882	0.559	0
SCNN1B	7	SCNN1B	0	0.325423	0.789	0.465	0
MX2	7	MX2	0	0.324848	0.801	0.334	0
RAB31	7	RAB31	0	0.318939	0.834	0.62	0
RRAD	7	RRAD	0	0.296757	0.929	0.524	0
ANKRD37	7	ANKRD37	0	0.296318	0.819	0.506	0
SCNN1D	7	SCNN1D	0	0.280896	0.888	0.425	0
TREM1	7	TREM1	0	0.279329	0.977	0.801	0
MSLN	7	MSLN	0	0.252881	0.833	0.388	0
DKK3.1	7	DKK3	0	-0.251716	0.858	0.774	0
CDC25B.1	7	CDC25B	0	-0.252085	0.644	0.767	0
ANKRD29.1	7	ANKRD29	0	-0.252705	0.958	0.873	0
PPP1R14A	7	PPP1R14A	0	-0.255627	0.918	0.912	0
HEY1	7	HEY1	0	-0.258023	0.923	0.849	0
CENPU.3	7	CENPU	0	-0.262657	0.688	0.864	0
HMMR.2	7	HMMR	0	-0.270616	0.718	0.808	0
ATAD5.2	7	ATAD5	0	-0.27251	0.646	0.787	0
SGOL1.5	7	SGOL1	0	-0.277718	0.887	0.853	0
BRCA1.2	7	BRCA1	0	-0.280419	0.484	0.791	0
KIF23.5	7	KIF23	0	-0.282298	0.591	0.833	0
KNSTRN.1	7	KNSTRN	0	-0.282709	0.639	0.813	0
CDCA7.1	7	CDCA7	0	-0.295651	0.597	0.808	0
LAMB1	7	LAMB1	0	-0.297845	0.824	0.795	0
CDCA3.5	7	CDCA3	0	-0.304038	0.697	0.818	0
PLEKHO1.1	7	PLEKHO1	0	-0.305683	0.941	0.851	0
CLEC11A	7	CLEC11A	0	-0.308867	0.893	0.886	0
PEG10.1	7	PEG10	0	-0.315048	0.82	0.826	0
LAMC1	7	LAMC1	0	-0.316819	0.922	0.874	0
CLEC7A	7	CLEC7A	0	-0.320629	0.833	0.913	0
BCL7A	7	BCL7A	0	-0.324689	0.855	0.844	0
DSEL.1	7	DSEL	0	-0.327697	0.971	0.927	0
CLSPN.4	7	CLSPN	0	-0.329209	0.821	0.858	0
AURKA.4	7	AURKA	0	-0.329281	0.349	0.791	0
GTSE1.5	7	GTSE1	0	-0.329757	0.894	0.863	0
FOXM1.4	7	FOXM1	0	-0.332183	0.677	0.853	0
COL18A1.1	7	COL18A1	0	-0.33246	0.953	0.839	0
ARTN	7	ARTN	0	-0.333232	0.909	0.926	0
QPRT.1	7	QPRT	0	-0.335589	0.965	0.909	0
HIST1H1B.4	7	HIST1H1B	0	-0.340641	0.942	0.878	0
HIST2H2AC.2	7	HIST2H2AC	0	-0.344353	0.95	0.886	0
CMBL.1	7	CMBL	0	-0.346969	0.849	0.781	0
PDGFA	7	PDGFA	0	-0.357324	0.961	0.87	0
TAGLN	7	TAGLN	0	-0.359879	0.846	0.896	0
HES6.1	7	HES6	0	-0.363968	0.729	0.874	0
MAP1B.2	7	MAP1B	0	-0.3666	0.947	0.884	0
VIM.1	7	VIM	0	-0.374168	0.977	0.912	0
RAMP1.1	7	RAMP1	0	-0.37613	0.88	0.828	0
COLCA2.2	7	COLCA2	0	-0.376175	0.955	0.862	0
CPE.1	7	CPE	0	-0.379651	0.959	0.919	0
ATF5	7	ATF5	0	-0.3867	0.729	0.867	0
MYBL2.6	7	MYBL2	0	-0.394057	0.925	0.868	0
FEN1.4	7	FEN1	0	-0.397392	0.757	0.849	0
FADS1.1	7	FADS1	0	-0.39873	0.963	0.92	0
GINS2.6	7	GINS2	0	-0.40212	0.935	0.841	0
CKAP2.1	7	CKAP2	0	-0.405044	0.809	0.804	0
ASCL2.1	7	ASCL2	0	-0.411324	0.956	0.887	0
FKBP5.1	7	FKBP5	0	-0.413258	0.899	0.885	0
RRM2.5	7	RRM2	0	-0.415316	0.611	0.838	0
NDN.1	7	NDN	0	-0.416946	0.97	0.934	0
DPYSL3.1	7	DPYSL3	0	-0.419964	0.983	0.92	0
POU3F1.3	7	POU3F1	0	-0.421875	0.968	0.857	0
UCP2.3	7	UCP2	0	-0.432291	0.948	0.875	0
NR2F2	7	NR2F2	0	-0.436941	0.939	0.82	0
ORC6.6	7	ORC6	0	-0.440516	0.658	0.847	0
HIST1H1E.2	7	HIST1H1E	0	-0.441912	0.592	0.857	0
CCDC34.4	7	CCDC34	0	-0.443628	0.841	0.844	0
BCAM.2	7	BCAM	0	-0.444389	0.818	0.794	0
PCSK1N.2	7	PCSK1N	0	-0.454135	0.963	0.94	0
CCDC88A.2	7	CCDC88A	0	-0.458664	0.947	0.927	0
UBE2T.6	7	UBE2T	0	-0.473568	0.878	0.842	0
SNAPC1.2	7	SNAPC1	0	-0.473717	0.922	0.896	0
RHOBTB3.2	7	RHOBTB3	0	-0.476815	0.809	0.846	0
NR2F1.5	7	NR2F1	0	-0.479219	0.944	0.93	0
BCL11A.2	7	BCL11A	0	-0.483596	0.957	0.892	0
RFC4.3	7	RFC4	0	-0.494196	0.662	0.837	0
MYLK.2	7	MYLK	0	-0.495774	0.967	0.896	0
MSH6.2	7	MSH6	0	-0.510859	0.89	0.916	0
AKR1B1.3	7	AKR1B1	0	-0.520544	0.821	0.847	0
MCM3.3	7	MCM3	0	-0.521425	0.86	0.86	0
MCM7.5	7	MCM7	0	-0.53476	0.7	0.824	0
DSG2.3	7	DSG2	0	-0.539882	0.987	0.969	0
MLLT11.2	7	MLLT11	0	-0.544953	0.973	0.95	0
TP63.2	7	TP63	0	-0.559805	0.861	0.852	0
PFN2.1	7	PFN2	0	-0.565669	0.884	0.907	0
LY6K.1	7	LY6K	0	-0.570172	0.96	0.972	0
C12orf75.2	7	C12orf75	0	-0.573279	0.664	0.891	0
HIST1H1D.3	7	HIST1H1D	0	-0.576125	0.959	0.924	0
CTSH	7	CTSH	0	-0.582847	0.909	0.911	0
ACAT2.4	7	ACAT2	0	-0.584679	0.794	0.882	0
PRC1.5	7	PRC1	0	-0.596414	0.837	0.874	0
NPW.4	7	NPW	0	-0.603743	0.766	0.898	0
BIRC5.6	7	BIRC5	0	-0.613835	0.742	0.862	0
UCHL1.2	7	UCHL1	0	-0.614589	0.916	0.883	0
H2AFX.4	7	H2AFX	0	-0.615861	0.897	0.877	0
YBX3.1	7	YBX3	0	-0.619336	0.959	0.962	0
TFRC.1	7	TFRC	0	-0.620274	0.951	0.905	0
MCM4.5	7	MCM4	0	-0.635005	0.943	0.936	0
SCPEP1.1	7	SCPEP1	0	-0.636968	0.86	0.841	0
NUDT1.4	7	NUDT1	0	-0.639453	0.86	0.857	0
ATAD2.6	7	ATAD2	0	-0.647634	0.619	0.901	0
HSP90B1.2	7	HSP90B1	0	-0.652103	0.996	0.984	0
TCF4.3	7	TCF4	0	-0.654033	0.934	0.914	0
TNC.3	7	TNC	0	-0.655969	0.966	0.929	0
MARCKSL1.2	7	MARCKSL1	0	-0.665364	0.988	0.977	0
SVIL.4	7	SVIL	0	-0.665663	0.898	0.914	0
NREP.4	7	NREP	0	-0.665668	0.979	0.952	0
SSR4.1	7	SSR4	0	-0.666048	0.972	0.975	0
GSTP1.1	7	GSTP1	0	-0.667793	0.995	0.995	0
MDK.2	7	MDK	0	-0.670631	0.987	0.98	0
TK1.6	7	TK1	0	-0.6744	0.632	0.843	0
KPNA2.5	7	KPNA2	0	-0.681174	0.792	0.864	0
PGM2L1.3	7	PGM2L1	0	-0.68227	0.975	0.956	0
NUSAP1.6	7	NUSAP1	0	-0.683041	0.635	0.829	0
SERPINH1.3	7	SERPINH1	0	-0.683433	0.94	0.882	0
ITGA6.3	7	ITGA6	0	-0.687738	0.981	0.952	0
PHGDH.1	7	PHGDH	0	-0.692189	0.734	0.911	0
CALD1.3	7	CALD1	0	-0.693092	0.958	0.866	0
MYL9.1	7	MYL9	0	-0.701025	0.947	0.927	0
LIMA1.2	7	LIMA1	0	-0.717333	0.988	0.966	0
ARL4C.3	7	ARL4C	0	-0.724144	0.814	0.939	0
HN1.2	7	HN1	0	-0.73144	0.952	0.978	0
PLTP.2	7	PLTP	0	-0.733613	0.964	0.956	0
GPNMB.2	7	GPNMB	0	-0.742223	0.964	0.958	0
TPX2.5	7	TPX2	0	-0.743937	0.868	0.922	0
NGFRAP1.1	7	NGFRAP1	0	-0.78052	0.787	0.847	0
TUBA1A.2	7	TUBA1A	0	-0.814952	0.924	0.941	0
PRDX4.1	7	PRDX4	0	-0.823704	0.913	0.936	0
DUT.3	7	DUT	0	-0.849621	0.973	0.918	0
EIF4EBP1.3	7	EIF4EBP1	0	-0.851401	0.971	0.957	0
BCYRN1.5	7	BCYRN1	0	-0.866084	0.975	0.957	0
ACTG2.4	7	ACTG2	0	-0.874873	0.977	0.954	0
ANP32E.4	7	ANP32E	0	-0.882318	0.801	0.923	0
ATP1B3.1	7	ATP1B3	0	-0.895306	0.957	0.925	0
GPX2.1	7	GPX2	0	-0.904596	0.579	0.878	0
MT1X.1	7	MT1X	0	-0.913864	0.95	0.913	0
TPM2.3	7	TPM2	0	-0.917172	0.97	0.94	0
KRT10.1	7	KRT10	0	-0.929739	0.992	0.989	0
UBE2S.5	7	UBE2S	0	-0.933075	0.728	0.896	0
FTL.2	7	FTL	0	-0.957541	0.99	0.992	0
TOP2A.6	7	TOP2A	0	-0.976823	0.874	0.865	0
KRT8.1	7	KRT8	0	-0.984634	0.984	0.986	0
SESN3.3	7	SESN3	0	-0.992509	0.973	0.964	0
PPP1R14B.1	7	PPP1R14B	0	-0.993731	0.996	0.988	0
PTTG1.6	7	PTTG1	0	-0.995401	0.959	0.929	0
CSRP2.3	7	CSRP2	0	-1.00771	0.984	0.961	0
CENPF.5	7	CENPF	0	-1.0081	0.66	0.885	0
HMGN2.5	7	HMGN2	0	-1.03468	0.949	0.895	0
NASP.5	7	NASP	0	-1.05383	0.704	0.899	0
TPM1.2	7	TPM1	0	-1.05786	0.978	0.976	0
RBP1.4	7	RBP1	0	-1.077	0.97	0.988	0
IFITM3.1	7	IFITM3	0	-1.07861	0.933	0.962	0
RANBP1.6	7	RANBP1	0	-1.10345	0.967	0.953	0
IGFBP5.3	7	IGFBP5	0	-1.11632	0.966	0.909	0
H2AFZ.7	7	H2AFZ	0	-1.13166	0.892	0.909	0
DEK.6	7	DEK	0	-1.14414	0.875	0.922	0
NME1.5	7	NME1	0	-1.16264	0.949	0.959	0
EPCAM.4	7	EPCAM	0	-1.16684	0.938	0.956	0
CKS1B.6	7	CKS1B	0	-1.18589	0.923	0.885	0
TUBB.7	7	TUBB	0	-1.28187	0.988	0.98	0
HMGB1.4	7	HMGB1	0	-1.31843	0.991	0.978	0
TUBA1B.6	7	TUBA1B	0	-1.34358	0.989	0.96	0
IGFBP2.2	7	IGFBP2	0	-1.36173	0.949	0.964	0
STMN1.5	7	STMN1	0	-1.37708	0.969	0.952	0
MT2A.4	7	MT2A	0	-1.41689	0.952	0.96	0
PTMS.3	7	PTMS	0	-1.48091	0.97	0.974	0
MT1E.5	7	MT1E	0	-1.50487	0.958	0.943	0
DST.3	7	DST	0	-1.65255	0.963	0.98	0
HIST1H4C.5	7	HIST1H4C	0	-1.72514	0.972	0.96	0
CXCL14.4	7	CXCL14	0	-1.9716	0.986	0.978	0
CXCL8	7	CXCL8	9.1036e-308	0.370366	0.822	0.495	1.82072e-304
AHNAK2.2	7	AHNAK2	2.03795e-306	0.252673	0.994	0.894	4.0759e-303
C19orf33.5	7	C19orf33	1.58183e-305	0.403764	0.915	0.689	3.16367e-302
DLGAP5.3	7	DLGAP5	3.81532e-305	-0.263109	0.83	0.816	7.63064e-302
FST.1	7	FST	4.26139e-304	-0.331547	0.592	0.724	8.52277e-301
EPHX3	7	EPHX3	3.45186e-300	0.347263	0.751	0.47	6.90372e-297
LMNB1.3	7	LMNB1	2.06944e-299	-0.291897	0.838	0.807	4.13888e-296
GLTP.1	7	GLTP	1.45164e-298	0.388152	0.944	0.793	2.90328e-295
KRT18	7	KRT18	1.83991e-298	-0.641924	0.926	0.969	3.67983e-295
RAB13.1	7	RAB13	1.91219e-298	-0.653563	0.963	0.955	3.82439e-295
CARHSP1.2	7	CARHSP1	1.15651e-293	0.331313	0.955	0.885	2.31303e-290
ETHE1.1	7	ETHE1	4.20959e-293	0.425434	0.897	0.577	8.41918e-290
NET1	7	NET1	1.19624e-290	0.262713	0.971	0.703	2.39248e-287
CST3.4	7	CST3	1.21715e-284	0.381964	0.984	0.932	2.4343e-281
SOX4.3	7	SOX4	8.05849e-282	-0.856266	0.968	0.981	1.6117e-278
PALLD.2	7	PALLD	1.12069e-281	-0.551523	0.922	0.945	2.24138e-278
KRT6A.4	7	KRT6A	1.75755e-280	0.782046	1	0.997	3.51511e-277
SLC6A8	7	SLC6A8	1.29055e-277	0.33111	0.973	0.854	2.58111e-274
SDR16C5	7	SDR16C5	2.75633e-277	0.373886	0.785	0.549	5.51267e-274
H1FX.2	7	H1FX	2.29256e-276	-0.706847	0.932	0.935	4.58512e-273
ITGA2.2	7	ITGA2	5.7538e-272	0.476499	0.97	0.834	1.15076e-268
TROAP.2	7	TROAP	1.96965e-271	-0.26659	0.824	0.809	3.93929e-268
GNA15	7	GNA15	8.14741e-271	0.298347	0.848	0.652	1.62948e-267
PVRL2	7	PVRL2	1.06698e-270	0.344659	0.812	0.467	2.13395e-267
CENPM.6	7	CENPM	7.16391e-268	-0.371693	0.609	0.83	1.43278e-264
MGLL	7	MGLL	1.83583e-266	0.260713	0.799	0.595	3.67166e-263
NCAPD2.3	7	NCAPD2	1.96245e-263	-0.361597	0.878	0.837	3.9249e-260
NUPR1.2	7	NUPR1	2.34587e-263	-0.582228	0.93	0.946	4.69174e-260
CITED2	7	CITED2	7.72571e-262	0.310275	0.879	0.6	1.54514e-258
RP11-841O20.2	7	RP11-841O20.2	1.0141e-260	0.278858	0.759	0.501	2.02819e-257
BST2.1	7	BST2	7.28807e-257	-0.615726	0.848	0.875	1.45761e-253
LYN	7	LYN	1.80229e-256	0.266551	0.854	0.627	3.60458e-253
MAP1LC3A	7	MAP1LC3A	1.65281e-246	0.335863	0.881	0.819	3.30562e-243
TFF3.4	7	TFF3	1.15073e-245	-0.255701	0.876	0.524	2.30146e-242
SOD2.1	7	SOD2	1.12049e-244	0.512265	0.956	0.786	2.24099e-241
LTBP1	7	LTBP1	3.10212e-243	-0.260441	0.97	0.906	6.20423e-240
WNT4.1	7	WNT4	5.67307e-243	-0.368449	0.595	0.817	1.13461e-239
CCNB1.4	7	CCNB1	8.8646e-242	-0.537304	0.781	0.792	1.77292e-238
OVOL1	7	OVOL1	1.86036e-241	0.36195	0.743	0.578	3.72073e-238
SOWAHC	7	SOWAHC	1.36454e-239	0.345393	0.901	0.724	2.72909e-236
TMPO.4	7	TMPO	3.65738e-239	-0.600601	0.831	0.869	7.31475e-236
CDKN3.4	7	CDKN3	2.546e-236	-0.47283	0.729	0.761	5.09201e-233
NUF2.4	7	NUF2	2.60634e-236	-0.266119	0.733	0.773	5.21268e-233
DHRS9	7	DHRS9	4.75127e-234	0.599912	0.703	0.5	9.50254e-231
RNF130	7	RNF130	5.32746e-233	-0.317508	0.715	0.802	1.06549e-229
BASP1.1	7	BASP1	4.52437e-232	-0.477655	0.983	0.953	9.04874e-229
S100A13.1	7	S100A13	3.29324e-230	-0.539474	0.946	0.95	6.58648e-227
IGFBP4.1	7	IGFBP4	1.48495e-229	-0.504314	0.948	0.851	2.9699e-226
SMC4.6	7	SMC4	2.51519e-229	-0.603821	0.652	0.822	5.03039e-226
ATP1B1.1	7	ATP1B1	2.67698e-227	0.430143	0.971	0.903	5.35396e-224
CD68	7	CD68	1.13534e-226	0.283108	0.791	0.717	2.27069e-223
SEC11C.1	7	SEC11C	1.15296e-226	-0.465854	0.984	0.964	2.30591e-223
UBE2C.6	7	UBE2C	2.79513e-226	-0.699388	0.893	0.863	5.59026e-223
SERINC2.1	7	SERINC2	1.15622e-225	0.311531	0.941	0.828	2.31244e-222
CENPW.5	7	CENPW	6.17708e-225	-0.582606	0.917	0.848	1.23542e-221
TGM1	7	TGM1	1.01751e-223	0.40189	0.706	0.397	2.03502e-220
ISG20	7	ISG20	3.60141e-223	0.251828	0.908	0.706	7.20282e-220
SYNE2.2	7	SYNE2	6.20544e-223	-0.658164	0.971	0.929	1.24109e-219
DNMT1.5	7	DNMT1	1.12469e-222	-0.541224	0.898	0.835	2.24938e-219
PLS3	7	PLS3	7.54315e-222	0.287818	0.966	0.896	1.50863e-218
KIAA0101.6	7	KIAA0101	2.27651e-221	-0.617767	0.747	0.76	4.55303e-218
LGALS3BP	7	LGALS3BP	7.03056e-220	-0.55734	0.933	0.919	1.40611e-216
SCGB3A1.6	7	SCGB3A1	1.10561e-219	-0.619655	0.809	0.503	2.21123e-216
ADIRF.4	7	ADIRF	4.89834e-215	0.532774	0.914	0.79	9.79668e-212
FAM214A	7	FAM214A	3.17793e-214	0.582073	0.74	0.547	6.35585e-211
TYMP.5	7	TYMP	1.40936e-213	0.352461	0.966	0.874	2.81873e-210
SOX2.1	7	SOX2	4.24868e-213	-0.558644	0.742	0.769	8.49736e-210
CCNB2.4	7	CCNB2	1.31757e-212	-0.361005	0.826	0.794	2.63514e-209
CTSZ.2	7	CTSZ	3.06745e-212	-0.4472	0.909	0.866	6.1349e-209
FANCI.4	7	FANCI	7.21622e-212	-0.317217	0.886	0.762	1.44324e-208
MAD2L1.6	7	MAD2L1	8.22697e-212	-0.382638	0.676	0.727	1.64539e-208
ST14	7	ST14	2.11914e-211	0.33712	0.875	0.694	4.23828e-208
KRT13.5	7	KRT13	6.25808e-211	0.608794	0.989	0.974	1.25162e-207
PTPRS	7	PTPRS	6.1567e-210	-0.317309	0.595	0.734	1.23134e-206
LGMN	7	LGMN	6.77593e-210	-0.287699	0.522	0.806	1.35519e-206
PLPP2	7	PLPP2	5.29437e-208	-0.504729	0.886	0.871	1.05887e-204
IGKC.3	7	IGKC	8.65855e-208	-0.35962	0.993	0.967	1.73171e-204
FERMT1	7	FERMT1	2.62882e-207	0.257031	0.922	0.668	5.25764e-204
SRD5A3	7	SRD5A3	3.01427e-206	0.312267	0.883	0.764	6.02854e-203
LY6E	7	LY6E	4.27231e-205	-0.483955	0.967	0.95	8.54463e-202
RND3.1	7	RND3	6.88486e-205	0.413469	0.959	0.86	1.37697e-201
DAPP1	7	DAPP1	1.83831e-204	0.298188	0.709	0.376	3.67661e-201
ASPM.5	7	ASPM	1.83523e-203	-0.407759	0.787	0.82	3.67045e-200
RNASEH2A.4	7	RNASEH2A	3.42466e-203	-0.42944	0.82	0.785	6.84933e-200
BLVRB	7	BLVRB	5.71926e-203	-0.50778	0.771	0.843	1.14385e-199
TNFRSF18	7	TNFRSF18	1.58275e-200	-0.298881	0.751	0.769	3.1655e-197
SPINT1	7	SPINT1	2.6487e-200	0.275879	0.954	0.834	5.2974e-197
DUSP14	7	DUSP14	7.45562e-200	0.313787	0.902	0.738	1.49112e-196
PELI1	7	PELI1	7.97646e-200	0.397802	0.845	0.783	1.59529e-196
SCNN1A.2	7	SCNN1A	2.22055e-195	0.308469	0.819	0.629	4.44111e-192
TWISTNB	7	TWISTNB	2.32519e-193	-0.43578	0.823	0.786	4.65039e-190
TMEM45B	7	TMEM45B	2.57714e-192	0.331279	0.696	0.394	5.15428e-189
EHF	7	EHF	1.19962e-191	0.308337	0.913	0.849	2.39924e-188
IMPA2.1	7	IMPA2	2.47336e-191	-0.545237	0.772	0.749	4.94673e-188
EHD1	7	EHD1	5.13273e-191	0.263519	0.815	0.762	1.02655e-187
MX1.1	7	MX1	8.43771e-191	0.271697	0.842	0.592	1.68754e-187
HMGCS1	7	HMGCS1	5.44753e-189	-0.340339	0.797	0.885	1.08951e-185
KRT5.2	7	KRT5	2.41851e-186	-0.378133	1	0.998	4.83702e-183
DTYMK.5	7	DTYMK	3.91966e-186	-0.576898	0.952	0.854	7.83932e-183
ISG15.3	7	ISG15	2.17196e-185	0.642491	0.874	0.754	4.34393e-182
GJA1.2	7	GJA1	6.39289e-185	-0.394126	0.982	0.929	1.27858e-181
SKA2.1	7	SKA2	7.63853e-185	-0.39933	0.69	0.823	1.52771e-181
SELM.1	7	SELM	6.73964e-184	-0.337524	0.922	0.89	1.34793e-180
CTSC	7	CTSC	1.61306e-181	-0.450866	0.979	0.933	3.22611e-178
CAV1.3	7	CAV1	2.17381e-177	-0.585732	0.959	0.798	4.34762e-174
MYO6	7	MYO6	3.42187e-177	0.31519	0.87	0.779	6.84375e-174
MKI67.5	7	MKI67	2.57906e-175	-0.492631	0.874	0.801	5.15813e-172
COTL1.1	7	COTL1	3.76511e-173	-0.311887	0.838	0.822	7.53021e-170
ALDH2	7	ALDH2	4.86953e-172	-0.536475	0.795	0.715	9.73907e-169
MIS18BP1.2	7	MIS18BP1	5.21231e-169	-0.413	0.744	0.77	1.04246e-165
SEPP1.1	7	SEPP1	7.31582e-165	-0.53735	0.902	0.812	1.46316e-161
NQO1.2	7	NQO1	4.48742e-164	-0.446199	0.539	0.69	8.97483e-161
HMGB2.6	7	HMGB2	1.51672e-163	-0.856985	0.671	0.72	3.03344e-160
MARCKS.3	7	MARCKS	1.27796e-162	-0.526514	0.938	0.966	2.55592e-159
ID2.1	7	ID2	2.81483e-161	-0.378924	0.917	0.864	5.62965e-158
YWHAH.2	7	YWHAH	3.67265e-161	-0.474	0.855	0.912	7.3453e-158
TM7SF2.1	7	TM7SF2	1.54793e-159	-0.308073	0.65	0.892	3.09586e-156
RAB32	7	RAB32	2.83372e-156	-0.279584	0.969	0.824	5.66745e-153
HMGB3.2	7	HMGB3	1.5548e-155	-0.514597	0.92	0.808	3.10961e-152
H1F0	7	H1F0	6.01041e-155	0.322035	0.86	0.803	1.20208e-151
ITGB8	7	ITGB8	1.73511e-146	0.323414	0.803	0.624	3.47022e-143
DBF4.3	7	DBF4	1.8361e-142	-0.396123	0.852	0.746	3.67221e-139
JUP	7	JUP	1.44461e-140	0.299645	0.986	0.956	2.88922e-137
IFI27.7	7	IFI27	1.66419e-138	0.366712	0.974	0.892	3.32838e-135
DAPL1.1	7	DAPL1	3.36902e-138	-0.497675	0.564	0.678	6.73803e-135
SPINT2	7	SPINT2	5.33338e-138	-0.344252	0.968	0.948	1.06668e-134
CKB.1	7	CKB	7.57272e-138	-0.369028	0.828	0.9	1.51454e-134
AKR1C1.1	7	AKR1C1	2.64953e-136	-0.494941	0.45	0.621	5.29907e-133
ACTN1	7	ACTN1	9.08875e-134	-0.384356	0.949	0.916	1.81775e-130
PRSS23.1	7	PRSS23	5.81769e-133	-0.307614	0.961	0.83	1.16354e-129
VSIG10L	7	VSIG10L	3.07768e-130	0.281792	0.645	0.421	6.15536e-127
NEAT1.6	7	NEAT1	5.01081e-130	-0.403722	0.994	0.991	1.00216e-126
KIFC3	7	KIFC3	2.51063e-128	0.338292	0.74	0.653	5.02126e-125
ZNF426	7	ZNF426	1.06034e-127	0.290607	0.772	0.755	2.12068e-124
FSCN1.1	7	FSCN1	1.33076e-125	-0.408489	0.971	0.914	2.66153e-122
ST3GAL4	7	ST3GAL4	5.54925e-125	0.254977	0.695	0.584	1.10985e-121
FUT6	7	FUT6	1.5475e-122	0.267856	0.642	0.473	3.09501e-119
TMEM106C.3	7	TMEM106C	1.14195e-121	-0.4385	0.695	0.729	2.2839e-118
TSPAN6	7	TSPAN6	2.17292e-115	0.315328	0.82	0.773	4.34584e-112
PARD6B	7	PARD6B	4.87484e-112	0.383398	0.698	0.608	9.74969e-109
ZWINT.3	7	ZWINT	1.80174e-111	-0.295543	0.708	0.687	3.60347e-108
CDK1.6	7	CDK1	4.58813e-111	-0.302211	0.654	0.706	9.17626e-108
NFIB.1	7	NFIB	6.63892e-111	-0.378536	0.786	0.669	1.32778e-107
PSAP	7	PSAP	8.25897e-108	-0.409562	0.891	0.902	1.65179e-104
GCLM.1	7	GCLM	1.02954e-107	-0.383478	0.607	0.684	2.05907e-104
PLD3	7	PLD3	1.42481e-104	-0.378411	0.881	0.843	2.84961e-101
TUBA1C.3	7	TUBA1C	2.34292e-103	-0.439342	0.993	0.964	4.68585e-100
RP11-295G20.2	7	RP11-295G20.2	2.46575e-103	-0.34047	0.867	0.806	4.9315e-100
GPAT3	7	GPAT3	3.52387e-96	0.265126	0.603	0.375	7.04775e-93
C1S.1	7	C1S	7.06102e-96	-0.29163	0.362	0.543	1.4122e-92
TGFBI.1	7	TGFBI	1.06254e-93	-0.280954	0.94	0.823	2.12509e-90
NMB	7	NMB	9.91082e-89	-0.274264	0.78	0.74	1.98216e-85
LPP	7	LPP	1.16729e-88	-0.319494	0.786	0.83	2.33458e-85
SMC2.4	7	SMC2	1.43417e-88	-0.395235	0.871	0.76	2.86834e-85
APP.3	7	APP	2.04229e-88	-0.381264	0.891	0.874	4.08458e-85
NDUFA4L2.2	7	NDUFA4L2	1.03496e-85	-0.38034	0.989	0.959	2.06991e-82
PTPRF.2	7	PTPRF	9.38771e-84	-0.393033	0.983	0.941	1.87754e-80
KIF20B.2	7	KIF20B	1.03439e-82	-0.285009	0.802	0.733	2.06879e-79
EMP3.2	7	EMP3	2.47101e-82	-0.275976	0.972	0.875	4.94202e-79
CKS2.3	7	CKS2	1.6325e-81	-0.440846	0.739	0.701	3.265e-78
FBXO32.1	7	FBXO32	1.45681e-80	0.342106	0.854	0.859	2.91362e-77
SLC7A5.1	7	SLC7A5	3.02478e-80	-0.399584	0.922	0.819	6.04955e-77
RRM1.2	7	RRM1	1.24392e-78	-0.296401	0.798	0.759	2.48785e-75
AURKB.5	7	AURKB	3.14565e-75	-0.334149	0.901	0.831	6.29131e-72
RASSF6	7	RASSF6	1.11015e-72	-0.253533	0.784	0.666	2.22029e-69
C1R.2	7	C1R	1.2636e-71	-0.384777	0.488	0.579	2.5272e-68
CBR1.2	7	CBR1	6.80983e-69	-0.397118	0.859	0.731	1.36197e-65
SQLE.1	7	SQLE	2.69821e-66	-0.251728	0.982	0.956	5.39642e-63
CITED4	7	CITED4	3.77883e-64	-0.334106	0.944	0.875	7.55767e-61
GGH.5	7	GGH	3.98832e-64	-0.402514	0.924	0.841	7.97664e-61
PMAIP1.1	7	PMAIP1	6.22604e-64	-0.327889	0.949	0.921	1.24521e-60
S100A4	7	S100A4	1.31659e-62	-0.259013	0.814	0.844	2.63317e-59
LMO4	7	LMO4	1.42495e-61	-0.395715	0.956	0.849	2.8499e-58
S100A2.4	7	S100A2	4.04668e-59	-0.27523	0.987	0.979	8.09337e-56
TSHZ2.2	7	TSHZ2	2.33107e-58	-0.29449	0.544	0.651	4.66215e-55
MCM5.2	7	MCM5	3.27591e-58	-0.273672	0.746	0.717	6.55182e-55
CENPA.4	7	CENPA	1.24178e-57	-0.285828	0.92	0.763	2.48357e-54
ECT2.3	7	ECT2	1.04338e-55	-0.290978	0.707	0.683	2.08677e-52
FABP5.2	7	FABP5	1.13594e-54	-0.389998	1	0.999	2.27188e-51
SFN.4	7	SFN	1.10626e-52	0.329046	0.999	0.981	2.21252e-49
GMNN.6	7	GMNN	1.26674e-51	-0.464625	0.938	0.761	2.53348e-48
TSC22D1.4	7	TSC22D1	2.52083e-51	-0.45934	0.899	0.777	5.04165e-48
HIST1H1C.3	7	HIST1H1C	1.83388e-49	-0.253162	0.745	0.876	3.66776e-46
DHFR.2	7	DHFR	7.46747e-47	-0.260973	0.92	0.777	1.49349e-43
PCNA.3	7	PCNA	1.32141e-46	-0.443547	0.832	0.677	2.64281e-43
MMP7.6	7	MMP7	5.74935e-43	-0.464885	0.742	0.524	1.14987e-39
CLU.5	7	CLU	1.01848e-40	-0.457306	0.947	0.664	2.03696e-37
EMP2	7	EMP2	5.97253e-39	-0.253333	0.937	0.92	1.19451e-35
CCDC50	7	CCDC50	2.72747e-38	-0.269126	0.951	0.863	5.45493e-35
TIMP2	7	TIMP2	3.17114e-37	0.323871	0.718	0.798	6.34228e-34
NFIA.1	7	NFIA	5.08782e-37	-0.350064	0.901	0.746	1.01756e-33
ATOX1.1	7	ATOX1	1.41017e-36	-0.319596	0.775	0.714	2.82035e-33
SERPINF1.1	7	SERPINF1	1.49696e-35	-0.279864	0.479	0.536	2.99393e-32
CCND1.2	7	CCND1	9.97667e-35	-0.351708	0.917	0.776	1.99533e-31
ILF3-AS1	7	ILF3-AS1	1.67823e-33	-0.282406	0.931	0.804	3.35646e-30
CLEC2B	7	CLEC2B	4.27189e-33	-0.353599	0.974	0.844	8.54378e-30
CRABP2.2	7	CRABP2	1.3502e-31	-0.304703	0.965	0.913	2.70041e-28
CTSV	7	CTSV	1.87619e-29	0.253129	0.603	0.483	3.75237e-26
TYMS.5	7	TYMS	1.68611e-28	-0.340716	0.724	0.623	3.37222e-25
LAMB3.3	7	LAMB3	3.85679e-27	-0.353183	0.972	0.912	7.71358e-24
IGFBP6.2	7	IGFBP6	1.12813e-26	-0.349707	0.539	0.6	2.25626e-23
EPHX1	7	EPHX1	4.57891e-26	-0.258115	0.585	0.6	9.15783e-23
FKBP11	7	FKBP11	1.17356e-25	-0.267013	0.844	0.662	2.34712e-22
NPC2	7	NPC2	4.92885e-24	-0.254903	0.96	0.878	9.85769e-21
JAG1.1	7	JAG1	5.2465e-24	-0.350835	0.963	0.794	1.0493e-20
PLAT	7	PLAT	9.55739e-24	0.486342	0.741	0.8	1.91148e-20
HELLS.2	7	HELLS	1.97774e-20	-0.253079	0.633	0.588	3.95548e-17
ARL6IP1.4	7	ARL6IP1	1.17597e-19	-0.383297	0.836	0.797	2.35194e-16
GSTA1.3	7	GSTA1	1.25237e-16	-0.329404	0.418	0.47	2.50474e-13
GAS6.1	7	GAS6	1.58092e-13	-0.330305	0.91	0.683	3.16183e-10
SERPINE2.1	7	SERPINE2	1.95194e-11	-0.276478	0.946	0.812	3.90389e-08
TIMP1.4	7	TIMP1	8.25447e-10	-0.386883	0.951	0.741	1.65089e-06
GSTM3.2	7	GSTM3	2.84691e-08	-0.292733	0.569	0.526	5.69381e-05
ASPRV1	7	ASPRV1	0.000103374	0.285908	0.466	0.489	0.206747
HES1	7	HES1	0.000107113	-0.262	0.93	0.79	0.214226
GCLC	7	GCLC	0.00119245	-0.253033	0.762	0.599	1
ATG9B	7	ATG9B	0.00831313	0.334827	0.524	0.648	1
S100A11.3	8	S100A11	0	-0.347715	0.967	0.998	0
SPINT2.1	8	SPINT2	0	-0.361608	0.876	0.955	0
PERP.2	8	PERP	0	-0.429179	0.98	0.994	0
CD9.1	8	CD9	0	-0.44884	0.873	0.962	0
PPP1R14B.2	8	PPP1R14B	0	-0.463619	0.964	0.99	0
TXN.5	8	TXN	0	-0.465032	0.884	0.98	0
S100A16.2	8	S100A16	0	-0.492737	0.95	0.988	0
MDK.3	8	MDK	0	-0.553024	0.936	0.983	0
GSTP1.2	8	GSTP1	0	-0.584724	0.967	0.997	0
S100A14.1	8	S100A14	0	-0.59302	0.95	0.99	0
KRT8.2	8	KRT8	0	-0.601402	0.944	0.989	0
RBP1.5	8	RBP1	0	-0.65948	0.964	0.988	0
IGFBP2.3	8	IGFBP2	0	-0.676825	0.913	0.967	0
HN1.3	8	HN1	1.68785e-299	-0.335029	0.929	0.979	3.3757e-296
IFITM3.2	8	IFITM3	8.86106e-297	-0.490415	0.881	0.965	1.77221e-293
ANXA2.2	8	ANXA2	3.60692e-296	-0.27561	0.968	0.991	7.21384e-293
YBX3.2	8	YBX3	2.00916e-293	-0.262324	0.911	0.965	4.01831e-290
LY6E.1	8	LY6E	3.90114e-284	-0.323846	0.832	0.959	7.80227e-281
KRT18.1	8	KRT18	4.71143e-277	-0.449781	0.91	0.97	9.42286e-274
S100A13.2	8	S100A13	1.9067e-270	-0.377131	0.885	0.954	3.8134e-267
LY6K.2	8	LY6K	2.35607e-270	-0.376478	0.949	0.972	4.71215e-267
PDLIM1.2	8	PDLIM1	6.35484e-260	-0.364937	0.877	0.934	1.27097e-256
IFI27.8	8	IFI27	2.30085e-256	-0.84086	0.797	0.904	4.6017e-253
EPCAM.5	8	EPCAM	1.55367e-253	-0.472655	0.909	0.958	3.10735e-250
TUBA1C.4	8	TUBA1C	3.05091e-253	-0.389518	0.944	0.968	6.10181e-250
NME1.6	8	NME1	1.75869e-251	-0.481045	0.895	0.963	3.51737e-248
GPX1.1	8	GPX1	3.06489e-238	-0.269035	0.814	0.904	6.12978e-235
LGALS3BP.1	8	LGALS3BP	8.5507e-238	-0.283117	0.855	0.924	1.71014e-234
ACTG2.5	8	ACTG2	8.879e-237	-0.393722	0.939	0.957	1.7758e-233
PTMS.4	8	PTMS	1.5815e-236	-0.314404	0.917	0.978	3.16299e-233
EIF4EBP1.4	8	EIF4EBP1	5.36979e-234	-0.407496	0.923	0.96	1.07396e-230
KRT10.2	8	KRT10	8.77907e-234	-0.351714	0.959	0.991	1.75581e-230
RANBP1.7	8	RANBP1	3.66836e-223	-0.404125	0.882	0.958	7.33672e-220
PFN2.2	8	PFN2	9.73059e-223	-0.346499	0.875	0.908	1.94612e-219
HMGB1.5	8	HMGB1	1.73973e-222	-0.30597	0.912	0.984	3.47946e-219
DEK.7	8	DEK	3.00559e-219	-0.384321	0.754	0.93	6.01118e-216
S100A2.5	8	S100A2	4.41811e-218	-0.604764	0.948	0.982	8.83622e-215
EMP2.1	8	EMP2	7.32283e-215	-0.253214	0.87	0.924	1.46457e-211
KRT13.6	8	KRT13	6.42278e-212	-0.833693	0.957	0.977	1.28456e-208
DSG2.4	8	DSG2	1.33771e-208	-0.271085	0.944	0.972	2.67542e-205
RAB25.2	8	RAB25	2.98628e-207	-0.408673	0.82	0.865	5.97256e-204
TUBB.8	8	TUBB	7.57558e-207	-0.393396	0.954	0.983	1.51512e-203
SFN.5	8	SFN	1.38962e-199	-0.393309	0.948	0.985	2.77924e-196
H2AFZ.8	8	H2AFZ	5.87387e-197	-0.319566	0.77	0.917	1.17477e-193
GPX2.2	8	GPX2	1.19258e-195	-0.365651	0.814	0.86	2.38516e-192
TUBA1B.7	8	TUBA1B	1.11785e-193	-0.509325	0.855	0.969	2.23571e-190
CD24.4	8	CD24	1.96234e-193	-0.374422	0.955	0.982	3.92467e-190
IGKC.4	8	IGKC	4.73746e-193	1.13097	0.917	0.972	9.47492e-190
CXCL14.5	8	CXCL14	1.62533e-192	-1.06138	0.952	0.98	3.25065e-189
PITX1.2	8	PITX1	4.02446e-186	-0.321018	0.756	0.847	8.04892e-183
CRABP2.3	8	CRABP2	1.81775e-180	-0.392374	0.878	0.919	3.63551e-177
LGALS3.6	8	LGALS3	5.62837e-175	-0.284533	0.831	0.931	1.12567e-171
DTYMK.6	8	DTYMK	4.86821e-173	-0.3678	0.776	0.866	9.73642e-170
PRDX4.2	8	PRDX4	3.67911e-171	-0.279202	0.9	0.937	7.35822e-168
ANP32E.5	8	ANP32E	2.20762e-168	-0.285402	0.818	0.921	4.41524e-165
TACSTD2.6	8	TACSTD2	1.17735e-167	-0.41725	0.774	0.878	2.35469e-164
BCYRN1.6	8	BCYRN1	4.49568e-167	-0.360002	0.923	0.961	8.99135e-164
HMGN2.6	8	HMGN2	2.45197e-166	-0.289583	0.768	0.908	4.90394e-163
PTPRC	8	PTPRC	1.97113e-159	0.703362	0.698	0.658	3.94226e-156
S100A10.2	8	S100A10	7.072e-156	-0.250077	0.949	0.989	1.4144e-152
NPW.5	8	NPW	1.41537e-155	-0.317182	0.85	0.892	2.83075e-152
CKB.2	8	CKB	1.04192e-148	-0.270819	0.873	0.897	2.08384e-145
S100A6.3	8	S100A6	1.87013e-148	-0.351005	0.998	1	3.74026e-145
ACAT2.5	8	ACAT2	3.40984e-148	-0.34771	0.841	0.878	6.81969e-145
CENPW.6	8	CENPW	8.70739e-147	-0.429672	0.815	0.855	1.74148e-143
CSRP2.4	8	CSRP2	1.87351e-146	-0.452393	0.935	0.965	3.74701e-143
STMN1.6	8	STMN1	3.62217e-146	-0.446203	0.901	0.957	7.24433e-143
PTTG1.7	8	PTTG1	1.18267e-142	-0.513254	0.891	0.934	2.36533e-139
SRGN	8	SRGN	1.68303e-139	0.821581	0.676	0.556	3.36607e-136
HMGB3.3	8	HMGB3	3.74171e-135	-0.283851	0.794	0.817	7.48343e-132
CKS1B.7	8	CKS1B	3.46235e-134	-0.648926	0.866	0.889	6.92471e-131
SKA2.2	8	SKA2	1.16978e-130	-0.266876	0.761	0.817	2.33956e-127
CSTB.7	8	CSTB	2.04343e-124	-0.615667	0.809	0.934	4.08686e-121
TNC.4	8	TNC	1.51399e-122	-0.266881	0.924	0.932	3.02798e-119
CLDN7.4	8	CLDN7	3.08787e-122	-0.303539	0.788	0.812	6.17575e-119
CSTA.7	8	CSTA	4.25115e-120	-0.741378	0.858	0.903	8.50231e-117
IL7R	8	IL7R	1.71925e-119	0.587605	0.702	0.812	3.43849e-116
CXCR4	8	CXCR4	1.26394e-117	0.786477	0.683	0.751	2.52788e-114
UBE2S.6	8	UBE2S	1.83252e-116	-0.287007	0.801	0.891	3.66505e-113
PLPP2.1	8	PLPP2	3.57022e-116	-0.269257	0.864	0.873	7.14044e-113
MCM4.6	8	MCM4	4.21985e-115	-0.268427	0.911	0.939	8.43971e-112
MCM3.4	8	MCM3	9.01794e-114	-0.25741	0.806	0.864	1.80359e-110
WFDC2.7	8	WFDC2	1.48676e-100	-0.867816	0.795	0.851	2.97353e-97
HIST1H2AG.1	8	HIST1H2AG	2.39991e-97	0.25356	0.647	0.812	4.79981e-94
CD8A	8	CD8A	2.64167e-93	0.35476	0.655	0.58	5.28333e-90
GIMAP4	8	GIMAP4	4.14096e-92	0.286882	0.647	0.619	8.28193e-89
LAD1.1	8	LAD1	1.13927e-90	-0.266263	0.911	0.911	2.27854e-87
MAD2L1.7	8	MAD2L1	2.75048e-90	-0.26323	0.642	0.729	5.50097e-87
S100A8.5	8	S100A8	3.91395e-90	-0.541901	1	1	7.82789e-87
HIST1H4C.6	8	HIST1H4C	3.21232e-88	-0.343296	0.884	0.966	6.42465e-85
CCL3L3	8	CCL3L3	4.03781e-86	0.592275	0.638	0.509	8.07563e-83
CCL4L2	8	CCL4L2	5.33876e-85	0.631307	0.642	0.518	1.06775e-81
ELF3.5	8	ELF3	2.55551e-83	-0.25277	0.836	0.832	5.11101e-80
NUDT1.5	8	NUDT1	4.85644e-83	-0.264978	0.834	0.858	9.71287e-80
UBE2T.7	8	UBE2T	6.35841e-78	-0.296971	0.817	0.846	1.27168e-74
RNASEH2A.5	8	RNASEH2A	3.52139e-76	-0.308311	0.743	0.79	7.04277e-73
TYROBP	8	TYROBP	2.66114e-73	0.286584	0.578	0.377	5.32228e-70
PRC1.6	8	PRC1	1.4201e-72	-0.389686	0.833	0.874	2.84019e-69
MT1G.1	8	MT1G	4.08058e-71	0.261616	0.565	0.703	8.16116e-68
KRT7.6	8	KRT7	6.67847e-71	-0.320657	0.762	0.855	1.33569e-67
ADIRF.5	8	ADIRF	8.43216e-71	-0.290626	0.788	0.799	1.68643e-67
KRT6A.5	8	KRT6A	6.89425e-70	-0.408407	0.996	0.997	1.37885e-66
GIMAP7	8	GIMAP7	3.97849e-69	0.308651	0.649	0.698	7.95697e-66
SELL	8	SELL	6.78738e-67	0.274688	0.632	0.606	1.35748e-63
GMNN.7	8	GMNN	2.44061e-66	-0.290623	0.746	0.775	4.88121e-63
PLEK	8	PLEK	4.78164e-66	0.26914	0.599	0.46	9.56328e-63
CCR7	8	CCR7	6.02624e-66	0.267126	0.643	0.685	1.20525e-62
GGH.6	8	GGH	6.7726e-66	-0.317048	0.834	0.848	1.35452e-62
SOCS1	8	SOCS1	2.22347e-65	0.265487	0.514	0.689	4.44694e-62
ITGB2	8	ITGB2	4.19757e-65	0.323821	0.636	0.632	8.39515e-62
CXCL8.1	8	CXCL8	1.29274e-63	0.635854	0.648	0.508	2.58548e-60
IGHG3	8	IGHG3	1.7862e-63	0.697442	0.771	0.906	3.57239e-60
IQGAP2	8	IQGAP2	7.75944e-63	0.319632	0.62	0.841	1.55189e-59
TK1.7	8	TK1	6.3388e-61	-0.407075	0.842	0.828	1.26776e-57
LPIN1	8	LPIN1	2.18159e-60	0.306228	0.564	0.74	4.36319e-57
CD3D	8	CD3D	3.84969e-60	0.637471	0.634	0.593	7.69938e-57
GZMA	8	GZMA	4.2887e-60	0.449627	0.622	0.533	8.57741e-57
CD3E	8	CD3E	4.45987e-60	0.395507	0.616	0.585	8.91974e-57
CCL5	8	CCL5	4.96077e-60	0.822567	0.614	0.54	9.92154e-57
VEGFA	8	VEGFA	4.95404e-56	0.436613	0.823	0.698	9.90809e-53
S100A9.6	8	S100A9	2.14541e-54	-0.582587	0.996	0.999	4.29083e-51
FABP5.3	8	FABP5	2.63729e-53	-0.376158	0.997	0.999	5.27458e-50
NKG7	8	NKG7	8.87034e-52	0.504265	0.61	0.514	1.77407e-48
IGFBP5.4	8	IGFBP5	7.82852e-48	-0.435038	0.913	0.913	1.5657e-44
KRT17.5	8	KRT17	9.68618e-48	-0.380325	0.988	0.998	1.93724e-44
TPX2.6	8	TPX2	7.81375e-47	-0.485154	0.903	0.919	1.56275e-43
ANXA1.7	8	ANXA1	8.42721e-47	-0.361519	0.892	0.953	1.68544e-43
FCER1G	8	FCER1G	2.39925e-46	0.268726	0.549	0.369	4.79849e-43
CCND2	8	CCND2	3.20469e-46	0.363796	0.415	0.541	6.40938e-43
SLC11A1	8	SLC11A1	1.29182e-45	0.26595	0.623	0.535	2.58363e-42
NEAT1.7	8	NEAT1	1.35784e-45	0.821521	0.994	0.991	2.71568e-42
SERPINB1.7	8	SERPINB1	7.76851e-45	-0.397241	0.729	0.769	1.5537e-41
LTB	8	LTB	1.63595e-43	0.337977	0.645	0.704	3.27189e-40
GBP5	8	GBP5	2.78149e-43	0.263102	0.389	0.436	5.56297e-40
[truncated: 543 more rows]

## Sheet: figure 2d
	C0_pvalue	C1_pvalue	C10_pvalue	C2_pvalue	C3_pvalue	C4_pvalue	C5_pvalue	C6_pvalue	C7_pvalue	C8_pvalue	C9_pvalue	C0_NES	C1_NES	C10_NES	C2_NES	C3_NES	C4_NES	C5_NES	C6_NES	C7_NES	C8_NES	C9_NES
antioxidant activity	0.949462	0.304659	0.308848	0.6875	0.797297	0.542857	0.749035	0.474684	0.508439	0.0878754	0.976019	-0.616917	1.09462	-1.10305	0.837518	-0.815859	-0.956122	-0.836632	1.0047	-0.988457	-1.32469	0.625138
locomotion	NA	NA	NA	NA	NA	NA	NA	NA	NA	NA	NA	NA	NA	NA	NA	NA	NA	NA	NA	NA	NA	NA
developmental process	NA	NA	NA	NA	NA	NA	NA	NA	NA	NA	NA	NA	NA	NA	NA	NA	NA	NA	NA	NA	NA	NA
extracellular matrix	0.2	0.00965251	0.00138889	0.000999001	0.0212766	0.0106383	0.00649351	0.00102041	0.001	0.193054	0.0015528	2.38573	1.48793	-2.27067	-2.12639	-2.23351	-2.63867	-2.18427	-1.93672	-1.64696	-1.16931	-1.7458
growth	NA	NA	NA	NA	NA	NA	NA	NA	NA	NA	NA	NA	NA	NA	NA	NA	NA	NA	NA	NA	NA	NA
electron carrier activity	0.966361	0.376384	0.0028169	0.25	0.263447	0.281903	0.00126904	0.948718	0.231781	0.00106157	0.422185	-0.64873	1.04377	2.00913	2.33123	1.12271	1.12306	1.66708	0.790042	-1.14203	-1.82724	-1.02214
macromolecular complex	NA	NA	NA	NA	NA	NA	NA	NA	NA	NA	NA	NA	NA	NA	NA	NA	NA	NA	NA	NA	NA	NA
metallochaperone activity	NA	NA	NA	NA	NA	NA	NA	NA	NA	NA	NA	NA	NA	NA	NA	NA	NA	NA	NA	NA	NA	NA
signal transducer activity	0.875125	0.0551181	0.00115741	0.000999001	0.333333	0.0625	0.0208333	0.075	0.998002	NA	0.00666667	-0.888474	1.17754	-2.17084	-1.9126	-1.63897	-1.64284	-1.79862	-1.15359	-0.69405	NA	1.36295
chemorepellent activity	NA	NA	NA	NA	NA	NA	NA	NA	NA	NA	NA	NA	NA	NA	NA	NA	NA	NA	NA	NA	NA	NA
reproduction	NA	NA	NA	NA	NA	NA	NA	NA	NA	NA	NA	NA	NA	NA	NA	NA	NA	NA	NA	NA	NA	NA
protein tag	NA	NA	NA	NA	NA	NA	NA	NA	NA	NA	NA	NA	NA	NA	NA	NA	NA	NA	NA	NA	NA	NA
transporter activity	NA	NA	NA	NA	NA	NA	NA	NA	NA	NA	NA	NA	NA	NA	NA	NA	NA	NA	NA	NA	NA	NA
immune system process	NA	NA	NA	NA	NA	NA	NA	NA	NA	NA	NA	NA	NA	NA	NA	NA	NA	NA	NA	NA	NA	NA
nutrient reservoir activity	NA	NA	NA	NA	NA	NA	NA	NA	NA	NA	NA	NA	NA	NA	NA	NA	NA	NA	NA	NA	NA	NA
synapse	0.904096	0.00192308	0.00127389	0.004995	0.996957	1	1	0.0260521	0.594406	0.240722	0.377246	-0.843295	1.51315	-1.56139	-1.37809	0.627961	-0.656576	-0.759946	-1.24902	-0.973345	-1.10749	1.02272
behavior	0.976024	0.00378788	0.00125471	0.000999001	0.384615	0.0277778	0.138614	0.001001	0.00799201	0.142857	0.158284	-0.761334	1.36555	-1.8454	-1.68648	-1.05457	-1.4582	-1.11052	-1.45624	-1.28092	1.11903	-1.13471
structural molecule activity	0.181818	0.00208333	0.0242038	0.612388	0.0588235	0.097561	0.00943396	0.53661	0.894106	0.0271357	0.00151976	-1.10554	-1.75819	-1.34007	-0.960547	-1.20945	-1.17926	-1.33387	-0.993205	-0.853954	-1.28912	-1.51547
signaling	NA	NA	NA	NA	NA	NA	NA	NA	NA	NA	NA	NA	NA	NA	NA	NA	NA	NA	NA	NA	NA	NA
chemoattractant activity	0.350515	0.212264	0.072381	0.0495495	0.0460829	0.00727273	0.0349206	0.00970874	0.0706019	0.298507	0.277405	1.08172	-1.25287	-1.47971	-1.53153	-1.57567	-1.85407	-1.65612	-1.63856	-1.41109	1.09319	1.14339
cell	NA	NA	NA	NA	NA	NA	NA	NA	NA	NA	NA	NA	NA	NA	NA	NA	NA	NA	NA	NA	NA	NA
rhythmic process	0.973948	0.938224	0.0206327	0.001998	0.892894	0.918831	0.726426	0.0397149	0.586414	0.947368	0.490251	-0.700902	0.795702	-1.40614	-1.44885	0.772744	0.744863	0.891142	-1.29921	-0.971177	-0.705547	0.99056
morphogen activity	NA	NA	NA	NA	NA	NA	NA	NA	NA	NA	NA	NA	NA	NA	NA	NA	NA	NA	NA	NA	NA	NA
membrane	NA	NA	NA	NA	NA	NA	NA	NA	NA	NA	NA	NA	NA	NA	NA	NA	NA	NA	NA	NA	NA	NA
translation regulator activity	0.694477	0.106897	0.748571	0.691466	0.985019	0.561074	0.956081	0.761506	0.962264	0.592186	0.775229	-0.837598	1.34687	-0.772855	-0.823583	0.483942	0.943934	-0.590061	0.804087	0.637615	-0.921139	0.78617
cellular process	NA	NA	NA	NA	NA	NA	NA	NA	NA	NA	NA	NA	NA	NA	NA	NA	NA	NA	NA	NA	NA	NA
extracellular region	NA	NA	NA	NA	NA	NA	NA	NA	NA	NA	NA	NA	NA	NA	NA	NA	NA	NA	NA	NA	NA	NA
reproductive process	NA	NA	NA	NA	NA	NA	NA	NA	NA	NA	NA	NA	NA	NA	NA	NA	NA	NA	NA	NA	NA	NA
metabolic process	NA	NA	NA	NA	NA	NA	NA	NA	NA	NA	NA	NA	NA	NA	NA	NA	NA	NA	NA	NA	NA	NA
cell junction	NA	NA	NA	NA	NA	NA	NA	NA	NA	NA	NA	NA	NA	NA	NA	NA	NA	NA	NA	NA	NA	NA
response to stimulus	NA	NA	NA	NA	NA	NA	NA	NA	NA	NA	NA	NA	NA	NA	NA	NA	NA	NA	NA	NA	NA	NA
nucleic acid binding transcription factor activity	NA	NA	NA	NA	NA	NA	NA	NA	NA	NA	NA	NA	NA	NA	NA	NA	NA	NA	NA	NA	NA	NA
binding	NA	NA	NA	NA	NA	NA	NA	NA	NA	NA	NA	NA	NA	NA	NA	NA	NA	NA	NA	NA	NA	NA
transcription factor activity, protein binding	NA	0.00386847	1	0.001998	0.580905	0.0377551	0.924569	0.0800801	0.858142	0.960922	0.998549	NA	1.36017	0.739243	-1.48174	0.974284	1.25834	0.808082	-1.15926	-0.882944	-0.767715	-0.691574
catalytic activity	NA	NA	NA	NA	NA	NA	NA	NA	NA	NA	NA	NA	NA	NA	NA	NA	NA	NA	NA	NA	NA	NA
basement membrane	0.0185185	0.0222635	0.00166667	0.00100705	0.409091	0.0243902	0.102767	0.00114943	0.00103093	0.301099	0.017094	2.77193	1.54615	-1.87272	-2.18784	-1.0156	-1.56912	-1.31091	-1.96242	-2.06057	-1.12281	-1.49302
behavioral response to nutrient	NA	NA	NA	NA	NA	NA	NA	NA	NA	NA	NA	NA	NA	NA	NA	NA	NA	NA	NA	NA	NA	NA
small molecule binding	NA	NA	NA	NA	NA	NA	NA	NA	NA	NA	NA	NA	NA	NA	NA	NA	NA	NA	NA	NA	NA	NA
positive regulation of membrane hyperpolarization	NA	NA	NA	NA	NA	NA	NA	NA	NA	NA	NA	NA	NA	NA	NA	NA	NA	NA	NA	NA	NA	NA
killing of cells of other organism	NA	NA	NA	NA	NA	NA	NA	NA	NA	NA	NA	NA	NA	NA	NA	NA	NA	NA	NA	NA	NA	NA
extracellular vesicle	NA	NA	NA	NA	NA	NA	NA	NA	NA	NA	NA	NA	NA	NA	NA	NA	NA	NA	NA	NA	NA	NA
midbody	0.00101317	0.00211864	0.00310559	0.999001	0.00107066	0.00110988	0.893939	0.00104058	0.0171544	0.0010395	0.00162338	-1.85494	-2.49326	1.83087	-0.412537	1.95732	2.63051	-0.794373	-1.90297	-1.37366	-1.88639	-2.25475
cytolysis	0.171537	0.757475	0.959016	0.47619	0.385281	0.184028	0.580952	0.643059	0.744578	0.0324074	0.194748	-1.2661	0.801221	0.555013	0.981029	-1.0439	-1.26436	-0.893189	-0.877826	-0.804608	1.67374	1.26705
regulation of circadian rhythm	0.864067	0.953445	0.997475	0.0662651	0.171264	0.225386	0.314548	0.318339	0.849174	0.932092	0.983137	-0.753174	0.683786	0.551506	-1.39761	1.23048	1.17999	1.0852	-1.10208	-0.754749	-0.654879	-0.612461
binding, bridging	0.476382	0.0770833	0.00151286	0.263736	0.030303	0.0873786	0.0108696	0.700828	0.954774	0.025641	0.401028	-1.01736	-1.28986	-1.69874	-1.13275	-1.41387	-1.27837	-1.47949	-0.894897	-0.696748	1.47467	1.02303
adhesion of symbiont to host	NA	NA	NA	NA	NA	NA	NA	NA	NA	NA	NA	NA	NA	NA	NA	NA	NA	NA	NA	NA	NA	NA
annulate lamellae	NA	NA	NA	NA	NA	NA	NA	NA	NA	NA	NA	NA	NA	NA	NA	NA	NA	NA	NA	NA	NA	NA
calcium oxalate binding	NA	NA	NA	NA	NA	NA	NA	NA	NA	NA	NA	NA	NA	NA	NA	NA	NA	NA	NA	NA	NA	NA
retromer, cargo-selective complex	NA	NA	NA	NA	NA	NA	NA	NA	NA	NA	NA	NA	NA	NA	NA	NA	NA	NA	NA	NA	NA	NA
structural constituent of cytoskeleton	0.666319	0.234043	0.827362	0.625502	0.120867	0.108205	0.51436	0.396591	0.245885	0.0392157	0.0323129	-0.90977	-1.15415	-0.783188	-0.920342	1.28982	1.29011	0.970881	-1.04902	-1.15906	-1.42284	-1.41381
structural constituent of cell wall	NA	NA	NA	NA	NA	NA	NA	NA	NA	NA	NA	NA	NA	NA	NA	NA	NA	NA	NA	NA	NA	NA
integral component of synaptic vesicle membrane	NA	NA	NA	NA	NA	NA	NA	NA	NA	NA	NA	NA	NA	NA	NA	NA	NA	NA	NA	NA	NA	NA
copper chaperone activity	NA	NA	NA	NA	NA	NA	NA	NA	NA	NA	NA	NA	NA	NA	NA	NA	NA	NA	NA	NA	NA	NA
activation of meiosis involved in egg activation	NA	NA	NA	NA	NA	NA	NA	NA	NA	NA	NA	NA	NA	NA	NA	NA	NA	NA	NA	NA	NA	NA
synaptic vesicle fusion to presynaptic active zone membrane	NA	NA	NA	NA	NA	NA	NA	NA	NA	NA	NA	NA	NA	NA	NA	NA	NA	NA	NA	NA	NA	NA
cellular response to stimulus	NA	NA	NA	NA	NA	NA	NA	NA	NA	NA	NA	NA	NA	NA	NA	NA	NA	NA	NA	NA	NA	NA
extrinsic component of membrane	0.220662	0.227848	0.0111888	0.136863	0.195122	0.383721	0.0193548	0.458333	0.5	0.0952381	0.509972	-1.11954	-1.11925	-1.49326	-1.20731	-1.13774	-1.0241	-1.43797	1.06771	2.25637	1.17931	0.980835
dendritic spine neck	NA	NA	NA	NA	NA	NA	NA	NA	NA	NA	NA	NA	NA	NA	NA	NA	NA	NA	NA	NA	NA	NA
negative regulation of locomotion	0.4	0.003861	0.00138889	0.001998	0.0425532	0.0212766	0.0194805	0.00306122	0.005	0.826087	0.0726257	1.12531	1.8069	-1.71996	-1.52742	-1.35562	-1.32155	-1.44343	-1.51808	-1.40452	0.892639	1.24716
cell projection	NA	NA	NA	NA	NA	NA	NA	NA	NA	NA	NA	NA	NA	NA	NA	NA	NA	NA	NA	NA	NA	NA
synaptic vesicle membrane	0.304242	0.151463	0.0301887	0.583149	0.961165	0.494424	0.773163	0.627211	0.890679	0.69625	0.159453	-1.14688	1.29858	-1.59877	-0.904301	-0.576791	-0.96046	-0.73455	-0.891685	-0.65416	-0.846512	1.29428
synaptic vesicle	0.911486	0.875233	0.559406	0.871486	0.996552	0.998814	0.95806	0.311111	0.953512	0.334064	0.586797	-0.707551	0.762975	-0.939344	-0.693132	0.499143	0.45334	0.648232	1.07145	-0.61985	-1.09774	0.938115
feeding behavior	0.189158	0.151986	0.477895	0.0516878	0.440197	0.650587	0.28951	0.00769231	0.237045	0.504182	0.0580205	-1.23967	1.29737	0.982002	-1.53961	1.04936	0.869149	1.14543	-1.62864	-1.19224	-0.984193	-1.44524
fibrinogen complex	NA	NA	NA	NA	NA	NA	NA	NA	NA	NA	NA	NA	NA	NA	NA	NA	NA	NA	NA	NA	NA	NA
fibril	NA	NA	NA	NA	NA	NA	NA	NA	NA	NA	NA	NA	NA	NA	NA	NA	NA	NA	NA	NA	NA	NA
transposase activity	NA	NA	NA	NA	NA	NA	NA	NA	NA	NA	NA	NA	NA	NA	NA	NA	NA	NA	NA	NA	NA	NA
methylation	0.858859	0.173004	0.00421941	0.380619	0.00102145	0.00104822	0.00113507	0.00100705	0.000999001	0.869697	0.0212766	-0.861143	1.11878	1.64651	-1.04385	1.8876	1.71806	1.69566	-1.42176	-1.59415	-0.819495	-1.32376
negative regulation of immune system process	0.269269	0.487619	0.00132802	0.116883	0.03125	0.0147059	0.00826446	0.0274112	0.6004	0.0769231	0.00294118	-1.08295	0.990331	-1.83049	-1.20194	-1.7409	-1.85148	-2.00288	-1.30118	-0.965015	2.06124	1.58696
development involved in symbiotic interaction	NA	NA	NA	NA	NA	NA	NA	NA	NA	NA	NA	NA	NA	NA	NA	NA	NA	NA	NA	NA	NA	NA
amide binding	0.444444	0.892857	0.965636	0.625375	0.592202	0.544554	0.301549	0.0882957	0.438438	0.418126	0.0859375	1.01549	0.804965	0.781254	-0.939488	0.944359	0.970002	1.0907	-1.25151	-1.02682	-1.04349	1.22942
toxic substance binding	NA	NA	NA	NA	NA	NA	NA	NA	NA	NA	NA	NA	NA	NA	NA	NA	NA	NA	NA	NA	NA	NA
response to inactivity	NA	NA	NA	NA	NA	NA	NA	NA	NA	NA	NA	NA	NA	NA	NA	NA	NA	NA	NA	NA	NA	NA
stereocilium membrane	NA	NA	NA	NA	NA	NA	NA	NA	NA	NA	NA	NA	NA	NA	NA	NA	NA	NA	NA	NA	NA	NA
organic cyclic compound binding	NA	NA	NA	NA	NA	NA	NA	NA	NA	NA	NA	NA	NA	NA	NA	NA	NA	NA	NA	NA	NA	NA
collagen type VI trimer	NA	NA	NA	NA	NA	NA	NA	NA	NA	NA	NA	NA	NA	NA	NA	NA	NA	NA	NA	NA	NA	NA
compact myelin	0.954128	0.339901	0.378758	0.306778	1	0.483108	0.558997	0.737705	0.851169	0.22179	0.636364	-0.547462	1.09372	1.07289	-1.13447	-0.472854	-0.979327	0.943846	0.79151	-0.709877	-1.18997	0.881877
receptor activity	0.196803	0.138365	0.0011919	0.000999001	0.125	0.0434783	0.0126582	0.0660661	0.983017	0.25	0.00628931	-1.08773	-1.14534	-2.38749	-2.20504	-2.14343	-2.05893	-2.09246	-1.17264	-0.775312	2.07167	1.40361
CNTFR-CLCF1 complex	NA	NA	NA	NA	NA	NA	NA	NA	NA	NA	NA	NA	NA	NA	NA	NA	NA	NA	NA	NA	NA	NA
negative regulation of metabolic process	NA	NA	NA	NA	NA	NA	NA	NA	NA	NA	NA	NA	NA	NA	NA	NA	NA	NA	NA	NA	NA	NA
positive regulation of long term synaptic depression	NA	NA	NA	NA	NA	NA	NA	NA	NA	NA	NA	NA	NA	NA	NA	NA	NA	NA	NA	NA	NA	NA
presynaptic active zone	NA	NA	NA	NA	NA	NA	NA	NA	NA	NA	NA	NA	NA	NA	NA	NA	NA	NA	NA	NA	NA	NA
tetrahydrofolyl-poly(glutamate) polymer binding	NA	NA	NA	NA	NA	NA	NA	NA	NA	NA	NA	NA	NA	NA	NA	NA	NA	NA	NA	NA	NA	NA
extracellular matrix structural constituent	0.215278	0.00171233	0.00192678	0.00108696	0.00966184	0.003861	0.0101695	0.00784314	0.0404949	0.735437	0.519928	1.17938	1.88086	-1.99315	-2.07718	-1.95326	-2.21666	-1.95657	-1.65321	-1.47194	-0.810268	-0.955712
amine binding	NA	NA	NA	NA	NA	NA	NA	NA	NA	NA	NA	NA	NA	NA	NA	NA	NA	NA	NA	NA	NA	NA
DNA methylation involved in gamete generation	NA	NA	NA	NA	NA	NA	NA	NA	NA	NA	NA	NA	NA	NA	NA	NA	NA	NA	NA	NA	NA	NA
transmembrane transporter activity	0.181818	0.0786948	0.0544794	0.000999001	0.25	0.0740741	0.875817	0.798597	0.855145	0.0330993	0.00320513	-1.09209	1.15712	-1.24288	-1.68138	-1.04317	-1.14676	0.830696	-0.896648	-0.886998	-1.26178	1.6238
positive regulation of protein localization to synapse	NA	NA	NA	NA	NA	NA	NA	NA	NA	NA	NA	NA	NA	NA	NA	NA	NA	NA	NA	NA	NA	NA
response to activity	0.368018	0.362222	0.402397	0.369121	0.19025	0.694205	0.377717	0.130852	0.136898	0.550741	0.254733	-1.08349	-1.05725	-1.04198	-1.07731	1.21645	0.852881	1.05982	-1.2633	-1.26997	-0.964374	-1.17378
transcription factor activity, sequence-specific DNA binding	NA	NA	NA	NA	NA	NA	NA	NA	NA	NA	NA	NA	NA	NA	NA	NA	NA	NA	NA	NA	NA	NA
Schmidt-Lanterman incisure	NA	NA	NA	NA	NA	NA	NA	NA	NA	NA	NA	NA	NA	NA	NA	NA	NA	NA	NA	NA	NA	NA
basal part of cell	0.707622	0.256637	0.227848	0.00311526	0.502703	0.110092	0.315018	0.680297	0.138646	0.225058	0.511149	-0.847957	1.16915	-1.19896	-1.9008	-0.967607	-1.35522	-1.09843	-0.849804	-1.26666	-1.18996	-0.969042
extracellular matrix binding	0.850114	0.439108	0.00557621	0.0146444	0.00537634	0.00452489	0.0070922	0.0566038	0.449069	0.873696	0.432367	-0.727364	1.00924	-1.75026	-1.73728	-1.81511	-2.02736	-1.93991	-1.45166	-1.03803	-0.702642	1.00547
cell-substrate junction	0.5	0.207364	0.103316	0.133866	1	0.988589	0.990741	0.0381526	0.918082	0.674022	0.560305	1.29366	1.09721	-1.20172	-1.16478	0.498517	0.655705	-0.759379	-1.22986	-0.839643	-0.937484	-0.960788
positive regulation of action potential	NA	NA	NA	NA	NA	NA	NA	NA	NA	NA	NA	NA	NA	NA	NA	NA	NA	NA	NA	NA	NA	NA
acrosome matrix dispersal	NA	NA	NA	NA	NA	NA	NA	NA	NA	NA	NA	NA	NA	NA	NA	NA	NA	NA	NA	NA	NA	NA
positive regulation of sperm motility involved in capacitation	NA	NA	NA	NA	NA	NA	NA	NA	NA	NA	NA	NA	NA	NA	NA	NA	NA	NA	NA	NA	NA	NA
virion binding	NA	NA	NA	NA	NA	NA	NA	NA	NA	NA	NA	NA	NA	NA	NA	NA	NA	NA	NA	NA	NA	NA
negative regulation of cellular process	NA	NA	NA	NA	NA	NA	NA	NA	NA	NA	NA	NA	NA	NA	NA	NA	NA	NA	NA	NA	NA	NA
xenon atom binding	NA	NA	NA	NA	NA	NA	NA	NA	NA	NA	NA	NA	NA	NA	NA	NA	NA	NA	NA	NA	NA	NA
locomotion involved in locomotory behavior	NA	NA	NA	NA	NA	NA	NA	NA	NA	NA	NA	NA	NA	NA	NA	NA	NA	NA	NA	NA	NA	NA
negative regulation of behavior	0.0729927	0.310463	0.0153846	0.0208551	0.00540541	0.0168776	0.0338983	0.0203304	0.0186608	0.0264901	0.618932	1.4079	1.1143	-1.65282	-1.703	-1.91993	-1.77962	-1.59095	-1.54597	-1.5401	1.63262	0.881016
basolateral part of cell	NA	NA	NA	NA	NA	NA	NA	NA	NA	NA	NA	NA	NA	NA	NA	NA	NA	NA	NA	NA	NA	NA
neuromuscular junction	0.367188	0.025729	0.109665	0.0146444	0.53799	0.358515	0.381944	0.144654	0.0700986	0.200463	0.586735	1.05899	1.55481	-1.35644	-1.74052	0.970454	1.08034	1.05594	-1.27764	-1.3742	-1.22361	-0.918096
protein-lipid complex	0.185185	0.842857	0.217726	0.144262	0.595	0.10687	0.745819	0.351852	0.920091	0.949569	0.0324074	1.22819	-0.70447	-1.23983	-1.32396	-0.905775	-1.37786	-0.775558	-1.09489	-0.629494	-0.609401	1.56048
detection of stimulus	0.0172239	0.118959	0.107251	0.0649351	0.00969828	0.498297	0.00126103	0.00105042	0.0100908	0.0995807	0.150259	-1.37928	1.23328	-1.28297	-1.30638	1.49545	0.981639	1.74118	-1.71164	-1.44408	-1.27914	1.1812
demethylase activity	0.514493	0.776995	0.648077	0.0792812	0.560644	0.89384	0.142373	0.819948	0.583885	0.827586	0.527972	0.977374	-0.775147	-0.874474	-1.46788	0.94746	0.65611	-1.30782	-0.744282	-0.941889	0.757137	-0.936108
macromolecular complex binding	NA	NA	NA	NA	NA	NA	NA	NA	NA	NA	NA	NA	NA	NA	NA	NA	NA	NA	NA	NA	NA	NA
platinum binding	NA	NA	NA	NA	NA	NA	NA	NA	NA	NA	NA	NA	NA	NA	NA	NA	NA	NA	NA	NA	NA	NA
cell proliferation	NA	NA	NA	NA	NA	NA	NA	NA	NA	NA	NA	NA	NA	NA	NA	NA	NA	NA	NA	NA	NA	NA
plasma lipoprotein particle	0.123711	0.799528	0.262857	0.0878378	0.400922	0.101818	0.536508	0.570042	0.833333	0.524345	0.0178971	1.3282	-0.741296	-1.17628	-1.42374	-1.05095	-1.38271	-0.906071	-0.942185	-0.720571	-0.958658	1.61844
oxidoreductase activity	0.244755	0.42065	0.00613497	1	0.946947	0.864097	0.0021254	0.25	0.102897	0.001	0.684564	-1.07131	1.0149	1.57244	-0.360781	0.796174	0.842539	1.4871	1.09396	-1.13041	-1.91644	0.952003
regulation of action potential	0.590278	0.332192	0.427746	0.00217391	0.884058	0.660232	0.986441	0.478431	0.546682	0.518204	0.42	0.931381	1.10488	-1.0385	-1.97755	-0.688787	-0.874431	-0.544714	-1.00996	-0.966763	-0.978477	1.04287
rhythmic behavior	0.792929	0.133106	0.666667	0.28733	0.732456	0.388889	0.534307	0.274862	0.0460993	0.980583	0.443431	0.747285	1.32602	-0.853257	-1.15342	-0.795993	-1.03761	0.96687	-1.16067	-1.4954	0.575164	-1.0352
regulation of cellular process	NA	NA	NA	NA	NA	NA	NA	NA	NA	NA	NA	NA	NA	NA	NA	NA	NA	NA	NA	NA	NA	NA
viral nucleocapsid	0.845347	0.697865	0.0260521	0.937888	0.182423	0.0325779	0.0988201	0.45911	0.201722	0.493506	0.238889	-0.700172	0.864767	1.60719	0.663441	1.2569	1.55658	1.39057	-1.02779	-1.23031	0.959776	-1.21736
ovarian cumulus expansion	NA	NA	NA	NA	NA	NA	NA	NA	NA	NA	NA	NA	NA	NA	NA	NA	NA	NA	NA	NA	NA	NA
pronuclear fusion	NA	NA	NA	NA	NA	NA	NA	NA	NA	NA	NA	NA	NA	NA	NA	NA	NA	NA	NA	NA	NA	NA
leukocyte activation	0.023976	0.00609756	0.00118483	0.220779	0.166667	0.0555556	0.0142857	0.001001	0.996004	0.333333	0.126214	-1.19376	-1.3808	-2.4212	-1.09962	-1.9123	-2.19262	-2.29675	-1.52713	-0.724013	3.62772	1.10354
regulation of carbohydrate utilization	NA	NA	NA	NA	NA	NA	NA	NA	NA	NA	NA	NA	NA	NA	NA	NA	NA	NA	NA	NA	NA	NA
sublamina densa	NA	NA	NA	NA	NA	NA	NA	NA	NA	NA	NA	NA	NA	NA	NA	NA	NA	NA	NA	NA	NA	NA
cell separation after cytokinesis	0.106933	0.0189573	0.0691824	0.147727	0.384519	0.0174497	0.753378	0.21232	0.574777	0.423687	0.0229682	-1.34932	-1.69157	1.42219	1.30943	1.07103	1.68308	-0.76222	-1.21979	-0.934082	-1.05307	-1.55394
neurotransmitter transporter activity	NA	NA	NA	NA	NA	NA	NA	NA	NA	NA	NA	NA	NA	NA	NA	NA	NA	NA	NA	NA	NA	NA
perinuclear endoplasmic reticulum membrane	NA	NA	NA	NA	NA	NA	NA	NA	NA	NA	NA	NA	NA	NA	NA	NA	NA	NA	NA	NA	NA	NA
nucleocytoplasmic transporter activity	0.777136	0.689977	0.010142	0.0480769	0.00374065	0.00264901	0.00846262	0.147906	0.0212054	0.757212	0.0595447	-0.786814	-0.844181	1.71798	-1.58158	1.82109	1.90779	1.72326	-1.28726	-1.52483	-0.813886	-1.47586
mucus layer	NA	NA	NA	NA	NA	NA	NA	NA	NA	NA	NA	NA	NA	NA	NA	NA	NA	NA	NA	NA	NA	NA
excitatory synapse	0.0933063	0.0614525	0.0184049	0.004	0.987083	0.986379	0.990291	0.349257	0.917255	0.50582	0.0401003	-1.23619	1.32956	-1.52242	-1.63324	0.588221	0.602269	-0.689121	-1.07375	-0.731184	-0.996557	1.35096
leukocyte mediated cytotoxicity	0.0631692	0.201774	0.0118846	0.993946	0.0151515	0.00588235	0.00406504	0.753538	1	0.0107527	0.291566	-1.35447	-1.2063	-1.67984	-0.425542	-1.52478	-1.92193	-1.81454	-0.824167	0.641653	2.31995	1.0887
antigen processing and presentation	0.317635	0.00619835	0.047619	NA	0.405155	0.0660888	0.988372	0.497457	0.84016	0.282961	0.839813	-1.07304	-1.50497	1.24963	NA	1.03742	1.28458	0.652131	-1.00322	-0.851783	-1.09929	-0.839264
perivitelline space	NA	NA	NA	NA	NA	NA	NA	NA	NA	NA	NA	NA	NA	NA	NA	NA	NA	NA	NA	NA	NA	NA
Mo-molybdopterin cofactor sulfurase activity	NA	NA	NA	NA	NA	NA	NA	NA	NA	NA	NA	NA	NA	NA	NA	NA	NA	NA	NA	NA	NA	NA
acyl binding	NA	NA	NA	NA	NA	NA	NA	NA	NA	NA	NA	NA	NA	NA	NA	NA	NA	NA	NA	NA	NA	NA
developmental induction	0.62995	0.0017301	0.032381	0.00112613	0.0368664	0.290909	0.419048	0.0416089	0.0810185	0.508115	0.143177	-0.895706	1.93758	-1.64247	-2.09944	-1.60834	-1.13693	-1.0116	-1.45015	-1.38894	-0.97297	1.31466
regulation of locomotion	0.983017	0.00193798	0.0011919	0.000999001	0.2	0.0526316	0.0144928	0.001	0.0859141	0.333333	0.0749186	-0.792661	1.44341	-2.02324	-1.75475	-1.35004	-1.53773	-1.74077	-1.48447	-1.14413	1.42706	1.15105
hormone binding	0.587283	0.0240137	0.0173077	0.0896767	0.610811	0.139241	0.705085	0.132147	0.304061	0.712103	0.116505	-0.937175	1.53907	-1.6255	-1.44164	-0.905167	-1.32056	-0.829682	-1.30041	-1.14299	-0.834571	1.32537
subapical complex	NA	NA	NA	NA	NA	NA	NA	NA	NA	NA	NA	NA	NA	NA	NA	NA	NA	NA	NA	NA	NA	NA
CRLF-CLCF1 complex	NA	NA	NA	NA	NA	NA	NA	NA	NA	NA	NA	NA	NA	NA	NA	NA	NA	NA	NA	NA	NA	NA
contractile ring	NA	NA	NA	NA	NA	NA	NA	NA	NA	NA	NA	NA	NA	NA	NA	NA	NA	NA	NA	NA	NA	NA
intracellular organelle	NA	NA	NA	NA	NA	NA	NA	NA	NA	NA	NA	NA	NA	NA	NA	NA	NA	NA	NA	NA	NA	NA
proteinaceous extracellular matrix	0.142857	0.0364683	0.0015015	0.000999001	0.015873	0.00961538	0.00568182	0.00103627	0.00100503	0.212215	0.00165563	2.30397	1.35021	-2.32603	-2.29637	-2.27395	-2.5836	-2.19838	-1.97031	-1.6209	-1.16682	-1.73848
nitrogen compound metabolic process	NA	NA	NA	NA	NA	NA	NA	NA	NA	NA	NA	NA	NA	NA	NA	NA	NA	NA	NA	NA	NA	NA
regulation of nitrogen utilization	NA	NA	NA	NA	NA	NA	NA	NA	NA	NA	NA	NA	NA	NA	NA	NA	NA	NA	NA	NA	NA	NA
positive regulation of transport	0.988012	0.218324	0.00462428	0.0599401	1	0.785714	0.6	0.034034	0.783217	1	0.0446735	-0.777645	1.07605	-1.37237	-1.18918	0.624261	-0.947813	-0.963524	-1.18433	-0.923306	0.895189	1.17703
symmetric synapse	NA	NA	NA	NA	NA	NA	NA	NA	NA	NA	NA	NA	NA	NA	NA	NA	NA	NA	NA	NA	NA	NA
synaptic cleft	NA	NA	NA	NA	NA	NA	NA	NA	NA	NA	NA	NA	NA	NA	NA	NA	NA	NA	NA	NA	NA	NA
fertilization, exchange of chromosomal proteins	NA	NA	NA	NA	NA	NA	NA	NA	NA	NA	NA	NA	NA	NA	NA	NA	NA	NA	NA	NA	NA	NA
negative regulation of long-term synaptic potentiation	NA	NA	NA	NA	NA	NA	NA	NA	NA	NA	NA	NA	NA	NA	NA	NA	NA	NA	NA	NA	NA	NA
response to stress	NA	NA	NA	NA	NA	NA	NA	NA	NA	NA	NA	NA	NA	NA	NA	NA	NA	NA	NA	NA	NA	NA
recombinase activity	NA	NA	NA	NA	NA	NA	NA	NA	NA	NA	NA	NA	NA	NA	NA	NA	NA	NA	NA	NA	NA	NA
positive regulation of fibrinolysis	NA	NA	NA	NA	NA	NA	NA	NA	NA	NA	NA	NA	NA	NA	NA	NA	NA	NA	NA	NA	NA	NA
retromer, tubulation complex	NA	NA	NA	NA	NA	NA	NA	NA	NA	NA	NA	NA	NA	NA	NA	NA	NA	NA	NA	NA	NA	NA
myelin sheath	0.99799	0.748106	0.00316456	NA	0.0665259	0.0831486	0.00120773	0.881075	0.458291	0.00103627	0.107029	-0.548011	0.8649	1.96884	NA	1.30399	1.28719	1.69781	-0.78956	-1.01694	-1.64163	-1.23965
molybdopterin synthase complex	NA	NA	NA	NA	NA	NA	NA	NA	NA	NA	NA	NA	NA	NA	NA	NA	NA	NA	NA	NA	NA	NA
cell growth	0.886114	0.136802	0.0924051	0.003996	0.982759	0.63354	0.963636	0.008	0.353646	0.721608	0.304085	-0.85688	1.14933	-1.20636	-1.3873	0.694629	0.947578	-0.832737	-1.31898	-1.04654	-0.91549	-1.05931
cartilage condensation	NA	NA	NA	NA	NA	NA	NA	NA	NA	NA	NA	NA	NA	NA	NA	NA	NA	NA	NA	NA	NA	NA
positive regulation of cellular component biogenesis	0.368368	0.0131579	0.0170157	0.028971	0.967447	1	0.517544	0.153924	0.969031	0.3	0.670554	-1.04449	1.34331	-1.38916	-1.2854	0.713232	0.507097	-0.98499	-1.14814	-0.761328	1.08174	0.953563
stereocilium	0.207921	0.0415225	0.462857	0.369369	0.978344	0.814305	0.742358	0.380028	0.811343	0.23221	0.57047	-1.23401	1.5008	-0.993325	-1.06876	0.514509	0.719204	0.802239	-1.08173	-0.738289	-1.18986	0.927785
synaptic vesicle exocytosis	0.343785	0.0637523	0.244248	0.681582	0.686203	0.981567	0.997264	0.853535	0.95874	0.456674	0.0316302	-1.10158	1.42513	-1.16631	-0.837268	0.861738	-0.609346	0.454576	0.762273	-0.585294	-1.01851	1.59946
lyase activity	0.813008	0.697248	0.00287356	0.5	0.00107991	0.00569476	0.00125313	0.989373	0.0645812	0.00105485	0.133224	-0.838112	0.889496	2.19451	1.03807	1.65579	1.59005	2.15498	-0.604423	-1.30863	-1.7179	-1.22436
carbohydrate utilization	NA	NA	NA	NA	NA	NA	NA	NA	NA	NA	NA	NA	NA	NA	NA	NA	NA	NA	NA	NA	NA	NA
structural constituent of bone	NA	NA	NA	NA	NA	NA	NA	NA	NA	NA	NA	NA	NA	NA	NA	NA	NA	NA	NA	NA	NA	NA
receptor agonist activity	NA	NA	NA	NA	NA	NA	NA	NA	NA	NA	NA	NA	NA	NA	NA	NA	NA	NA	NA	NA	NA	NA
circadian rhythm	0.266667	0.987288	0.979412	0.016983	0.367238	0.203108	0.0621891	0.316337	0.708375	0.651767	0.587662	1.1292	-0.679457	-0.679625	-1.41887	1.05383	1.17993	1.3029	-1.08914	-0.900267	-0.921126	-0.942223
viral capsid	0.845347	0.697865	0.0260521	0.937888	0.182423	0.0325779	0.0988201	0.45911	0.201722	0.493506	0.238889	-0.700172	0.864767	1.60719	0.663441	1.2569	1.55658	1.39057	-1.02779	-1.23031	0.959776	-1.21736
receptor signaling protein activity	0.909276	0.090573	0.151376	0.001	0.99568	0.934857	1	0.682979	0.639476	0.981481	0.233766	-0.73989	1.27777	-1.22119	-1.84531	0.524162	0.70037	-0.617674	-0.892312	-0.927557	0.765652	1.11091
structural molecule activity conferring elasticity	NA	NA	NA	NA	NA	NA	NA	NA	NA	NA	NA	NA	NA	NA	NA	NA	NA	NA	NA	NA	NA	NA
complement component C1 complex	NA	NA	NA	NA	NA	NA	NA	NA	NA	NA	NA	NA	NA	NA	NA	NA	NA	NA	NA	NA	NA	NA
insulin-like growth factor binding protein complex	NA	NA	NA	NA	NA	NA	NA	NA	NA	NA	NA	NA	NA	NA	NA	NA	NA	NA	NA	NA	NA	NA
positive regulation of behavior	0.1	0.369427	0.0015528	0.00601805	0.00952381	0.00680272	0.00442478	0.00109529	0.130346	0.0144928	0.275748	1.38868	-1.05162	-2.35421	-1.59824	-2.03262	-2.47356	-2.24365	-1.62724	-1.23801	2.57033	-1.12632
single organism reproductive process	NA	NA	NA	NA	NA	NA	NA	NA	NA	NA	NA	NA	NA	NA	NA	NA	NA	NA	NA	NA	NA	NA
nuclear outer membrane-endoplasmic reticulum membrane network	NA	NA	NA	NA	NA	NA	NA	NA	NA	NA	NA	NA	NA	NA	NA	NA	NA	NA	NA	NA	NA	NA
translation factor activity, non-nucleic acid binding	NA	NA	NA	NA	NA	NA	NA	NA	NA	NA	NA	NA	NA	NA	NA	NA	NA	NA	NA	NA	NA	NA
other organism cell	NA	NA	NA	NA	NA	NA	NA	NA	NA	NA	NA	NA	NA	NA	NA	NA	NA	NA	NA	NA	NA	NA
meiotic cell cycle	0.00100503	0.00208333	0.0527859	0.455544	0.00106838	0.00111235	0.00122249	0.0010352	0.00100503	0.00103842	0.00163132	-1.70334	-2.5477	1.30498	-1.02189	2.74237	2.70823	2.39339	-2.26071	-1.94645	-1.93593	-2.43698
organic substance metabolic process	NA	NA	NA	NA	NA	NA	NA	NA	NA	NA	NA	NA	NA	NA	NA	NA	NA	NA	NA	NA	NA	NA
leukocyte migration	0.0640641	0.0371134	0.0013369	0.0729271	0.0322581	0.0120482	0.00763359	0.00101729	0.981	0.0714286	0.116279	-1.2162	-1.33251	-2.39287	-1.24194	-2.29853	-2.73562	-2.65376	-1.63731	-0.713537	3.07792	1.17245
catabolic process	NA	NA	NA	NA	NA	NA	NA	NA	NA	NA	NA	NA	NA	NA	NA	NA	NA	NA	NA	NA	NA	NA
ion binding	NA	NA	NA	NA	NA	NA	NA	NA	NA	NA	NA	NA	NA	NA	NA	NA	NA	NA	NA	NA	NA	NA
immune response	NA	NA	NA	NA	NA	NA	NA	NA	NA	NA	NA	NA	NA	NA	NA	NA	NA	NA	NA	NA	NA	NA
drug binding	0.0750782	0.0340426	0.396907	0.613454	0.0809578	0.0903686	0.0626632	0.130682	0.0390947	0.162309	0.287415	-1.30496	-1.41918	1.02811	-0.92575	1.35228	1.34692	1.36558	-1.26547	-1.39664	-1.24407	-1.12415
response to abiotic stimulus	NA	NA	NA	NA	NA	NA	NA	NA	NA	NA	NA	NA	NA	NA	NA	NA	NA	NA	NA	NA	NA	NA
dopamine uptake involved in synaptic transmission	NA	NA	NA	NA	NA	NA	NA	NA	NA	NA	NA	NA	NA	NA	NA	NA	NA	NA	NA	NA	NA	NA
dinitrosyl-iron complex binding	NA	NA	NA	NA	NA	NA	NA	NA	NA	NA	NA	NA	NA	NA	NA	NA	NA	NA	NA	NA	NA	NA
abscission	NA	NA	NA	NA	NA	NA	NA	NA	NA	NA	NA	NA	NA	NA	NA	NA	NA	NA	NA	NA	NA	NA
antigen binding	0.0740741	0.00431965	0.0213816	0.876382	0.170543	0.113772	0.00398406	0.754891	0.699793	0.011236	0.245742	1.43503	-1.81774	-1.60411	-0.705146	-1.20895	-1.27935	-1.84662	-0.831479	-0.878518	2.14589	1.14682
interleukin-23 complex	NA	NA	NA	NA	NA	NA	NA	NA	NA	NA	NA	NA	NA	NA	NA	NA	NA	NA	NA	NA	NA	NA
cell surface	0.452547	0.0188679	0.00121655	0.000999001	0.142857	0.0333333	0.0120482	0.001002	0.825175	0.166667	0.131833	-1.01453	-1.33416	-2.06201	-1.72811	-1.6975	-1.69498	-2.06738	-1.45449	-0.898046	1.98684	1.12608
inner dense plaque of desmosome	NA	NA	NA	NA	NA	NA	NA	NA	NA	NA	NA	NA	NA	NA	NA	NA	NA	NA	NA	NA	NA	NA
ovulation cycle	0.809771	0.451977	0.00164204	0.00803213	0.114754	0.0196078	0.131915	0.0314961	0.324408	0.914634	0.00481928	-0.803094	1.00404	-2.08048	-1.59113	-1.27405	-1.68854	-1.27098	-1.4383	-1.10614	0.716416	1.61278
vitamin transporter activity	NA	NA	NA	NA	NA	NA	NA	NA	NA	NA	NA	NA	NA	NA	NA	NA	NA	NA	NA	NA	NA	NA
myelin sheath adaxonal region	NA	NA	NA	NA	NA	NA	NA	NA	NA	NA	NA	NA	NA	NA	NA	NA	NA	NA	NA	NA	NA	NA
negative regulation of long term synaptic depression	NA	NA	NA	NA	NA	NA	NA	NA	NA	NA	NA	NA	NA	NA	NA	NA	NA	NA	NA	NA	NA	NA
protein complex scaffold	0.914557	0.977778	0.887395	0.219316	0.902299	0.874402	0.881491	0.988479	0.93886	0.885965	0.0895884	-0.697538	0.633698	-0.737175	-1.20334	0.700525	0.719659	0.74001	-0.548549	-0.647432	-0.695381	1.33476
electron transporter, transferring electrons from CoQH2-cytochrome c reductase complex and cytochrome c oxidase complex activity	NA	NA	NA	NA	NA	NA	NA	NA	NA	NA	NA	NA	NA	NA	NA	NA	NA	NA	NA	NA	NA	NA
structural constituent of nuclear pore	0.18408	0.824519	0.0123457	0.183258	0.00129199	0.00280112	0.00145985	0.0372928	0.0626478	0.399497	0.178832	-1.26295	-0.697136	1.70501	-1.27167	2.07038	1.98977	2.08575	-1.49088	-1.43639	-1.03705	-1.268
neurotransmitter binding	NA	NA	NA	NA	NA	NA	NA	NA	NA	NA	NA	NA	NA	NA	NA	NA	NA	NA	NA	NA	NA	NA
sexual reproduction	0.352647	0.0122449	0.65375	0.011988	0.00302725	0.00310881	0.0636663	0.001002	0.012987	0.215863	0.00296296	-1.04779	-1.34941	-0.919732	-1.31455	1.44778	1.48614	1.23694	-1.33556	-1.26134	-1.1214	-1.39783
negative regulation of transport	0.389389	0.110465	0.00129702	0.651349	0.84	0.388889	0.6	0.190332	0.898102	0.888889	0.22449	-1.03408	1.17019	-1.59119	-0.940996	-0.92456	-1.02271	-0.964535	-1.12966	-0.834551	0.899073	1.07872
preantral ovarian follicle growth	NA	NA	NA	NA	NA	NA	NA	NA	NA	NA	NA	NA	NA	NA	NA	NA	NA	NA	NA	NA	NA	NA
cell tip	NA	NA	NA	NA	NA	NA	NA	NA	NA	NA	NA	NA	NA	NA	NA	NA	NA	NA	NA	NA	NA	NA
cellular metabolic process	NA	NA	NA	NA	NA	NA	NA	NA	NA	NA	NA	NA	NA	NA	NA	NA	NA	NA	NA	NA	NA	NA
cellular localization	NA	NA	NA	NA	NA	NA	NA	NA	NA	NA	NA	NA	NA	NA	NA	NA	NA	NA	NA	NA	NA	NA
structural constituent of epidermis	NA	NA	NA	NA	NA	NA	NA	NA	NA	NA	NA	NA	NA	NA	NA	NA	NA	NA	NA	NA	NA	NA
hormone metabolic process	0.0506586	0.144397	0.00152905	0.004	0.0410959	0.00833333	0.0390244	0.602537	0.426842	0.257656	0.155779	-1.29597	-1.20292	-1.84339	-1.63864	-1.29357	-1.89072	-1.4847	-0.944383	-1.03806	-1.13936	1.18198
glutathione-disulfide reductase activity	NA	NA	NA	NA	NA	NA	NA	NA	NA	NA	NA	NA	NA	NA	NA	NA	NA	NA	NA	NA	NA	NA
chemoattractant activity involved in axon guidance	NA	NA	NA	NA	NA	NA	NA	NA	NA	NA	NA	NA	NA	NA	NA	NA	NA	NA	NA	NA	NA	NA
regulation of behavior	0.153846	0.182495	0.00149925	0.000999001	0.0133333	0.00833333	0.0047619	0.00209864	0.0475228	0.0188679	0.387521	1.23651	1.16983	-2.24495	-1.74796	-1.84454	-2.16525	-2.0119	-1.65311	-1.31176	2.38271	-1.04126
autophagy	0.997003	0.237354	1	0.991009	0.654234	0.91134	0.92967	0.952906	1	0.8998	0.246057	-0.694943	1.07759	-0.67339	-0.697429	0.938432	0.787733	0.782739	-0.773124	-0.636822	-0.806352	1.07047
apical part of cell	0.00901804	0.130435	0.00138122	0.001998	0.0294118	0.0128205	0.00675676	0.047619	NA	0.015213	0.00282486	-1.30886	-1.20763	-1.73585	-1.48886	-1.65532	-1.4758	-1.51944	1.54302	NA	-1.35514	1.87848
positive regulation of circadian rhythm	NA	NA	NA	NA	NA	NA	NA	NA	NA	NA	NA	NA	NA	NA	NA	NA	NA	NA	NA	NA	NA	NA
elastic fiber	NA	NA	NA	NA	NA	NA	NA	NA	NA	NA	NA	NA	NA	NA	NA	NA	NA	NA	NA	NA	NA	NA
signaling receptor activity	0.341341	0.028866	0.00127551	0.000999001	0.0555556	0.0243902	0.00925926	0.0110442	0.87013	0.125	0.0060241	-1.05248	-1.30197	-2.49362	-2.33134	-2.22078	-2.2218	-2.21908	-1.30446	-0.86913	2.11229	1.34894
intercellular bridge	0.00222965	0.00226244	0.535874	0.957819	0.0738499	0.0238095	0.951923	0.0232843	0.652268	0.0638051	0.00508475	-1.7545	-2.13372	0.958597	-0.565867	1.37856	1.59634	0.621915	-1.52328	-0.901551	-1.3863	-1.70794
developmental process involved in reproduction	0.726274	0.120229	0.288199	0.000999001	0.211907	0.207039	0.535597	0.00100301	0.0919081	0.0532129	0.0618557	-0.936842	1.14366	-1.08068	-1.53341	1.12306	1.12654	0.974726	-1.41423	-1.15147	-1.23193	-1.22142
Flemming body	NA	NA	NA	NA	NA	NA	NA	NA	NA	NA	NA	NA	NA	NA	NA	NA	NA	NA	NA	NA	NA	NA
leukocyte homeostasis	0.234225	0.333333	0.151414	0.53125	0.810345	0.762999	0.199219	0.114983	0.503138	0.010989	0.883212	-1.17686	-1.08855	-1.24537	-0.962073	0.780821	0.801455	-1.16585	-1.29115	-0.986937	1.82301	0.745403
cell motility	NA	NA	NA	NA	NA	NA	NA	NA	NA	NA	NA	NA	NA	NA	NA	NA	NA	NA	NA	NA	NA	NA
male pronucleus assembly	NA	NA	NA	NA	NA	NA	NA	NA	NA	NA	NA	NA	NA	NA	NA	NA	NA	NA	NA	NA	NA	NA
symbiont-containing vacuole membrane	NA	NA	NA	NA	NA	NA	NA	NA	NA	NA	NA	NA	NA	NA	NA	NA	NA	NA	NA	NA	NA	NA
pathogenesis	NA	NA	NA	NA	NA	NA	NA	NA	NA	NA	NA	NA	NA	NA	NA	NA	NA	NA	NA	NA	NA	NA
superoxide dismutase activity	NA	NA	NA	NA	NA	NA	NA	NA	NA	NA	NA	NA	NA	NA	NA	NA	NA	NA	NA	NA	NA	NA
regulation of signaling	NA	NA	NA	NA	NA	NA	NA	NA	NA	NA	NA	NA	NA	NA	NA	NA	NA	NA	NA	NA	NA	NA
positive regulation of long-term synaptic potentiation	NA	NA	NA	NA	NA	NA	NA	NA	NA	NA	NA	NA	NA	NA	NA	NA	NA	NA	NA	NA	NA	NA
sulfiredoxin activity	NA	NA	NA	NA	NA	NA	NA	NA	NA	NA	NA	NA	NA	NA	NA	NA	NA	NA	NA	NA	NA	NA
protein unfolding	NA	NA	NA	NA	NA	NA	NA	NA	NA	NA	NA	NA	NA	NA	NA	NA	NA	NA	NA	NA	NA	NA
transcription factor activity, transcription factor binding	NA	0.00387597	1	0.001998	0.571859	0.0417941	0.912621	0.0960961	0.882118	0.970942	0.998561	NA	1.34701	0.748807	-1.48749	0.979164	1.25234	0.815419	-1.15252	-0.870077	-0.750023	-0.701273
negative regulation of growth	0.83501	0.169847	0.0890805	0.0989011	0.766667	0.889755	0.133721	0.0134298	0.0491968	0.890383	0.0868167	-0.835629	1.1771	-1.28764	-1.24085	-0.90311	0.765936	-1.15792	-1.43062	-1.26776	-0.747552	-1.25498
ultradian rhythm	NA	NA	NA	NA	NA	NA	NA	NA	NA	NA	NA	NA	NA	NA	NA	NA	NA	NA	NA	NA	NA	NA
cell-cell junction	0.00600601	0.858801	0.00131926	0.002997	0.416667	0.896552	0.0247934	0.0909091	NA	0.534137	0.0424242	-1.32325	0.856529	-1.67071	-1.40369	-1.03493	-0.83668	-1.32726	1.18922	NA	-0.984616	1.2352
female pronucleus assembly	NA	NA	NA	NA	NA	NA	NA	NA	NA	NA	NA	NA	NA	NA	NA	NA	NA	NA	NA	NA	NA	NA
cell body	0.836837	0.00191939	0.110236	0.004995	0.737973	0.846723	0.99209	0.00100908	0.00599401	0.337702	0.343239	-0.874265	1.56512	-1.22335	-1.39433	0.884713	0.819767	0.681268	-1.48358	-1.3312	-1.06583	-1.0487
toxin transporter activity	NA	NA	NA	NA	NA	NA	NA	NA	NA	NA	NA	NA	NA	NA	NA	NA	NA	NA	NA	NA	NA	NA
mesenchymal smoothened signaling pathway involved in prostate gland development	NA	NA	NA	NA	NA	NA	NA	NA	NA	NA	NA	NA	NA	NA	NA	NA	NA	NA	NA	NA	NA	NA
lateral loop	NA	NA	NA	NA	NA	NA	NA	NA	NA	NA	NA	NA	NA	NA	NA	NA	NA	NA	NA	NA	NA	NA
positive regulation of locomotion	0.86987	0.00573614	0.00131579	0.000999001	0.0384615	0.0188679	0.00819672	0.0010101	0.467532	0.0833333	0.148148	-0.850777	1.36874	-2.09745	-1.7982	-1.52276	-1.6718	-1.97554	-1.48195	-1.01206	1.67608	1.12159
odorant binding	NA	NA	NA	NA	NA	NA	NA	NA	NA	NA	NA	NA	NA	NA	NA	NA	NA	NA	NA	NA	NA	NA
anatomical structure morphogenesis	NA	NA	NA	NA	NA	NA	NA	NA	NA	NA	NA	NA	NA	NA	NA	NA	NA	NA	NA	NA	NA	NA
modified amino acid binding	0.063263	0.530612	0.0921986	0.347692	0.481928	0.148718	0.374486	0.0486027	0.0268528	0.00114679	0.504854	-1.39282	-0.936848	-1.33859	-1.08999	-1.00713	-1.23531	1.07279	-1.40717	-1.49682	-1.7109	0.988323
organelle membrane contact site	NA	NA	NA	NA	NA	NA	NA	NA	NA	NA	NA	NA	NA	NA	NA	NA	NA	NA	NA	NA	NA	NA
transmembrane receptor protein tyrosine kinase activator activity	NA	NA	NA	NA	NA	NA	NA	NA	NA	NA	NA	NA	NA	NA	NA	NA	NA	NA	NA	NA	NA	NA
chromatin	0.013986	0.00617284	0.0203046	0.506494	0.0010101	0.0010352	0.0010989	0.00100301	0.003996	0.401204	0.0014771	-1.24411	-1.4012	1.31068	-0.993344	2.26718	1.93268	1.60074	-1.73969	-1.33138	-1.03741	-1.97207
regulation of plasma lipoprotein particle levels	0.701373	0.262436	0.193309	0.0941423	0.435484	0.289593	0.340426	0.355975	0.314607	0.974508	0.0748792	-0.849508	1.16862	-1.23849	-1.39156	-1.02154	-1.12418	-1.08015	-1.10351	1.09774	-0.553635	1.42762
cellular component organization	NA	NA	NA	NA	NA	NA	NA	NA	NA	NA	NA	NA	NA	NA	NA	NA	NA	NA	NA	NA	NA	NA
response to other organism	0.27972	0.00604839	0.00115207	0.814186	0.5	0.0714286	0.0212766	0.807	1	0.5	0.00660066	-1.0579	-1.4675	-1.62474	-0.894903	-1.03376	-1.65925	-1.7028	-0.903836	-0.535437	1.78942	1.34865
fibrillar collagen trimer	NA	NA	NA	NA	NA	NA	NA	NA	NA	NA	NA	NA	NA	NA	NA	NA	NA	NA	NA	NA	NA	NA
carbohydrate binding	0.451807	0.00761905	0.139222	0.117882	0.754098	0.533981	0.939227	0.790072	0.834337	0.965696	0.0938338	-1.02688	1.60514	-1.2216	-1.23705	-0.876432	-0.984183	-0.783924	-0.84684	-0.819568	-0.659687	1.22431
angiogenin-PRI complex	NA	NA	NA	NA	NA	NA	NA	NA	NA	NA	NA	NA	NA	NA	NA	NA	NA	NA	NA	NA	NA	NA
interleukin-12 complex	NA	NA	NA	NA	NA	NA	NA	NA	NA	NA	NA	NA	NA	NA	NA	NA	NA	NA	NA	NA	NA	NA
iron chaperone activity	NA	NA	NA	NA	NA	NA	NA	NA	NA	NA	NA	NA	NA	NA	NA	NA	NA	NA	NA	NA	NA	NA
negative regulation of fibrinolysis	NA	NA	NA	NA	NA	NA	NA	NA	NA	NA	NA	NA	NA	NA	NA	NA	NA	NA	NA	NA	NA	NA
site of polarized growth	0.878049	0.053211	0.0397554	0.001	0.982721	0.870968	0.921569	0.0021254	0.0676085	0.516878	0.213816	-0.779798	1.35984	-1.40254	-1.75364	0.605908	-0.797397	-0.778554	-1.58106	-1.29066	-0.989016	-1.15812
positive regulation of lipid storage	NA	NA	NA	NA	NA	NA	NA	NA	NA	NA	NA	NA	NA	NA	NA	NA	NA	NA	NA	NA	NA	NA
structural constituent of ribosome	0.957609	0.891501	0.0247525	0.997961	0.103286	0.370828	0.00808625	0.997602	0.0213675	0.734463	0.852373	-0.59661	0.711651	1.48495	-0.40432	1.32945	1.07448	1.67287	-0.495	-1.53262	-0.831651	-0.745913
inhibitory synapse	NA	NA	NA	NA	NA	NA	NA	NA	NA	NA	NA	NA	NA	NA	NA	NA	NA	NA	NA	NA	NA	NA
protein folding	1	0.825581	0.00359712	1	0.00620476	0.062635	0.00822562	0.990816	0.0689311	0.23296	0.610938	-0.516582	0.854574	1.86558	-0.492378	1.42559	1.28914	1.43035	-0.611138	-1.22096	-1.139	-0.935781
pigmentation	0.849585	0.553271	0.0198347	0.0492462	0.377049	0.409091	0.5	0.0011274	0.353183	0.918478	0.55102	-0.763324	0.946505	-1.57774	-1.40178	-1.05074	-1.027	-0.948385	-1.69591	-1.09207	-0.676177	-0.939221
negative regulation of lipid storage	0.368201	0.905852	0.0258449	0.0463734	0.0517928	0.0101351	0.0246914	0.835007	0.042328	0.155844	0.203463	1.05908	-0.629931	-1.63659	-1.62158	-1.5215	-1.89923	-1.74381	-0.715884	1.65868	1.28473	1.23245
positive regulation of growth	0.716012	0.361742	0.0489209	0.000999001	0.994742	0.984598	0.759036	0.0310559	0.258776	0.894251	0.563107	-0.904353	1.04473	-1.37221	-1.69532	0.573877	0.621756	-0.888947	-1.3467	-1.11357	-0.743517	-0.949758
glutathione dehydrogenase (ascorbate) activity	NA	NA	NA	NA	NA	NA	NA	NA	NA	NA	NA	NA	NA	NA	NA	NA	NA	NA	NA	NA	NA	NA
cell adhesion	NA	NA	NA	NA	NA	NA	NA	NA	NA	NA	NA	NA	NA	NA	NA	NA	NA	NA	NA	NA	NA	NA
respiratory chain	0.777778	0.521834	0.00273973	0.5	0.0799112	0.162194	0.00128535	0.0120482	0.2077	0.00106952	0.00163132	0.896809	-0.966407	2.52363	3.03906	1.32019	1.21513	1.90834	1.51155	-1.16793	-2.08652	-1.69051
membrane-bounded organelle	NA	NA	NA	NA	NA	NA	NA	NA	NA	NA	NA	NA	NA	NA	NA	NA	NA	NA	NA	NA	NA	NA
single-organism behavior	0.953862	0.0056926	0.00140252	0.000999001	1	0.113924	0.993506	0.0255102	0.00899101	0.687627	0.450311	-0.743842	1.60716	-1.60074	-1.64396	-0.76043	-1.18879	-0.719086	-1.34162	-1.35614	-0.904861	-1.00472
cofactor binding	0.209209	0.844991	0.00384615	0.988012	0.0800821	0.0300429	0.00114548	0.25	0.202797	0.00101215	0.69419	-1.11726	0.860414	1.70581	-0.643081	1.26024	1.35114	1.67437	1.0741	-1.12129	-1.74453	-0.906502
chromosome localization to nuclear envelope involved in homologous chromosome segregation	NA	NA	NA	NA	NA	NA	NA	NA	NA	NA	NA	NA	NA	NA	NA	NA	NA	NA	NA	NA	NA	NA
lipid binding	0.0539461	0.423372	0.00122549	0.0889111	0.111111	0.0625	0.0232558	0.142857	NA	0.905717	0.00326797	-1.18037	1.01231	-1.65292	-1.18106	-1.42761	-1.28736	-1.28662	1.17234	NA	-0.805842	1.47773
outer membrane	0.938693	0.178707	0.00961538	0.961039	0.0984127	0.210468	0.027611	0.985477	0.495992	0.0703934	0.892971	-0.744718	1.16931	1.40781	-0.661033	1.25775	1.15659	1.39267	-0.634776	-1.00215	-1.28465	-0.802205
transmembrane receptor protein tyrosine kinase adaptor activity	NA	NA	NA	NA	NA	NA	NA	NA	NA	NA	NA	NA	NA	NA	NA	NA	NA	NA	NA	NA	NA	NA
cell periphery	NA	NA	NA	NA	NA	NA	NA	NA	NA	NA	NA	NA	NA	NA	NA	NA	NA	NA	NA	NA	NA	NA
tolerance induction	0.16791	0.194539	0.00968992	0.35181	0.0263158	0.00347222	0.00315457	0.0220994	0.787234	0.00485437	0.0132159	-1.28176	1.23681	-1.75394	-1.09996	-1.64915	-2.16683	-2.00954	-1.56257	-0.767882	2.30206	1.67136
oxygen binding	0.698558	0.0127226	0.00198807	0.344828	0.00398406	0.00337838	0.311728	0.00655738	0.259259	0.306096	0.471861	-0.828675	-1.75914	-1.90212	-1.09296	-1.99876	-2.09823	-1.14306	1.91695	1.11087	-1.12997	0.993202
negative regulation of ligand-dependent nuclear receptor transcription coactivator activity	NA	NA	NA	NA	NA	NA	NA	NA	NA	NA	NA	NA	NA	NA	NA	NA	NA	NA	NA	NA	NA	NA
cytochrome-c oxidase activity	0.995338	0.643836	0.00414079	0.0121951	0.627673	0.802153	0.219236	0.388186	0.703037	0.132282	0.963768	-0.426648	0.878632	1.84242	2.71602	0.893731	0.750673	1.23544	1.03567	-0.838419	-1.31492	-0.592493
myeloid cell homeostasis	0.413021	0.0220994	0.0264386	0.001	0.993421	0.955224	0.178218	0.140875	0.31887	0.0169492	0.19697	-1.04583	1.4493	-1.45554	-1.72541	0.592414	-0.737749	-1.17131	-1.23441	-1.09534	1.51116	1.13882
regulation of growth	0.98002	0.003861	0.0790419	0.000999001	0.985915	0.798362	0.986842	0.00200602	0.02997	0.726453	0.139535	-0.781406	1.29368	-1.21533	-1.38127	0.707204	0.875901	-0.833057	-1.39356	-1.20787	-0.920097	-1.1462
retromer complex	0.983834	0.244328	0.756592	0.560897	0.922693	0.431788	0.667137	0.806723	0.995536	0.670673	0.259861	-0.493256	1.18638	0.796428	-0.924481	0.629137	1.03413	0.857642	0.776738	-0.426978	-0.873171	1.16117
complement-dependent cytotoxicity	NA	NA	NA	NA	NA	NA	NA	NA	NA	NA	NA	NA	NA	NA	NA	NA	NA	NA	NA	NA	NA	NA
outer dense fiber	NA	NA	NA	NA	NA	NA	NA	NA	NA	NA	NA	NA	NA	NA	NA	NA	NA	NA	NA	NA	NA	NA
menstrual cycle phase	NA	NA	NA	NA	NA	NA	NA	NA	NA	NA	NA	NA	NA	NA	NA	NA	NA	NA	NA	NA	NA	NA
directional locomotion	NA	NA	NA	NA	NA	NA	NA	NA	NA	NA	NA	NA	NA	NA	NA	NA	NA	NA	NA	NA	NA	NA
negative regulation of circadian rhythm	NA	NA	NA	NA	NA	NA	NA	NA	NA	NA	NA	NA	NA	NA	NA	NA	NA	NA	NA	NA	NA	NA
kinocilium	NA	NA	NA	NA	NA	NA	NA	NA	NA	NA	NA	NA	NA	NA	NA	NA	NA	NA	NA	NA	NA	NA
cell pole	NA	NA	NA	NA	NA	NA	NA	NA	NA	NA	NA	NA	NA	NA	NA	NA	NA	NA	NA	NA	NA	NA
stereocilium tip	NA	NA	NA	NA	NA	NA	NA	NA	NA	NA	NA	NA	NA	NA	NA	NA	NA	NA	NA	NA	NA	NA
negative regulation of cellular protein localization	0.817533	0.635209	0.91938	0.641	0.983624	0.857803	0.895392	0.603412	0.983806	0.922751	0.255102	-0.829324	0.918894	-0.756589	-0.921082	0.635432	0.774848	0.763381	-0.934605	-0.596427	-0.709719	1.10055
polyamine binding	NA	NA	NA	NA	NA	NA	NA	NA	NA	NA	NA	NA	NA	NA	NA	NA	NA	NA	NA	NA	NA	NA
response to biotic stimulus	0.388611	0.00601202	0.00116822	0.865135	0.5	0.0833333	0.02	0.891109	1	NA	0.00682594	-1.03007	-1.42777	-1.61149	-0.875593	-1.03413	-1.62138	-1.73217	-0.868872	-0.539335	NA	1.35763
response to external stimulus	NA	NA	NA	NA	NA	NA	NA	NA	NA	NA	NA	NA	NA	NA	NA	NA	NA	NA	NA	NA	NA	NA
second spliceosomal transesterification activity	NA	NA	NA	NA	NA	NA	NA	NA	NA	NA	NA	NA	NA	NA	NA	NA	NA	NA	NA	NA	NA	NA
thioredoxin-disulfide reductase activity	NA	NA	NA	NA	NA	NA	NA	NA	NA	NA	NA	NA	NA	NA	NA	NA	NA	NA	NA	NA	NA	NA
RNA polymerase II transcription factor activity, ligand-activated sequence-specific DNA binding	0.731257	0.0172712	0.14611	0.121308	0.13089	0.246809	0.0557491	0.553846	0.331863	0.763636	0.266827	-0.82734	1.55362	-1.28007	-1.38036	-1.3009	-1.14476	-1.5116	-0.94942	-1.12428	0.801327	1.1574
isomerase activity	0.342026	1	0.0269461	1	0.140741	0.616927	0.065534	0.924431	0.149598	0.0383023	0.581059	-1.07617	-0.621768	1.37007	-0.319413	1.21754	0.922305	1.30337	-0.74005	-1.18444	-1.36042	-0.946933
negative regulation of signaling	NA	NA	NA	NA	NA	NA	NA	NA	NA	NA	NA	NA	NA	NA	NA	NA	NA	NA	NA	NA	NA	NA
positive regulation of metabolic process	NA	NA	NA	NA	NA	NA	NA	NA	NA	NA	NA	NA	NA	NA	NA	NA	NA	NA	NA	NA	NA	NA
multicellular organism reproduction	0.686314	0.029106	0.243902	0.000999001	0.0251509	0.0727459	0.213043	0.00100301	0.000999001	0.363454	0.00879765	-0.950022	-1.28802	-1.09298	-1.39628	1.28897	1.22387	1.1132	-1.55931	-1.3378	-1.04614	-1.34939
peroxidase activity	0.369089	0.564767	0.111954	0.839662	0.450262	0.119149	0.648084	0.216216	0.825799	0.051374	0.932692	-1.09127	0.926785	-1.32973	-0.708327	-1.00901	-1.37253	-0.870597	1.17384	-0.738093	-1.44376	0.675789
cell leading edge	0.736737	0.0764818	0.00263158	0.013986	0.998975	1	0.680328	0.114141	0.985015	0.658586	0.352507	-0.917892	1.21282	-1.5343	-1.3351	0.61715	0.483674	-0.947991	-1.18436	-0.714088	-0.927187	-1.03883
hydrolase activity	NA	NA	NA	NA	NA	NA	NA	NA	NA	NA	NA	NA	NA	NA	NA	NA	NA	NA	NA	NA	NA	NA
biosynthetic process	NA	NA	NA	NA	NA	NA	NA	NA	NA	NA	NA	NA	NA	NA	NA	NA	NA	NA	NA	NA	NA	NA
intrinsic component of membrane	NA	NA	NA	NA	NA	NA	NA	NA	NA	NA	NA	NA	NA	NA	NA	NA	NA	NA	NA	NA	NA	NA
protein serine/threonine phosphatase complex	0.992366	1	0.468085	0.668373	0.757932	0.0826141	0.902307	0.355422	0.0746269	0.824801	0.998258	-0.503811	-0.450223	0.99698	-0.859914	0.812846	1.40471	0.688005	1.06485	1.28559	-0.757037	-0.553955
glycogen debranching enzyme activity	NA	NA	NA	NA	NA	NA	NA	NA	NA	NA	NA	NA	NA	NA	NA	NA	NA	NA	NA	NA	NA	NA
asymmetric synapse	NA	NA	NA	NA	NA	NA	NA	NA	NA	NA	NA	NA	NA	NA	NA	NA	NA	NA	NA	NA	NA	NA
extracellular space	NA	NA	NA	NA	NA	NA	NA	NA	NA	NA	NA	NA	NA	NA	NA	NA	NA	NA	NA	NA	NA	NA
nuclear outer membrane	0.685567	0.647059	0.68381	0.244369	0.0242038	0.675378	0.500728	0.651872	0.190972	0.796504	0.158559	0.841626	0.877149	-0.831961	-1.20946	1.56053	0.852643	0.980546	-0.882651	-1.25531	-0.772393	-1.28834
enzyme regulator activity	NA	NA	NA	NA	NA	NA	NA	NA	NA	NA	NA	NA	NA	NA	NA	NA	NA	NA	NA	NA	NA	NA
structural constituent of myelin sheath	NA	NA	NA	NA	NA	NA	NA	NA	NA	NA	NA	NA	NA	NA	NA	NA	NA	NA	NA	NA	NA	NA
protein-DNA complex	0.00101317	0.00214133	0.528358	0.992008	0.00107527	0.00112108	0.00375	0.00104603	0.00504032	0.446186	0.0016129	-1.56076	-2.21153	0.982209	-0.532925	2.90313	1.90241	1.64847	-2.0383	-1.53169	-1.03337	-2.20928
ligase activity	0.898102	0.00189753	0.0628019	0.00899101	0.00101215	0.00310238	0.00111235	0.72317	0.538462	0.61608	0.347826	-0.853617	1.5493	1.19352	-1.31214	1.53246	1.45484	1.50461	-0.925213	-0.987512	-0.956221	1.0283
coated pit	0.717622	0.385185	0.986622	0.0603622	0.947126	0.980815	0.932432	0.946882	0.756757	0.155702	0.92665	-0.86152	1.02928	-0.581432	-1.40408	0.637225	0.566686	0.696095	-0.638197	0.879591	-1.25083	0.708348
positive regulation of immune system process	NA	NA	NA	NA	NA	NA	NA	NA	NA	NA	NA	NA	NA	NA	NA	NA	NA	NA	NA	NA	NA	NA
immunoglobulin complex, circulating	NA	NA	NA	NA	NA	NA	NA	NA	NA	NA	NA	NA	NA	NA	NA	NA	NA	NA	NA	NA	NA	NA
laminin complex	NA	NA	NA	NA	NA	NA	NA	NA	NA	NA	NA	NA	NA	NA	NA	NA	NA	NA	NA	NA	NA	NA
deaminase activity	0.595238	0.880952	0.418219	0.892896	0.280549	0.814865	0.399716	0.793651	0.437215	0.703567	0.301754	-0.914334	-0.658364	1.03738	-0.637646	1.14994	0.727298	1.05093	-0.767338	-1.04013	-0.839851	-1.1421
natural killer cell mediated cytotoxicity	0.063263	0.455782	0.070922	0.518519	0.554217	0.102564	0.0512821	0.100559	0.464789	0.00769231	0.167476	-1.39451	-1.00735	-1.38273	0.971857	-0.951873	-1.3225	-1.4382	1.3531	0.998118	2.16298	1.23034
regulation of developmental process	NA	NA	NA	NA	NA	NA	NA	NA	NA	NA	NA	NA	NA	NA	NA	NA	NA	NA	NA	NA	NA	NA
xenobiotic transporter activity	NA	NA	NA	NA	NA	NA	NA	NA	NA	NA	NA	NA	NA	NA	NA	NA	NA	NA	NA	NA	NA	NA
synaptic vesicle priming	NA	NA	NA	NA	NA	NA	NA	NA	NA	NA	NA	NA	NA	NA	NA	NA	NA	NA	NA	NA	NA	NA
developmental growth	0.377622	0.00194553	0.00125	0.000999001	0.976791	0.996888	0.26087	0.001002	0.0739261	0.611836	0.058104	-1.04222	1.63207	-1.60645	-1.87506	0.709378	0.659278	-1.05036	-1.55168	-1.1659	-0.959497	1.16146
structural constituent of muscle	0.475524	0.00684932	0.1079	0.882609	0.623188	0.675676	0.742373	0.0810458	0.0449944	0.836165	0.357778	-1.0014	1.74411	-1.35345	-0.656537	-0.877913	-0.86713	-0.781346	-1.3944	-1.45304	-0.727428	1.10529
negative regulation of receptor localization to synapse	NA	NA	NA	NA	NA	NA	NA	NA	NA	NA	NA	NA	NA	NA	NA	NA	NA	NA	NA	NA	NA	NA
channel regulator activity	0.261053	0.142315	0.0276423	0.247992	0.992	0.946667	0.884615	0.708671	0.949432	0.210929	0.111922	-1.15165	1.24376	-1.53331	-1.17589	-0.574375	-0.67872	-0.759567	-0.876315	-0.633377	-1.19236	1.26614
dendritic spine head	NA	NA	NA	NA	NA	NA	NA	NA	NA	NA	NA	NA	NA	NA	NA	NA	NA	NA	NA	NA	NA	NA
selenium binding	NA	NA	NA	NA	NA	NA	NA	NA	NA	NA	NA	NA	NA	NA	NA	NA	NA	NA	NA	NA	NA	NA
intracellular	NA	NA	NA	NA	NA	NA	NA	NA	NA	NA	NA	NA	NA	NA	NA	NA	NA	NA	NA	NA	NA	NA
regulation of immune system process	NA	NA	NA	NA	NA	NA	NA	NA	NA	NA	NA	NA	NA	NA	NA	NA	NA	NA	NA	NA	NA	NA
response to redox state	0.804688	0.689922	0.468504	0.315068	0.315789	0.214765	0.459877	0.54485	0.204301	0.833333	1	-0.755158	-0.794342	-1.00559	1.07518	-1.13854	-1.23452	-0.975514	0.932256	1.2131	-0.740392	0.410479
neurotransmitter secretion	0.726793	0.105751	0.0904605	0.405025	0.761741	0.994012	1	0.638665	0.501035	0.289157	0.364964	-0.861579	1.32413	-1.32144	-1.04735	0.81785	-0.576588	0.416868	-0.913506	-0.998635	-1.14087	1.04606
outer dense plaque of desmosome	NA	NA	NA	NA	NA	NA	NA	NA	NA	NA	NA	NA	NA	NA	NA	NA	NA	NA	NA	NA	NA	NA
immune system development	0.011988	0.472727	0.0011655	0.000999001	0.987	0.666667	0.0185185	0.001001	0.327672	NA	0.812233	-1.19307	-0.985718	-1.66732	-1.48566	0.723061	-0.975906	-1.32841	-1.42645	-1.04576	NA	-0.894514
T cell mediated cytotoxicity	0.0652681	0.416268	0.1079	0.0853659	0.57971	0.312741	0.128814	0.814379	0.988751	0.0337079	0.642222	-1.40256	-1.06523	-1.35555	1.42772	-0.902324	-1.10758	-1.32887	-0.746604	-0.478298	1.71312	0.858507
negative regulation of action potential	NA	NA	NA	NA	NA	NA	NA	NA	NA	NA	NA	NA	NA	NA	NA	NA	NA	NA	NA	NA	NA	NA
nitric oxide binding	NA	NA	NA	NA	NA	NA	NA	NA	NA	NA	NA	NA	NA	NA	NA	NA	NA	NA	NA	NA	NA	NA
blood microparticle	0.259179	0.037702	0.0461538	0.707019	0.163121	0.0171429	0.00763359	0.00117786	0.142707	0.747475	0.0831296	-1.16068	1.50146	-1.42608	-0.850499	-1.20172	-1.66543	-1.61539	-1.71954	-1.25558	0.844412	1.33454
first spliceosomal transesterification activity	NA	NA	NA	NA	NA	NA	NA	NA	NA	NA	NA	NA	NA	NA	NA	NA	NA	NA	NA	NA	NA	NA
ovulation cycle process	0.629947	0.436036	0.00166389	0.078629	0.0984848	0.0228571	0.148438	0.0162602	0.646444	0.997805	0.0121655	-0.917882	1.01144	-2.13583	-1.38225	-1.31319	-1.73642	-1.23555	-1.48968	-0.903693	-0.445489	1.64808
endoplasmic reticulum membrane	NA	NA	NA	NA	NA	NA	NA	NA	NA	NA	NA	NA	NA	NA	NA	NA	NA	NA	NA	NA	NA	NA
positive regulation of cellular protein localization	0.807808	0.692161	0.642008	0.215784	0.762781	0.272727	0.915158	0.0686176	0.553447	0.990918	0.687034	-0.890943	0.922565	-0.925411	-1.12323	0.87309	1.1007	0.783904	-1.21769	-0.984051	-0.624692	-0.916291
cytoplasmic side of dendritic spine plasma membrane	NA	NA	NA	NA	NA	NA	NA	NA	NA	NA	NA	NA	NA	NA	NA	NA	NA	NA	NA	NA	NA	NA
nitric oxide storage	NA	NA	NA	NA	NA	NA	NA	NA	NA	NA	NA	NA	NA	NA	NA	NA	NA	NA	NA	NA	NA	NA
protein binding	NA	NA	NA	NA	NA	NA	NA	NA	NA	NA	NA	NA	NA	NA	NA	NA	NA	NA	NA	NA	NA	NA
positive regulation of Rho guanyl-nucleotide exchange factor activity	NA	NA	NA	NA	NA	NA	NA	NA	NA	NA	NA	NA	NA	NA	NA	NA	NA	NA	NA	NA	NA	NA
myelin sheath abaxonal region	NA	NA	NA	NA	NA	NA	NA	NA	NA	NA	NA	NA	NA	NA	NA	NA	NA	NA	NA	NA	NA	NA
prevention of polyspermy	NA	NA	NA	NA	NA	NA	NA	NA	NA	NA	NA	NA	NA	NA	NA	NA	NA	NA	NA	NA	NA	NA
plasma membrane	NA	NA	NA	NA	NA	NA	NA	NA	NA	NA	NA	NA	NA	NA	NA	NA	NA	NA	NA	NA	NA	NA
hydroxyapatite binding	NA	NA	NA	NA	NA	NA	NA	NA	NA	NA	NA	NA	NA	NA	NA	NA	NA	NA	NA	NA	NA	NA
protein complex	NA	NA	NA	NA	NA	NA	NA	NA	NA	NA	NA	NA	NA	NA	NA	NA	NA	NA	NA	NA	NA	NA
acrosome reaction	NA	NA	NA	NA	NA	NA	NA	NA	NA	NA	NA	NA	NA	NA	NA	NA	NA	NA	NA	NA	NA	NA
synaptic vesicle docking	NA	NA	NA	NA	NA	NA	NA	NA	NA	NA	NA	NA	NA	NA	NA	NA	NA	NA	NA	NA	NA	NA
endomembrane system	NA	NA	NA	NA	NA	NA	NA	NA	NA	NA	NA	NA	NA	NA	NA	NA	NA	NA	NA	NA	NA	NA
transferase activity	NA	NA	NA	NA	NA	NA	NA	NA	NA	NA	NA	NA	NA	NA	NA	NA	NA	NA	NA	NA	NA	NA
translation repressor activity	0.910878	0.530378	0.831014	0.20214	0.994674	0.736486	0.580247	0.301639	0.497354	0.885863	0.662338	-0.61956	0.977776	-0.696237	-1.25549	0.3944	-0.761908	-0.8905	1.13334	0.970042	-0.693103	0.866504
locomotory behavior	0.767179	0.0294118	0.00470958	0.003	0.306931	0.0137931	0.183036	0.210011	0.0435664	0.360428	0.120823	-0.858789	1.44876	-1.73826	-1.70778	-1.08257	-1.47287	-1.18504	-1.17199	-1.35506	-1.06914	1.21909
positive regulation of ligand-dependent nuclear receptor transcription coactivator activity	NA	NA	NA	NA	NA	NA	NA	NA	NA	NA	NA	NA	NA	NA	NA	NA	NA	NA	NA	NA	NA	NA
perineuronal net	NA	NA	NA	NA	NA	NA	NA	NA	NA	NA	NA	NA	NA	NA	NA	NA	NA	NA	NA	NA	NA	NA
structural constituent of eye lens	NA	NA	NA	NA	NA	NA	NA	NA	NA	NA	NA	NA	NA	NA	NA	NA	NA	NA	NA	NA	NA	NA
nitrogen utilization	NA	NA	NA	NA	NA	NA	NA	NA	NA	NA	NA	NA	NA	NA	NA	NA	NA	NA	NA	NA	NA	NA
basal lamina	0.0151515	0.0187713	0.0155039	0.00113122	0.969298	0.267361	0.470032	0.0220994	0.0271868	0.493719	0.561674	1.73948	1.61914	-1.68439	-2.12441	-0.541459	-1.13372	-0.961504	-1.56319	-1.57064	-0.978056	0.927284
guanyl-nucleotide exchange factor activity	0.324297	0.705637	0.0015083	0.000999001	0.52381	0.643564	0.0607735	0.850932	0.6	0.027027	0.0204082	-1.08564	-0.89043	-1.98676	-1.88615	-0.981754	-0.941022	-1.29472	-0.803395	1.0454	1.88491	1.41008
anatomical structure development	NA	NA	NA	NA	NA	NA	NA	NA	NA	NA	NA	NA	NA	NA	NA	NA	NA	NA	NA	NA	NA	NA
primary ovarian follicle growth	NA	NA	NA	NA	NA	NA	NA	NA	NA	NA	NA	NA	NA	NA	NA	NA	NA	NA	NA	NA	NA	NA
synaptic vesicle targeting	NA	NA	NA	NA	NA	NA	NA	NA	NA	NA	NA	NA	NA	NA	NA	NA	NA	NA	NA	NA	NA	NA
hyaluranon cable	NA	NA	NA	NA	NA	NA	NA	NA	NA	NA	NA	NA	NA	NA	NA	NA	NA	NA	NA	NA	NA	NA
synaptic membrane	0.644603	0.0204461	0.00465839	0.00800801	0.913282	0.964286	0.974937	0.152452	0.384226	0.107105	0.206376	-0.935828	1.45333	-1.67576	-1.56793	0.732121	-0.739592	0.673053	-1.2152	-1.06252	-1.26962	-1.15487
peroxiredoxin activity	NA	NA	NA	NA	NA	NA	NA	NA	NA	NA	NA	NA	NA	NA	NA	NA	NA	NA	NA	NA	NA	NA
T cell selection	0.0663616	0.479714	0.00185874	0.4341	0.016129	0.0135747	0.0035461	0.00125786	0.465498	0.00719424	0.52381	-1.39907	-0.974275	-2.08716	-1.01934	-1.68893	-1.89294	-2.29207	-1.74029	-1.02693	3.27377	-0.964234
cilium	0.840841	0.0811321	0.138462	0.772228	0.0020555	0.00214362	0.00114679	0.0245148	0.001998	0.0192503	0.604615	-0.863019	1.23721	1.15533	-0.867028	1.50708	1.62428	1.53209	-1.32096	-1.45252	-1.34577	-0.941801
anatomical structure formation involved in morphogenesis	NA	NA	NA	NA	NA	NA	NA	NA	NA	NA	NA	NA	NA	NA	NA	NA	NA	NA	NA	NA	NA	NA
cysteine-type endopeptidase activity involved in apoptotic signaling pathway	NA	NA	NA	NA	NA	NA	NA	NA	NA	NA	NA	NA	NA	NA	NA	NA	NA	NA	NA	NA	NA	NA
ribbon synapse	NA	NA	NA	NA	NA	NA	NA	NA	NA	NA	NA	NA	NA	NA	NA	NA	NA	NA	NA	NA	NA	NA
mitochondrial nucleoid	0.954496	0.41533	0.00241546	0.0454545	0.0649351	0.00612745	0.00406504	0.774614	0.0192308	0.0158371	0.478778	-0.600494	1.02555	2.2244	1.60238	1.37803	1.7355	1.78002	-0.794588	-1.52288	-1.53873	-0.995309
organelle membrane	NA	NA	NA	NA	NA	NA	NA	NA	NA	NA	NA	NA	NA	NA	NA	NA	NA	NA	NA	NA	NA	NA
multicellular organismal reproductive process	0.669331	0.0413223	0.287286	0.002997	0.0241449	0.0670103	0.216304	0.00100402	0.001998	0.377131	0.0101449	-0.954772	-1.2661	-1.07549	-1.38971	1.28785	1.23378	1.11801	-1.55587	-1.32281	-1.03918	-1.33998
detoxification of nitrogen compound	NA	NA	NA	NA	NA	NA	NA	NA	NA	NA	NA	NA	NA	NA	NA	NA	NA	NA	NA	NA	NA	NA
regulation of metabolic process	NA	NA	NA	NA	NA	NA	NA	NA	NA	NA	NA	NA	NA	NA	NA	NA	NA	NA	NA	NA	NA	NA
microfibril binding	NA	NA	NA	NA	NA	NA	NA	NA	NA	NA	NA	NA	NA	NA	NA	NA	NA	NA	NA	NA	NA	NA
transposition, DNA-mediated	NA	NA	NA	NA	NA	NA	NA	NA	NA	NA	NA	NA	NA	NA	NA	NA	NA	NA	NA	NA	NA	NA
negative regulation of cell proliferation involved in heart morphogenesis	NA	NA	NA	NA	NA	NA	NA	NA	NA	NA	NA	NA	NA	NA	NA	NA	NA	NA	NA	NA	NA	NA
positive regulation of telosome assembly	NA	NA	NA	NA	NA	NA	NA	NA	NA	NA	NA	NA	NA	NA	NA	NA	NA	NA	NA	NA	NA	NA
anchored component of membrane	0.0021097	0.00647948	0.00166667	0.186304	0.00757576	0.00609756	0.00395257	0.0227273	0.03125	0.0010989	0.0839329	-1.76815	-1.77626	-2.24158	-1.23497	-2.3393	-2.60837	-2.43775	1.4481	1.76637	-1.75493	1.31857
removal of superoxide radicals	0.180693	0.358491	0.72381	0.570175	0.634395	0.243636	0.835517	0.930652	0.560185	0.416979	0.425225	-1.26495	-1.09471	-0.801165	0.908699	0.897668	-1.19119	0.725642	-0.62437	-0.932495	-1.02868	-1.03865
olfactory bulb mitral cell layer development	NA	NA	NA	NA	NA	NA	NA	NA	NA	NA	NA	NA	NA	NA	NA	NA	NA	NA	NA	NA	NA	NA
cohesin core heterodimer	NA	NA	NA	NA	NA	NA	NA	NA	NA	NA	NA	NA	NA	NA	NA	NA	NA	NA	NA	NA	NA	NA
CAF-1 complex	NA	NA	NA	NA	NA	NA	NA	NA	NA	NA	NA	NA	NA	NA	NA	NA	NA	NA	NA	NA	NA	NA
negative regulation of renal phosphate excretion	NA	NA	NA	NA	NA	NA	NA	NA	NA	NA	NA	NA	NA	NA	NA	NA	NA	NA	NA	NA	NA	NA
identical protein binding	NA	NA	NA	NA	NA	NA	NA	NA	NA	NA	NA	NA	NA	NA	NA	NA	NA	NA	NA	NA	NA	NA
viral process	NA	NA	NA	NA	NA	NA	NA	NA	NA	NA	NA	NA	NA	NA	NA	NA	NA	NA	NA	NA	NA	NA
thigmotaxis	NA	NA	NA	NA	NA	NA	NA	NA	NA	NA	NA	NA	NA	NA	NA	NA	NA	NA	NA	NA	NA	NA
stereocilia ankle link complex	NA	NA	NA	NA	NA	NA	NA	NA	NA	NA	NA	NA	NA	NA	NA	NA	NA	NA	NA	NA	NA	NA
peptide antigen binding	0.00735294	0.100233	0.0825147	0.853632	0.525	0.919028	0.167235	0.0628272	0.591518	0.341346	0.0348028	1.74697	-1.38776	-1.42445	-0.68417	-0.985618	-0.650036	-1.25848	-1.43256	-0.936259	-1.10356	1.59404
vitamin E binding	NA	NA	NA	NA	NA	NA	NA	NA	NA	NA	NA	NA	NA	NA	NA	NA	NA	NA	NA	NA	NA	NA
negative regulation of autophagy	0.815703	0.364937	0.16753	0.247697	0.980132	0.926702	0.954717	0.883971	0.955224	0.869919	0.439252	-0.759626	1.0564	-1.23116	-1.17974	-0.583229	-0.69391	-0.668429	-0.705432	0.720184	0.749394	1.01192
AP-type membrane coat adaptor complex	0.9069	0.259058	0.973684	0.268916	0.335315	0.361282	0.0869565	0.967587	0.759358	0.503991	0.91924	-0.663895	1.14403	0.617725	-1.15575	1.11405	1.07155	1.36046	-0.605245	-0.822467	-0.9863	0.692628
transcription factor activity, direct ligand regulated sequence-specific DNA binding	0.731257	0.0172712	0.14611	0.121308	0.13089	0.246809	0.0557491	0.553846	0.331863	0.763636	0.266827	-0.82734	1.55362	-1.28007	-1.38036	-1.3009	-1.14476	-1.5116	-0.94942	-1.12428	0.801327	1.1574
positive regulation of neuronal action potential	NA	NA	NA	NA	NA	NA	NA	NA	NA	NA	NA	NA	NA	NA	NA	NA	NA	NA	NA	NA	NA	NA
blood vessel morphogenesis	0.900901	0.0604915	0.00131062	0.000999001	0.0454545	0.0192308	0.00884956	0.00805639	0.434565	0.656942	0.184438	-0.836089	1.21426	-1.92486	-1.87355	-1.5431	-1.78562	-1.6605	-1.3247	-1.01747	-0.938293	1.10129
lymphangiogenesis	NA	NA	NA	NA	NA	NA	NA	NA	NA	NA	NA	NA	NA	NA	NA	NA	NA	NA	NA	NA	NA	NA
sarcomere	0.0967742	0.113594	0.00946372	0.111222	0.613861	0.256757	0.102326	0.0120746	0.324544	0.994658	0.549342	1.25999	1.24392	-1.65734	-1.29048	-0.918682	-1.13138	-1.30992	-1.47937	-1.099	-0.531495	-0.963078
collagen type IV trimer	NA	NA	NA	NA	NA	NA	NA	NA	NA	NA	NA	NA	NA	NA	NA	NA	NA	NA	NA	NA	NA	NA
methotrexate transporter activity	NA	NA	NA	NA	NA	NA	NA	NA	NA	NA	NA	NA	NA	NA	NA	NA	NA	NA	NA	NA	NA	NA
heart development	0.333333	0.00191205	0.00788436	0.000999001	0.898271	0.937173	1	0.00100503	0.000999001	0.583669	0.74808	1.32948	1.82203	-1.42248	-1.75457	0.795919	0.739279	-0.66753	-1.59087	-1.44687	-0.965819	-0.895403
mannosyltransferase complex	NA	NA	NA	NA	NA	NA	NA	NA	NA	NA	NA	NA	NA	NA	NA	NA	NA	NA	NA	NA	NA	NA
phosphoprotein binding	0.998929	0.584392	0.480475	0.037336	0.713793	0.969952	0.974868	0.897406	0.989562	0.645161	0.980723	-0.470685	0.925052	-0.988519	-1.4994	0.848449	0.610741	0.606909	-0.719917	-0.500848	0.906256	0.653936
compound eye corneal lens development	NA	NA	NA	NA	NA	NA	NA	NA	NA	NA	NA	NA	NA	NA	NA	NA	NA	NA	NA	NA	NA	NA
adenylate cyclase activity	NA	NA	NA	NA	NA	NA	NA	NA	NA	NA	NA	NA	NA	NA	NA	NA	NA	NA	NA	NA	NA	NA
Ragulator complex	NA	NA	NA	NA	NA	NA	NA	NA	NA	NA	NA	NA	NA	NA	NA	NA	NA	NA	NA	NA	NA	NA
development of primary sexual characteristics	0.258291	0.140684	0.00449102	0.000999001	0.511702	0.905869	0.321559	0.00207254	0.172691	0.17794	0.064	-1.10968	1.20374	-1.54662	-1.67382	0.982804	0.755702	1.07979	-1.56721	-1.16843	-1.18519	1.25985
regulation of respiratory gaseous exchange	NA	NA	NA	NA	NA	NA	NA	NA	NA	NA	NA	NA	NA	NA	NA	NA	NA	NA	NA	NA	NA	NA
follicle-stimulating hormone signaling pathway	NA	NA	NA	NA	NA	NA	NA	NA	NA	NA	NA	NA	NA	NA	NA	NA	NA	NA	NA	NA	NA	NA
dendritic cell migration	0.47896	0.568396	0.0628571	0.0259009	0.0138249	0.0145455	0.0380952	0.0291262	0.106481	0.00497512	0.306488	-1.01819	-0.909616	-1.50294	-1.62888	-1.68025	-1.73596	-1.63713	-1.48819	-1.34169	2.0562	1.11984
carbon-carbon lyase activity	0.8202	0.878788	0.0114155	0.296296	0.139952	0.0557621	0.00548697	0.446927	0.450054	0.0366972	0.445763	-0.755103	0.720251	1.63388	1.21093	1.28116	1.47013	1.74085	0.991346	-1.02815	-1.46283	-1.02721
positive regulation of anterior head development	NA	NA	NA	NA	NA	NA	NA	NA	NA	NA	NA	NA	NA	NA	NA	NA	NA	NA	NA	NA	NA	NA
protein N-terminus binding	0.965128	0.808824	0.643836	0.926	0.440622	0.165694	0.782776	0.87704	0.816616	0.950802	0.995106	-0.62926	0.809444	0.912337	-0.674284	1.02817	1.21154	0.833203	-0.752575	-0.810832	-0.639436	-0.574637
negative regulation of synaptic vesicle exocytosis	NA	NA	NA	NA	NA	NA	NA	NA	NA	NA	NA	NA	NA	NA	NA	NA	NA	NA	NA	NA	NA	NA
Lewy body core	NA	NA	NA	NA	NA	NA	NA	NA	NA	NA	NA	NA	NA	NA	NA	NA	NA	NA	NA	NA	NA	NA
negative regulation of cellular response to hypoxia	NA	NA	NA	NA	NA	NA	NA	NA	NA	NA	NA	NA	NA	NA	NA	NA	NA	NA	NA	NA	NA	NA
signaling adaptor activity	0.106724	0.976321	0.00167504	0.243706	0.0222222	0.116279	0.00749064	0.236385	0.581395	0.0114943	0.0410628	-1.28793	0.634769	-2.0364	-1.18658	-1.58471	-1.30776	-1.84415	-1.16752	0.939316	2.59203	1.42259
isoprenoid binding	0.229358	0.0197044	0.473161	0.00832342	0.346614	0.0878378	0.32716	0.625538	0.225092	0.00518807	0.274074	-1.22209	1.6139	-0.980989	-1.87534	-1.11998	-1.46878	-1.11176	-0.901654	-1.2006	-1.7262	-1.163
pseudopodium	0.428571	0.747126	0.422846	0.130435	0.781625	0.390935	0.674041	0.715925	0.778598	0.788586	0.903704	-1.05804	0.807902	1.02434	1.32092	0.76128	1.07158	0.864902	-0.82356	-0.785691	-0.766354	-0.62914
regulation of cellular localization	NA	NA	NA	NA	NA	NA	NA	NA	NA	NA	NA	NA	NA	NA	NA	NA	NA	NA	NA	NA	NA	NA
protein glycosylation	0.017017	0.276392	0.00787402	0.002997	0.08	0.0178571	0.0598291	0.0909091	NA	0.690524	0.00303951	-1.28262	1.07598	-1.46835	-1.40951	-1.24134	-1.41996	-1.22551	1.24446	NA	-0.913721	2.26199
negative regulation of Wnt signaling pathway involved in digestive tract morphogenesis	NA	NA	NA	NA	NA	NA	NA	NA	NA	NA	NA	NA	NA	NA	NA	NA	NA	NA	NA	NA	NA	NA
GMP reductase complex	NA	NA	NA	NA	NA	NA	NA	NA	NA	NA	NA	NA	NA	NA	NA	NA	NA	NA	NA	NA	NA	NA
actomyosin contractile ring	NA	NA	NA	NA	NA	NA	NA	NA	NA	NA	NA	NA	NA	NA	NA	NA	NA	NA	NA	NA	NA	NA
methionine adenosyltransferase complex	NA	NA	NA	NA	NA	NA	NA	NA	NA	NA	NA	NA	NA	NA	NA	NA	NA	NA	NA	NA	NA	NA
regulation of mesenchymal cell proliferation involved in prostate gland development	NA	NA	NA	NA	NA	NA	NA	NA	NA	NA	NA	NA	NA	NA	NA	NA	NA	NA	NA	NA	NA	NA
maternal placenta development	0.267052	0.231561	0.486538	0.138686	0.908201	0.687764	0.467797	0.0736976	0.516484	0.72738	0.378641	-1.15171	1.18227	-0.992578	-1.33904	0.643171	-0.848245	-0.98994	-1.40998	0.954211	-0.823735	1.04632
regulation of cholesterol homeostasis	NA	NA	NA	NA	NA	NA	NA	NA	NA	NA	NA	NA	NA	NA	NA	NA	NA	NA	NA	NA	NA	NA
production of molecular mediator involved in inflammatory response	0.0219146	0.319516	0.0113852	0.955696	0.0366492	0.0553191	0.0139373	0.0423077	0.273429	0.00606061	0.00961538	-1.51669	1.10771	-1.72269	-0.558985	-1.57764	-1.51655	-1.75804	-1.49583	-1.15942	2.11374	1.79129
lipoteichoic acid binding	NA	NA	NA	NA	NA	NA	NA	NA	NA	NA	NA	NA	NA	NA	NA	NA	NA	NA	NA	NA	NA	NA
cellular modified amino acid metabolic process	0.00402414	0.610902	0.142857	0.999001	0.39135	0.668874	0.0142687	0.5	0.0930931	0.00102775	0.0522193	-1.39441	0.926901	1.17774	-0.507898	1.05156	0.905071	1.43511	0.959655	-1.21299	-1.75243	1.27475
co-receptor binding	NA	NA	NA	NA	NA	NA	NA	NA	NA	NA	NA	NA	NA	NA	NA	NA	NA	NA	NA	NA	NA	NA
Z disc	0.05	0.439781	0.0268007	0.0874372	0.441176	0.215116	0.328185	0.100578	0.439252	0.853712	0.289608	1.4915	1.00987	-1.56098	-1.35715	-0.987349	-1.1397	-1.06776	-1.30455	-1.03482	-0.73603	-1.11092
detection of biotic stimulus	NA	NA	NA	NA	NA	NA	NA	NA	NA	NA	NA	NA	NA	NA	NA	NA	NA	NA	NA	NA	NA	NA
meiotic chromosome movement towards spindle pole	NA	NA	NA	NA	NA	NA	NA	NA	NA	NA	NA	NA	NA	NA	NA	NA	NA	NA	NA	NA	NA	NA
brush border	0.0706006	0.217877	0.450495	0.0672691	0.128788	0.0943396	0.221757	0.925029	0.529412	0.389923	0.00244499	-1.32185	1.16294	-1.0013	-1.38952	-1.23751	-1.32671	-1.15393	-0.675924	0.988595	-1.05859	2.11672
positive regulation of cell proliferation	0.461538	0.00617284	0.00118483	0.018981	0.25	0.785569	0.0149254	0.001	0.002997	0.907093	0.00721501	-1.01358	-1.38789	-1.56483	-1.25875	-1.06121	0.892243	-1.37821	-1.59768	-1.32334	-0.834555	-1.35576
positive regulation of attachment of spindle microtubules to kinetochore	NA	NA	NA	NA	NA	NA	NA	NA	NA	NA	NA	NA	NA	NA	NA	NA	NA	NA	NA	NA	NA	NA
regulation of penile erection	NA	NA	NA	NA	NA	NA	NA	NA	NA	NA	NA	NA	NA	NA	NA	NA	NA	NA	NA	NA	NA	NA
negative regulation of erythrocyte clearance	NA	NA	NA	NA	NA	NA	NA	NA	NA	NA	NA	NA	NA	NA	NA	NA	NA	NA	NA	NA	NA	NA
U2AF	NA	NA	NA	NA	NA	NA	NA	NA	NA	NA	NA	NA	NA	NA	NA	NA	NA	NA	NA	NA	NA	NA
acrosomal matrix	NA	NA	NA	NA	NA	NA	NA	NA	NA	NA	NA	NA	NA	NA	NA	NA	NA	NA	NA	NA	NA	NA
negative regulation of cytokine production	0.522088	0.407266	0.0015083	0.352647	0.015873	0.00990099	0.00552486	0.0942029	0.904714	0.027027	0.00765306	-0.994779	1.02643	-1.77299	-1.07852	-1.49553	-1.57735	-1.81971	-1.2485	-0.748594	2.13274	1.44506
cellular carbohydrate metabolic process	0.897693	0.0809793	0.496513	0.373626	0.719917	0.907104	0.701878	0.97855	0.979021	0.840122	0.0732394	-0.807241	1.25024	-0.984265	-1.05814	0.883962	0.761935	0.899273	-0.670148	-0.700416	-0.812371	1.22941
decidualization	0.350248	0.219723	0.232381	0.760135	0.843312	0.847273	0.742857	0.0596394	0.456522	0.434457	0.541387	-1.12117	1.20447	-1.22896	-0.758718	0.711648	-0.723905	-0.792623	-1.42915	0.989548	-1.01687	0.950167
cellular aldehyde metabolic process	0.506369	0.468978	0.0469136	0.142857	0.706697	0.895181	0.0228802	0.423358	0.165109	0.00218341	0.419277	-0.996376	0.991056	1.43105	1.25131	0.858759	0.693069	1.5001	1.03666	-1.22924	-1.70393	1.02437
positive regulation of cellular component movement	0.898899	0.00779727	0.00131752	0.000999001	0.0384615	0.0172414	0.00826446	0.00101215	0.291708	0.111111	0.263636	-0.82663	1.34863	-2.01842	-1.83616	-1.33613	-1.57933	-1.83948	-1.46908	-1.06913	1.60034	1.07493
negative regulation of telomere maintenance	0.53588	0.969484	0.512448	0.52537	0.181931	0.161206	0.60396	0.274611	0.432671	0.431034	0.269231	-0.967697	-0.553451	0.96668	-0.951857	1.24537	1.28938	0.903776	-1.16789	-1.04739	0.998079	-1.17001
preprotein binding	NA	NA	NA	NA	NA	NA	NA	NA	NA	NA	NA	NA	NA	NA	NA	NA	NA	NA	NA	NA	NA	NA
common myeloid progenitor cell proliferation	NA	NA	NA	NA	NA	NA	NA	NA	NA	NA	NA	NA	NA	NA	NA	NA	NA	NA	NA	NA	NA	NA
SNARE complex	0.913472	0.242754	0.997608	0.208333	0.900621	0.76942	0.994565	0.0710059	1	0.867731	0.0665083	-0.659141	1.1592	0.51739	1.31075	-0.71687	0.795823	0.4597	1.40848	-0.272019	-0.717649	1.41877
reactive oxygen species biosynthetic process	0.784211	0.208421	0.00325203	0.00702811	0.152	0.00666667	0.153846	0.539884	0.669763	0.0574713	0.248175	-0.818485	-1.17458	-1.73569	-1.63783	-1.25888	-2.11371	-1.21918	-0.969099	-0.884738	1.43368	1.13877
negative regulation of receptor recycling	NA	NA	NA	NA	NA	NA	NA	NA	NA	NA	NA	NA	NA	NA	NA	NA	NA	NA	NA	NA	NA	NA
mating	0.530864	0.785714	0.579961	0.148634	0.991272	0.959459	0.779516	0.231707	0.892694	0.146371	0.354386	0.941812	-0.764911	-0.910799	-1.31624	0.478383	0.534988	0.771521	1.16348	-0.672977	-1.28505	-1.08003
cell wall	NA	NA	NA	NA	NA	NA	NA	NA	NA	NA	NA	NA	NA	NA	NA	NA	NA	NA	NA	NA	NA	NA
cell motility involved in cerebral cortex radial glia guided migration	NA	NA	NA	NA	NA	NA	NA	NA	NA	NA	NA	NA	NA	NA	NA	NA	NA	NA	NA	NA	NA	NA
immune response-activating signal transduction	0.427572	0.828629	0.0175	1	1	0.944444	0.0102041	0.384384	1	0.2	0.00611621	-1.02224	-0.876649	-1.36901	-0.459013	-0.865659	-0.866157	-1.58522	-1.04373	-0.451201	2.57446	1.34783
regulation of cell cycle	NA	NA	NA	NA	NA	NA	NA	NA	NA	NA	NA	NA	NA	NA	NA	NA	NA	NA	NA	NA	NA	NA
monosaccharide binding	0.435294	0.0108108	0.597338	0.948589	0.936782	0.994286	0.765416	0.792102	0.609833	0.823271	0.0316302	-1.03509	1.65769	-0.921484	-0.574417	0.650718	-0.603817	0.825096	-0.790769	-0.928433	-0.755372	1.49978
regulation of cell proliferation	NA	NA	NA	NA	NA	NA	NA	NA	NA	NA	NA	NA	NA	NA	NA	NA	NA	NA	NA	NA	NA	NA
adaptive immune response	0.001002	0.0124224	0.00138122	0.382617	0.0294118	0.0128205	0.00675676	0.0152905	0.981019	0.0625	0.00282486	-1.42788	-1.47732	-2.27793	-1.04778	-1.79019	-2.18637	-2.17453	-1.37908	-0.71071	3.54447	1.56108
negative regulation of relaxation of muscle	NA	NA	NA	NA	NA	NA	NA	NA	NA	NA	NA	NA	NA	NA	NA	NA	NA	NA	NA	NA	NA	NA
Holliday junction resolvase complex	NA	NA	NA	NA	NA	NA	NA	NA	NA	NA	NA	NA	NA	NA	NA	NA	NA	NA	NA	NA	NA	NA
cell cycle	NA	NA	NA	NA	NA	NA	NA	NA	NA	NA	NA	NA	NA	NA	NA	NA	NA	NA	NA	NA	NA	NA
C zone	NA	NA	NA	NA	NA	NA	NA	NA	NA	NA	NA	NA	NA	NA	NA	NA	NA	NA	NA	NA	NA	NA
regulation of hemopoiesis	0.2002	0.863636	0.00134409	0.016983	0.206897	0.0263158	0.00769231	0.0406504	0.735265	0.0666667	0.182336	-1.12252	0.849444	-1.70167	-1.34916	-1.12704	-1.44781	-1.66549	-1.28907	-0.908543	2.61098	1.12883
collagen type VII trimer	NA	NA	NA	NA	NA	NA	NA	NA	NA	NA	NA	NA	NA	NA	NA	NA	NA	NA	NA	NA	NA	NA
regulation of behavioral fear response	NA	NA	NA	NA	NA	NA	NA	NA	NA	NA	NA	NA	NA	NA	NA	NA	NA	NA	NA	NA	NA	NA
UTP-C complex	NA	NA	NA	NA	NA	NA	NA	NA	NA	NA	NA	NA	NA	NA	NA	NA	NA	NA	NA	NA	NA	NA
behavioral response to pain	NA	NA	NA	NA	NA	NA	NA	NA	NA	NA	NA	NA	NA	NA	NA	NA	NA	NA	NA	NA	NA	NA
positive regulation of organelle assembly	0.198228	0.276292	0.629693	0.230612	0.220359	0.505	0.119241	0.178099	0.252947	0.496183	0.638225	-1.21288	1.12208	-0.887517	-1.1866	1.19833	0.974448	1.31279	-1.23075	-1.16393	0.964989	-0.889309
photoreceptor outer segment membrane	NA	NA	NA	NA	NA	NA	NA	NA	NA	NA	NA	NA	NA	NA	NA	NA	NA	NA	NA	NA	NA	NA
glycosylphosphatidylinositol-N-acetylglucosaminyltransferase (GPI-GnT) complex	NA	NA	NA	NA	NA	NA	NA	NA	NA	NA	NA	NA	NA	NA	NA	NA	NA	NA	NA	NA	NA	NA
reciprocal meiotic recombination	0.0763006	0.0357995	0.0995851	0.657977	0.00122399	0.00130719	0.00141443	0.00127065	0.00109769	0.0434783	0.00169492	-1.38833	-1.53724	1.36946	-0.853154	2.35893	2.0756	2.33476	-2.02543	-2.10429	-1.47992	-2.10112
cellular lipid metabolic process	NA	NA	NA	NA	NA	NA	NA	NA	NA	NA	NA	NA	NA	NA	NA	NA	NA	NA	NA	NA	NA	NA
tRNA-splicing ligase complex	NA	NA	NA	NA	NA	NA	NA	NA	NA	NA	NA	NA	NA	NA	NA	NA	NA	NA	NA	NA	NA	NA
androgen metabolic process	0.145455	0.519793	0.149057	0.318182	0.349515	0.245353	0.345048	0.780952	0.463751	0.2075	0.275626	-1.31932	0.964736	-1.32315	-1.11923	-1.09227	-1.19864	-1.09488	-0.775494	-1.01726	-1.22392	1.1519
vocalization behavior	NA	NA	NA	NA	NA	NA	NA	NA	NA	NA	NA	NA	NA	NA	NA	NA	NA	NA	NA	NA	NA	NA
positive regulation of multicellular organism growth	0.345771	0.0392491	0.633721	0.0158371	0.820413	0.892157	0.668613	0.194751	0.674941	0.402913	0.321586	-1.1227	1.50177	-0.879609	-1.73216	0.737425	0.640884	0.861841	-1.24642	-0.851899	1.01316	1.12255
cytochrome complex	0.927152	0.744828	0.00209644	0.147727	0.405743	0.256376	0.0991501	0.100418	0.669643	0.002442	0.363958	0.663335	0.810795	1.87764	1.28764	1.05595	1.2014	1.36794	1.36228	-0.862457	-1.77491	-1.0631
quinone binding	0.123253	0.986711	0.532787	0.896825	0.758755	0.473389	0.513828	0.337838	0.572289	0.00127226	0.367615	-1.3313	0.497268	0.9365	0.652317	0.796413	1.00806	0.973645	1.07838	-0.913719	-1.8321	1.08101
phosphatidylcholine binding	NA	NA	NA	NA	NA	NA	NA	NA	NA	NA	NA	NA	NA	NA	NA	NA	NA	NA	NA	NA	NA	NA
glucosidase II complex	NA	NA	NA	NA	NA	NA	NA	NA	NA	NA	NA	NA	NA	NA	NA	NA	NA	NA	NA	NA	NA	NA
transcription elongation factor complex	0.982665	0.474153	0.299517	0.612245	0.0979929	0.0208333	0.350949	0.569395	0.226496	0.677602	0.89983	-0.555517	0.989348	1.10945	-0.897997	1.33415	1.58859	1.08179	-0.949554	-1.17913	-0.880705	-0.700155
viral envelope	NA	NA	NA	NA	NA	NA	NA	NA	NA	NA	NA	NA	NA	NA	NA	NA	NA	NA	NA	NA	NA	NA
negative regulation of insulin secretion involved in cellular response to glucose stimulus	NA	NA	NA	NA	NA	NA	NA	NA	NA	NA	NA	NA	NA	NA	NA	NA	NA	NA	NA	NA	NA	NA
response to platelet-derived growth factor	0.360419	0.0814249	0.250497	0.617122	0.583222	0.743626	0.320988	0.00143472	0.00123001	0.418936	0.0148148	-1.11064	-1.4905	-1.20551	-0.866889	0.919442	0.791849	-1.12245	-1.87806	-1.89124	-1.04596	-1.73076
aster	NA	NA	NA	NA	NA	NA	NA	NA	NA	NA	NA	NA	NA	NA	NA	NA	NA	NA	NA	NA	NA	NA
hard palate development	NA	NA	NA	NA	NA	NA	NA	NA	NA	NA	NA	NA	NA	NA	NA	NA	NA	NA	NA	NA	NA	NA
syncytium formation	0.123843	0.340278	0.0173077	0.205074	0.103093	0.389121	0.020339	0.722798	0.53125	0.614943	0.0418605	-1.31512	1.08726	-1.64817	-1.24204	-1.31283	-1.03068	-1.73471	-0.824343	0.957363	0.891559	1.56157
digestive tract development	0.70911	0.464945	0.0322061	0.00100301	0.705882	0.231788	0.134529	0.0467706	0.0317623	0.576674	0.0916667	-0.890232	0.996614	-1.50709	-2.10653	-0.878768	-1.12282	-1.26733	-1.38591	-1.41432	-0.951373	-1.30145
ammon gyrus development	NA	NA	NA	NA	NA	NA	NA	NA	NA	NA	NA	NA	NA	NA	NA	NA	NA	NA	NA	NA	NA	NA
positive regulation of isotype switching	0.652344	0.573643	0.883858	0.851636	0.0278146	0.526846	0.00442478	0.154066	0.0735294	0.0789474	0.398897	-0.884638	-0.900737	-0.639308	-0.671771	1.55806	-0.947305	1.83187	-1.30019	-1.39375	1.43565	-1.06848
T cell proliferation involved in immune response	NA	NA	NA	NA	NA	NA	NA	NA	NA	NA	NA	NA	NA	NA	NA	NA	NA	NA	NA	NA	NA	NA
embryonic camera-type eye formation	NA	NA	NA	NA	NA	NA	NA	NA	NA	NA	NA	NA	NA	NA	NA	NA	NA	NA	NA	NA	NA	NA
folic acid binding	NA	NA	NA	NA	NA	NA	NA	NA	NA	NA	NA	NA	NA	NA	NA	NA	NA	NA	NA	NA	NA	NA
regulation of transmission of nerve impulse	NA	NA	NA	NA	NA	NA	NA	NA	NA	NA	NA	NA	NA	NA	NA	NA	NA	NA	NA	NA	NA	NA
septin complex	NA	NA	NA	NA	NA	NA	NA	NA	NA	NA	NA	NA	NA	NA	NA	NA	NA	NA	NA	NA	NA	NA
respiratory gaseous exchange	0.314815	0.253165	0.680851	0.045738	0.897934	0.712919	0.995885	0.149938	0.161045	0.840512	0.763415	1.05987	1.16666	-0.858913	-1.54955	0.675254	-0.859685	0.463003	-1.28032	-1.24555	-0.750431	0.812685
mammary gland bud formation	NA	NA	NA	NA	NA	NA	NA	NA	NA	NA	NA	NA	NA	NA	NA	NA	NA	NA	NA	NA	NA	NA
heart valve morphogenesis	0.127273	0.00172117	0.630189	0.0232816	0.762563	0.746248	0.853035	0.12517	0.170311	0.92625	0.100228	-1.33878	1.9537	-0.874086	-1.71424	0.791186	0.781661	-0.683928	-1.32477	-1.2681	-0.644955	1.40182
regulation of sequestering of calcium ion	0.491398	0.869369	0.0133556	0.559838	0.432432	0.0571429	0.030888	0.10782	0.940928	0.00970874	0.721368	-0.99437	-0.757553	-1.70559	-0.944005	-1.02776	-1.37639	-1.46546	-1.29372	-0.62172	2.11649	-0.853767
inositol metabolic process	NA	NA	NA	NA	NA	NA	NA	NA	NA	NA	NA	NA	NA	NA	NA	NA	NA	NA	NA	NA	NA	NA
uropod	0.317169	0.870229	0.15507	0.73913	0.47012	0.695946	0.154321	0.109039	0.853629	0.004329	0.807407	-1.1415	-0.664327	-1.32248	0.815304	-0.983094	-0.795265	-1.31173	-1.3582	-0.708354	2.44752	-0.725953
negative regulation of hepatocyte proliferation	NA	NA	NA	NA	NA	NA	NA	NA	NA	NA	NA	NA	NA	NA	NA	NA	NA	NA	NA	NA	NA	NA
Leydig cell differentiation	NA	NA	NA	NA	NA	NA	NA	NA	NA	NA	NA	NA	NA	NA	NA	NA	NA	NA	NA	NA	NA	NA
DNA polymerase processivity factor activity	NA	NA	NA	NA	NA	NA	NA	NA	NA	NA	NA	NA	NA	NA	NA	NA	NA	NA	NA	NA	NA	NA
embryonic process involved in female pregnancy	NA	NA	NA	NA	NA	NA	NA	NA	NA	NA	NA	NA	NA	NA	NA	NA	NA	NA	NA	NA	NA	NA
positive regulation of cell adhesion molecule production	NA	NA	NA	NA	NA	NA	NA	NA	NA	NA	NA	NA	NA	NA	NA	NA	NA	NA	NA	NA	NA	NA
sterol 14-demethylase activity	NA	NA	NA	NA	NA	NA	NA	NA	NA	NA	NA	NA	NA	NA	NA	NA	NA	NA	NA	NA	NA	NA
carbon-sulfur lyase activity	NA	NA	NA	NA	NA	NA	NA	NA	NA	NA	NA	NA	NA	NA	NA	NA	NA	NA	NA	NA	NA	NA
negative regulation of protein localization to nucleus	0.796178	0.5	0.953099	0.433166	0.875289	0.580723	0.562584	0.169942	0.466251	0.691048	0.662692	-0.807523	0.975775	-0.64991	-1.02357	0.71762	0.927784	0.943997	-1.21525	-1.0104	-0.866183	-0.894168
nicotinate transporter activity	NA	NA	NA	NA	NA	NA	NA	NA	NA	NA	NA	NA	NA	NA	NA	NA	NA	NA	NA	NA	NA	NA
detoxification of copper ion	NA	NA	NA	NA	NA	NA	NA	NA	NA	NA	NA	NA	NA	NA	NA	NA	NA	NA	NA	NA	NA	NA
membranous septum morphogenesis	NA	NA	NA	NA	NA	NA	NA	NA	NA	NA	NA	NA	NA	NA	NA	NA	NA	NA	NA	NA	NA	NA
coagulation	0.000999001	0.00426439	0.00126582	0.454545	0.895749	0.406218	0.0105263	0.001001	0.918082	0.166667	0.0738552	-1.33851	-1.42382	-1.73115	-1.01381	0.807505	1.03334	-1.61149	-1.46451	-0.84082	1.83892	-1.2006
beta selection	NA	NA	NA	NA	NA	NA	NA	NA	NA	NA	NA	NA	NA	NA	NA	NA	NA	NA	NA	NA	NA	NA
fatty acid peroxidase activity	NA	NA	NA	NA	NA	NA	NA	NA	NA	NA	NA	NA	NA	NA	NA	NA	NA	NA	NA	NA	NA	NA
visceral serous pericardium development	NA	NA	NA	NA	NA	NA	NA	NA	NA	NA	NA	NA	NA	NA	NA	NA	NA	NA	NA	NA	NA	NA
neurotransmitter metabolic process	NA	NA	NA	NA	NA	NA	NA	NA	NA	NA	NA	NA	NA	NA	NA	NA	NA	NA	NA	NA	NA	NA
cellular oxidant detoxification	0.576433	0.555066	0.139028	0.571429	0.602941	0.0697674	0.594595	0.846715	0.559709	0.0382096	0.902896	-0.956157	-0.945232	-1.25795	0.935557	-0.926315	-1.34918	-0.914585	0.819909	-0.956721	-1.43137	-0.727728
placenta blood vessel development	0.75	0.849315	0.973025	0.153261	0.441509	0.916555	0.988685	0.8	0.619798	0.288835	0.182222	0.815222	0.730659	-0.530426	-1.29976	1.03046	0.619603	0.493386	-0.756187	-0.913346	-1.13872	1.26005
placenta development	0.507645	0.446461	0.803101	0.037	0.415939	0.495954	0.8132	0.171642	0.870445	0.0042328	0.608197	-1.00165	1.00356	-0.825589	-1.38205	1.02927	0.97762	0.815231	-1.19481	-0.77944	-1.60031	-0.924673
single organismal cell-cell adhesion	0.0719281	0.00616016	0.00118483	0.014985	0.142857	0.047619	0.0140845	0.003003	1	0.333333	0.434921	-1.14604	-1.43017	-2.37045	-1.28804	-1.92982	-2.17082	-2.33654	-1.31238	-0.598257	2.96009	1.0041
enzyme inhibitor activity	0.153153	0.0334728	0.00665779	0.799201	0.0625	0.025	0.0075188	0.64293	0.861139	0.867543	0.0590909	-1.14575	-1.35424	-1.52147	-0.860645	-1.27607	-1.33909	-1.69944	-0.943874	-0.844392	-0.818847	-1.24956
luteolysis	NA	NA	NA	NA	NA	NA	NA	NA	NA	NA	NA	NA	NA	NA	NA	NA	NA	NA	NA	NA	NA	NA
positive regulation of dense core granule biogenesis	NA	NA	NA	NA	NA	NA	NA	NA	NA	NA	NA	NA	NA	NA	NA	NA	NA	NA	NA	NA	NA	NA
heparin binding	0.037037	0.0426716	0.00166667	0.0020141	0.00757576	0.00609756	0.00395257	0.00114943	0.00412371	0.551648	0.0311751	1.56011	1.45252	-1.93185	-1.81088	-2.02552	-2.28252	-2.00748	-1.72241	-1.61922	-0.96511	1.44686
DNA repair	0.001998	0.00207469	0.00666667	0.995005	0.00100503	0.00102041	0.00107527	0.001	0.000999001	0.001002	0.0014556	-1.29332	-1.56494	1.76373	-0.690332	2.49412	2.23545	2.70336	-1.87384	-1.64121	-1.44517	-2.15386
choriogonadotropin hormone binding	NA	NA	NA	NA	NA	NA	NA	NA	NA	NA	NA	NA	NA	NA	NA	NA	NA	NA	NA	NA	NA	NA
cerebellar granular layer development	NA	NA	NA	NA	NA	NA	NA	NA	NA	NA	NA	NA	NA	NA	NA	NA	NA	NA	NA	NA	NA	NA
renal system process	0.844492	0.10772	0.126496	0.0834181	1	0.822857	0.767176	0.057715	0.126967	0.989899	0.171149	-0.759973	1.34111	-1.29547	-1.36779	0.386604	-0.780646	-0.825205	-1.36972	-1.27004	0.657266	1.20498
ubiquitin-like protein binding	0.207528	0.918182	0.866667	0.945	0.277717	0.177419	0.90375	0.667732	0.951515	0.696938	0.996705	-1.15216	0.754938	0.819343	-0.650815	1.11168	1.19679	0.75173	-0.898268	-0.676504	-0.877403	-0.56005
intraciliary transport particle B	0.373737	0.0477816	0.399177	0.670814	0.387597	0.107843	0.569343	0.0939227	0.0070922	0.143216	0.511013	1.06602	1.44982	1.04997	-0.839227	1.06743	1.36602	0.936439	-1.36985	-1.672	-1.28991	0.961715
egg activation	NA	NA	NA	NA	NA	NA	NA	NA	NA	NA	NA	NA	NA	NA	NA	NA	NA	NA	NA	NA	NA	NA
dendritic shaft	0.0501166	0.150685	0.140655	0.397826	0.226415	0.976834	0.99661	0.0405229	0.578178	0.953883	0.0822222	-1.45496	1.2828	-1.3155	-1.05114	1.20141	-0.575247	-0.464784	-1.48625	-0.945646	-0.604662	1.39939
negative regulation of canonical Wnt signaling pathway involved in neural plate anterior/posterior pattern formation	NA	NA	NA	NA	NA	NA	NA	NA	NA	NA	NA	NA	NA	NA	NA	NA	NA	NA	NA	NA	NA	NA
somitogenesis	0.33	0.0429338	0.048951	0.00102354	0.378698	0.57606	0.392593	0.00846433	0.00430571	0.361538	0.340242	1.06895	1.49268	-1.43682	-2.21382	-1.0612	0.926054	-1.03874	-1.63315	-1.65747	1.05197	-1.08895
chondrocyte proliferation	NA	NA	NA	NA	NA	NA	NA	NA	NA	NA	NA	NA	NA	NA	NA	NA	NA	NA	NA	NA	NA	NA
regulation of lipid storage	0.342593	0.319444	0.0307692	0.2537	0.154639	0.0167364	0.0542373	0.125648	0.552083	0.683908	0.0418605	-1.10185	1.10919	-1.5713	-1.18088	-1.24919	-1.72803	-1.5539	-1.32668	0.950108	0.829073	1.55394
cytoplasmic side of plasma membrane	0.0040568	0.496774	0.00153374	0.704	0.0547945	0.272727	0.00485437	0.822718	0.0909091	0.0175439	0.862155	-1.47551	-0.982685	-1.8202	-0.88101	-1.26871	-1.10972	-1.74556	-0.811571	1.28458	2.11847	0.819833
T cell activation involved in immune response	0.0391304	0.244123	0.00167224	0.0458716	0.04	0.00518135	0.00769231	0.122302	0.974359	0.00854701	0.0115473	-1.42586	1.14714	-2.16694	-1.52144	-1.47388	-2.11548	-1.83494	-1.28834	-0.571284	2.70178	1.64101
modulation of synaptic transmission	0.125	0.615546	0.0326409	0.0509491	0.785638	0.843137	0.676768	0.00835073	0.188698	0.138831	0.0226537	1.26681	-0.926119	-1.43597	-1.32292	0.843159	-0.831103	-0.92647	-1.46553	-1.16878	-1.22673	-1.44615
negative regulation of adiponectin secretion	NA	NA	NA	NA	NA	NA	NA	NA	NA	NA	NA	NA	NA	NA	NA	NA	NA	NA	NA	NA	NA	NA
positive regulation of synaptic vesicle clustering	NA	NA	NA	NA	NA	NA	NA	NA	NA	NA	NA	NA	NA	NA	NA	NA	NA	NA	NA	NA	NA	NA
positive regulation of erythrocyte differentiation	0.244418	0.865517	0.215238	0.667396	0.7603	0.30604	0.192568	0.349934	0.295759	0.0163934	0.713303	-1.20294	0.696916	-1.22695	-0.840797	0.79735	1.13667	-1.24362	-1.11042	-1.15964	1.86261	0.814116
renal vesicle formation	NA	NA	NA	NA	NA	NA	NA	NA	NA	NA	NA	NA	NA	NA	NA	NA	NA	NA	NA	NA	NA	NA
extrinsic component of endoplasmic reticulum membrane	NA	NA	NA	NA	NA	NA	NA	NA	NA	NA	NA	NA	NA	NA	NA	NA	NA	NA	NA	NA	NA	NA
regulation of killing of cells of other organism	NA	NA	NA	NA	NA	NA	NA	NA	NA	NA	NA	NA	NA	NA	NA	NA	NA	NA	NA	NA	NA	NA
euchromatin	0.0503432	0.529833	0.846983	0.887029	0.0122549	0.1242	0.138889	0.0830189	0.28368	0.826188	0.10034	-1.42731	-0.940121	0.76184	-0.660671	1.64285	1.33227	1.30355	-1.37077	-1.14909	-0.744284	-1.37151
negative regulation of ureter smooth muscle cell differentiation	NA	NA	NA	NA	NA	NA	NA	NA	NA	NA	NA	NA	NA	NA	NA	NA	NA	NA	NA	NA	NA	NA
oogenesis stage	NA	NA	NA	NA	NA	NA	NA	NA	NA	NA	NA	NA	NA	NA	NA	NA	NA	NA	NA	NA	NA	NA
regulation of cell shape	0.150153	0.0914077	0.00155763	0.596597	0.166667	0.213793	0.00921659	0.00217865	0.831301	0.0151515	0.197044	-1.20983	1.28632	-1.85861	-0.93995	-1.19721	-1.17586	-1.63269	-1.58695	-0.805127	1.91983	1.15478
medullary reticular formation development	NA	NA	NA	NA	NA	NA	NA	NA	NA	NA	NA	NA	NA	NA	NA	NA	NA	NA	NA	NA	NA	NA
penile erection	NA	NA	NA	NA	NA	NA	NA	NA	NA	NA	NA	NA	NA	NA	NA	NA	NA	NA	NA	NA	NA	NA
positive regulation of renal water transport	NA	NA	NA	NA	NA	NA	NA	NA	NA	NA	NA	NA	NA	NA	NA	NA	NA	NA	NA	NA	NA	NA
apolipoprotein B mRNA editing enzyme complex	NA	NA	NA	NA	NA	NA	NA	NA	NA	NA	NA	NA	NA	NA	NA	NA	NA	NA	NA	NA	NA	NA
negative regulation of Wnt protein secretion	NA	NA	NA	NA	NA	NA	NA	NA	NA	NA	NA	NA	NA	NA	NA	NA	NA	NA	NA	NA	NA	NA
regulation of autophagy	0.951662	0.04	0.755334	0.324675	0.998946	0.926535	1	0.684536	0.98497	1	0.010582	-0.741512	1.33432	-0.852752	-1.08988	0.539826	0.742829	-0.626349	-0.912332	-0.651672	0.695818	1.44537
response to herbicide	NA	NA	NA	NA	NA	NA	NA	NA	NA	NA	NA	NA	NA	NA	NA	NA	NA	NA	NA	NA	NA	NA
cloaca development	NA	NA	NA	NA	NA	NA	NA	NA	NA	NA	NA	NA	NA	NA	NA	NA	NA	NA	NA	NA	NA	NA
positive regulation of mammary gland epithelial cell proliferation	NA	NA	NA	NA	NA	NA	NA	NA	NA	NA	NA	NA	NA	NA	NA	NA	NA	NA	NA	NA	NA	NA
adult locomotory behavior	0.814896	0.0289855	0.00856164	0.00102249	0.503106	0.0471204	0.278195	0.181273	0.0117647	0.336374	0.194774	-0.767724	1.53439	-1.68023	-2.05361	-0.974709	-1.44088	-1.11225	-1.22013	-1.54808	-1.10213	1.18674
blastocyst development	0.292291	0.0243902	0.00242131	0.930373	0.0045977	0.00240385	0.0132275	0.0471698	0.156576	0.0209021	0.00170358	-1.13893	-1.50614	1.72595	-0.618115	1.67333	1.80075	1.59253	-1.39558	-1.2358	-1.49926	-1.70456
melanosome membrane	NA	NA	NA	NA	NA	NA	NA	NA	NA	NA	NA	NA	NA	NA	NA	NA	NA	NA	NA	NA	NA	NA
SMC loading complex	NA	NA	NA	NA	NA	NA	NA	NA	NA	NA	NA	NA	NA	NA	NA	NA	NA	NA	NA	NA	NA	NA
habenula development	NA	NA	NA	NA	NA	NA	NA	NA	NA	NA	NA	NA	NA	NA	NA	NA	NA	NA	NA	NA	NA	NA
lung alveolus development	0.00952381	0.803571	0.0809353	0.00102881	0.886199	0.958647	0.832117	0.139706	0.199784	0.153132	0.515254	2.31251	0.784843	-1.36962	-2.13617	0.681075	0.583616	-0.777565	-1.29087	-1.21269	-1.2653	-0.969616
riboflavin transporter activity	NA	NA	NA	NA	NA	NA	NA	NA	NA	NA	NA	NA	NA	NA	NA	NA	NA	NA	NA	NA	NA	NA
respiratory burst involved in defense response	NA	NA	NA	NA	NA	NA	NA	NA	NA	NA	NA	NA	NA	NA	NA	NA	NA	NA	NA	NA	NA	NA
regulation of membrane potential	0.31992	0.0173745	0.0780347	0.011988	0.973629	1	1	0.0971074	0.244221	0.0739979	0.0561497	-1.08084	1.42495	-1.29327	-1.41216	0.644313	-0.596146	-0.665397	-1.24194	-1.11566	-1.27227	1.2999
peptide binding	0.285714	0.687619	0.991163	0.543457	0.930998	0.662971	0.708585	0.115265	0.502508	0.715472	0.0463215	1.17289	0.903526	-0.662355	-0.974102	0.719486	0.905325	0.882003	-1.22296	-0.998471	-0.884227	1.34724
regulation of T cell mediated cytotoxicity	0.0444727	0.6525	0.0136187	0.190476	0.125541	0.0555556	0.0190476	0.150142	0.877907	0.00462963	0.577681	-1.4614	-0.840622	-1.68646	1.25566	-1.3332	-1.46987	-1.72343	-1.30881	0.68887	2.16894	0.916663
negative regulation of epithelial to mesenchymal transition	0.646512	0.252492	0.184825	0.444064	0.030303	0.03125	0.047619	0.0552408	0.79759	0.793893	0.945295	0.847914	1.17746	-1.26989	-1.00321	-1.6345	-1.60323	-1.60783	-1.45645	-0.761215	-0.766403	0.582142
glycine secretion, neurotransmission	NA	NA	NA	NA	NA	NA	NA	NA	NA	NA	NA	NA	NA	NA	NA	NA	NA	NA	NA	NA	NA	NA
negative regulation of peroxidase activity	NA	NA	NA	NA	NA	NA	NA	NA	NA	NA	NA	NA	NA	NA	NA	NA	NA	NA	NA	NA	NA	NA
cochlea development	0.0571096	0.167808	0.0462428	0.394565	0.933333	0.297443	0.389831	0.381699	0.151856	0.567961	0.584444	-1.43319	1.26066	-1.50268	-1.05435	0.61773	1.14333	-1.05842	-1.07679	-1.27755	-0.94205	0.91188
neurotransmitter receptor activity	NA	NA	NA	NA	NA	NA	NA	NA	NA	NA	NA	NA	NA	NA	NA	NA	NA	NA	NA	NA	NA	NA
opsin binding	NA	NA	NA	NA	NA	NA	NA	NA	NA	NA	NA	NA	NA	NA	NA	NA	NA	NA	NA	NA	NA	NA
negative regulation of estrogen receptor binding	NA	NA	NA	NA	NA	NA	NA	NA	NA	NA	NA	NA	NA	NA	NA	NA	NA	NA	NA	NA	NA	NA
ESCRT II complex	NA	NA	NA	NA	NA	NA	NA	NA	NA	NA	NA	NA	NA	NA	NA	NA	NA	NA	NA	NA	NA	NA
thalamus development	NA	NA	NA	NA	NA	NA	NA	NA	NA	NA	NA	NA	NA	NA	NA	NA	NA	NA	NA	NA	NA	NA
negative regulation of amniotic stem cell differentiation	NA	NA	NA	NA	NA	NA	NA	NA	NA	NA	NA	NA	NA	NA	NA	NA	NA	NA	NA	NA	NA	NA
transferase activity, transferring selenium-containing groups	NA	NA	NA	NA	NA	NA	NA	NA	NA	NA	NA	NA	NA	NA	NA	NA	NA	NA	NA	NA	NA	NA
chemotaxis	0.999001	0.360784	0.00118483	0.000999001	0.25	0.0555556	0.0151515	0.025025	0.995005	NA	0.276812	-0.69724	1.03366	-1.6655	-1.57362	-1.19438	-1.24371	-1.50301	-1.2174	-0.749044	NA	-1.06377
racemase and epimerase activity	0.101562	0.594315	0.0688976	0.809579	0.214575	0.0201342	0.432099	0.563481	0.905637	0.113695	0.283843	-1.36042	-0.880167	-1.51538	-0.716745	-1.20973	-1.7356	-1.00645	-0.947507	-0.652479	-1.32942	1.1441
DUBm complex	NA	NA	NA	NA	NA	NA	NA	NA	NA	NA	NA	NA	NA	NA	NA	NA	NA	NA	NA	NA	NA	NA
DNA topoisomerase complex (ATP-hydrolyzing)	NA	NA	NA	NA	NA	NA	NA	NA	NA	NA	NA	NA	NA	NA	NA	NA	NA	NA	NA	NA	NA	NA
TRAPP complex	NA	NA	NA	NA	NA	NA	NA	NA	NA	NA	NA	NA	NA	NA	NA	NA	NA	NA	NA	NA	NA	NA
positive regulation of synaptic vesicle priming	NA	NA	NA	NA	NA	NA	NA	NA	NA	NA	NA	NA	NA	NA	NA	NA	NA	NA	NA	NA	NA	NA
regulation of prostatic bud formation	NA	NA	NA	NA	NA	NA	NA	NA	NA	NA	NA	NA	NA	NA	NA	NA	NA	NA	NA	NA	NA	NA
subpallium development	0.348837	0.729236	0.616732	0.0194064	0.237354	0.918768	0.077147	0.0509915	0.179518	0.53944	0.445872	1.09926	0.824722	-0.889934	-1.74536	1.19832	0.604437	1.40993	-1.46478	-1.2575	-0.949322	-1.0226
positive regulation of T cell costimulation	NA	NA	NA	NA	NA	NA	NA	NA	NA	NA	NA	NA	NA	NA	NA	NA	NA	NA	NA	NA	NA	NA
cytoplasmic side of endoplasmic reticulum membrane	NA	NA	NA	NA	NA	NA	NA	NA	NA	NA	NA	NA	NA	NA	NA	NA	NA	NA	NA	NA	NA	NA
post-embryonic development	0.210526	0.00747664	0.0644628	0.00100503	0.992045	0.993506	0.368644	0.158963	0.185832	0.701087	0.640097	1.13409	1.60705	-1.39178	-2.18857	0.54547	-0.537185	-1.02619	-1.23799	-1.2097	-0.864178	0.901061
negative regulation of entry of bacterium into host cell	NA	NA	NA	NA	NA	NA	NA	NA	NA	NA	NA	NA	NA	NA	NA	NA	NA	NA	NA	NA	NA	NA
innate immune response	NA	NA	NA	NA	NA	NA	NA	NA	NA	NA	NA	NA	NA	NA	NA	NA	NA	NA	NA	NA	NA	NA
PCSK9-AnxA2 complex	NA	NA	NA	NA	NA	NA	NA	NA	NA	NA	NA	NA	NA	NA	NA	NA	NA	NA	NA	NA	NA	NA
negative regulation of beta-amyloid clearance	NA	NA	NA	NA	NA	NA	NA	NA	NA	NA	NA	NA	NA	NA	NA	NA	NA	NA	NA	NA	NA	NA
peptide hormone binding	NA	NA	NA	NA	NA	NA	NA	NA	NA	NA	NA	NA	NA	NA	NA	NA	NA	NA	NA	NA	NA	NA
humoral immune response	0.00510725	0.00218341	0.00158228	0.11011	0.0106383	0.00714286	0.00452489	0.0424837	0.0588235	0.015873	0.005	-1.50614	-1.87436	-2.25605	-1.2912	-2.5265	-3.08632	-2.87797	-1.37061	1.34639	2.06739	1.77623
positive regulation of histamine secretion by mast cell	NA	NA	NA	NA	NA	NA	NA	NA	NA	NA	NA	NA	NA	NA	NA	NA	NA	NA	NA	NA	NA	NA
negative regulation of bone resorption	NA	NA	NA	NA	NA	NA	NA	NA	NA	NA	NA	NA	NA	NA	NA	NA	NA	NA	NA	NA	NA	NA
general adaptation syndrome, behavioral process	NA	NA	NA	NA	NA	NA	NA	NA	NA	NA	NA	NA	NA	NA	NA	NA	NA	NA	NA	NA	NA	NA
MAP kinase kinase activity	NA	NA	NA	NA	NA	NA	NA	NA	NA	NA	NA	NA	NA	NA	NA	NA	NA	NA	NA	NA	NA	NA
adrenal cortex formation	NA	NA	NA	NA	NA	NA	NA	NA	NA	NA	NA	NA	NA	NA	NA	NA	NA	NA	NA	NA	NA	NA
vitamin E metabolic process	NA	NA	NA	NA	NA	NA	NA	NA	NA	NA	NA	NA	NA	NA	NA	NA	NA	NA	NA	NA	NA	NA
heparan sulfate binding	NA	NA	NA	NA	NA	NA	NA	NA	NA	NA	NA	NA	NA	NA	NA	NA	NA	NA	NA	NA	NA	NA
post-embryonic organ development	0.525641	0.234146	0.616142	0.294393	0.607947	0.333807	0.786136	0.189729	0.321078	0.926357	0.844978	0.934158	1.18287	-0.881795	-1.151	0.902472	1.11159	0.751874	-1.25985	-1.1272	-0.652732	0.708334
positive regulation of germinal center formation	NA	NA	NA	NA	NA	NA	NA	NA	NA	NA	NA	NA	NA	NA	NA	NA	NA	NA	NA	NA	NA	NA
regulation of cell differentiation	NA	NA	NA	NA	NA	NA	NA	NA	NA	NA	NA	NA	NA	NA	NA	NA	NA	NA	NA	NA	NA	NA
somatic diversification of immunoglobulins	0.258451	0.395034	0.908463	0.701126	0.00117509	0.4291	0.00135685	0.0191388	0.00106952	0.170732	0.216028	-1.16591	-1.02358	-0.686446	-0.837243	1.94271	1.02217	1.96792	-1.51356	-1.67106	1.22401	-1.19537
sperm end piece	NA	NA	NA	NA	NA	NA	NA	NA	NA	NA	NA	NA	NA	NA	NA	NA	NA	NA	NA	NA	NA	NA
thyroid hormone receptor activity	NA	NA	NA	NA	NA	NA	NA	NA	NA	NA	NA	NA	NA	NA	NA	NA	NA	NA	NA	NA	NA	NA
negative regulation of epithelial cell proliferation involved in prostate gland development	NA	NA	NA	NA	NA	NA	NA	NA	NA	NA	NA	NA	NA	NA	NA	NA	NA	NA	NA	NA	NA	NA
heart valve formation	NA	NA	NA	NA	NA	NA	NA	NA	NA	NA	NA	NA	NA	NA	NA	NA	NA	NA	NA	NA	NA	NA
tooth eruption	NA	NA	NA	NA	NA	NA	NA	NA	NA	NA	NA	NA	NA	NA	NA	NA	NA	NA	NA	NA	NA	NA
drug transmembrane transporter activity	NA	NA	NA	NA	NA	NA	NA	NA	NA	NA	NA	NA	NA	NA	NA	NA	NA	NA	NA	NA	NA	NA
respiratory chain complex III	NA	NA	NA	NA	NA	NA	NA	NA	NA	NA	NA	NA	NA	NA	NA	NA	NA	NA	NA	NA	NA	NA
negative regulation of renal albumin absorption	NA	NA	NA	NA	NA	NA	NA	NA	NA	NA	NA	NA	NA	NA	NA	NA	NA	NA	NA	NA	NA	NA
oocyte maturation	0.00373134	0.00240385	0.487654	0.418552	0.00258398	0.00140056	0.268613	0.00138122	0.0070922	0.0992462	0.00182482	-1.69108	-1.91047	0.982009	-1.04254	1.92083	2.04036	1.18316	-1.95737	-1.65579	-1.36247	-1.91945
laminin-2 complex	NA	NA	NA	NA	NA	NA	NA	NA	NA	NA	NA	NA	NA	NA	NA	NA	NA	NA	NA	NA	NA	NA
sex determination	NA	NA	NA	NA	NA	NA	NA	NA	NA	NA	NA	NA	NA	NA	NA	NA	NA	NA	NA	NA	NA	NA
lumenal side of Golgi membrane	NA	NA	NA	NA	NA	NA	NA	NA	NA	NA	NA	NA	NA	NA	NA	NA	NA	NA	NA	NA	NA	NA
regulation of phenotypic switching	NA	NA	NA	NA	NA	NA	NA	NA	NA	NA	NA	NA	NA	NA	NA	NA	NA	NA	NA	NA	NA	NA
mammary gland formation	NA	NA	NA	NA	NA	NA	NA	NA	NA	NA	NA	NA	NA	NA	NA	NA	NA	NA	NA	NA	NA	NA
advanced glycation end-product receptor activity	NA	NA	NA	NA	NA	NA	NA	NA	NA	NA	NA	NA	NA	NA	NA	NA	NA	NA	NA	NA	NA	NA
mammary gland branching involved in pregnancy	NA	NA	NA	NA	NA	NA	NA	NA	NA	NA	NA	NA	NA	NA	NA	NA	NA	NA	NA	NA	NA	NA
central tolerance induction	NA	NA	NA	NA	NA	NA	NA	NA	NA	NA	NA	NA	NA	NA	NA	NA	NA	NA	NA	NA	NA	NA
ceramide binding	NA	NA	NA	NA	NA	NA	NA	NA	NA	NA	NA	NA	NA	NA	NA	NA	NA	NA	NA	NA	NA	NA
branching involved in labyrinthine layer morphogenesis	NA	NA	NA	NA	NA	NA	NA	NA	NA	NA	NA	NA	NA	NA	NA	NA	NA	NA	NA	NA	NA	NA
meiotic spindle organization	0.0327654	0.00254453	0.89662	0.869203	0.011984	0.00141643	0.272861	0.0172166	0.0873309	0.00648508	0.00185185	-1.52395	-1.8429	-0.608353	-0.655988	1.66663	1.96689	1.1714	-1.56201	-1.40254	-1.698	-1.90474
positive regulation of tolerance induction	NA	NA	NA	NA	NA	NA	NA	NA	NA	NA	NA	NA	NA	NA	NA	NA	NA	NA	NA	NA	NA	NA
serpin family protein binding	NA	NA	NA	NA	NA	NA	NA	NA	NA	NA	NA	NA	NA	NA	NA	NA	NA	NA	NA	NA	NA	NA
sperm entry	NA	NA	NA	NA	NA	NA	NA	NA	NA	NA	NA	NA	NA	NA	NA	NA	NA	NA	NA	NA	NA	NA
dendritic tree	NA	NA	NA	NA	NA	NA	NA	NA	NA	NA	NA	NA	NA	NA	NA	NA	NA	NA	NA	NA	NA	NA
nuclear RNA export factor complex	NA	NA	NA	NA	NA	NA	NA	NA	NA	NA	NA	NA	NA	NA	NA	NA	NA	NA	NA	NA	NA	NA
TSC1-TSC2 complex	NA	NA	NA	NA	NA	NA	NA	NA	NA	NA	NA	NA	NA	NA	NA	NA	NA	NA	NA	NA	NA	NA
Myb complex	NA	NA	NA	NA	NA	NA	NA	NA	NA	NA	NA	NA	NA	NA	NA	NA	NA	NA	NA	NA	NA	NA
external side of plasma membrane	0.034413	0.0195228	0.0015083	0.000999001	0.0133333	0.00847458	0.0047619	0.00209424	0.565086	0.02	0.40107	-1.31958	-1.48682	-2.51093	-1.67261	-2.50718	-2.65614	-2.77235	-1.64763	-0.973231	3.33382	1.0274
positive regulation of male gonad development	NA	NA	NA	NA	NA	NA	NA	NA	NA	NA	NA	NA	NA	NA	NA	NA	NA	NA	NA	NA	NA	NA
intrinsic component of Golgi membrane	0.554939	0.137255	0.00177305	0.0153846	0.0060241	0.0564103	0.0512821	0.668287	0.72073	0.238462	0.00485437	-0.957593	1.3054	-1.96907	-1.7412	-1.69161	-1.39778	-1.44608	-0.865551	-0.851616	1.17547	1.92921
Elongator holoenzyme complex	NA	NA	NA	NA	NA	NA	NA	NA	NA	NA	NA	NA	NA	NA	NA	NA	NA	NA	NA	NA	NA	NA
tube morphogenesis	0.333333	0.00191939	0.00534045	0.000999001	1	0.9875	0.43609	0.00101626	0.001998	0.277778	0.437143	1.21353	1.96487	-1.55253	-2.01247	-0.700602	-0.766618	-1.01114	-1.59409	-1.44409	-1.10137	1.00828
dendritic branch	NA	NA	NA	NA	NA	NA	NA	NA	NA	NA	NA	NA	NA	NA	NA	NA	NA	NA	NA	NA	NA	NA
anatomical structure regression	NA	NA	NA	NA	NA	NA	NA	NA	NA	NA	NA	NA	NA	NA	NA	NA	NA	NA	NA	NA	NA	NA
renal glucose absorption	NA	NA	NA	NA	NA	NA	NA	NA	NA	NA	NA	NA	NA	NA	NA	NA	NA	NA	NA	NA	NA	NA
endothelial cell activation involved in immune response	NA	NA	NA	NA	NA	NA	NA	NA	NA	NA	NA	NA	NA	NA	NA	NA	NA	NA	NA	NA	NA	NA
positive regulation of pseudopodium assembly	0.00393185	0.547074	0.0198807	0.945303	0.0478088	0.10473	0.0246914	0.519369	0.21164	0.463203	0.677489	-1.72116	-0.918488	-1.71852	-0.570135	-1.53881	-1.44299	-1.75551	-0.98236	1.19217	0.9753	0.846898
negative regulation of stomach neuroendocrine cell differentiation	NA	NA	NA	NA	NA	NA	NA	NA	NA	NA	NA	NA	NA	NA	NA	NA	NA	NA	NA	NA	NA	NA
transcription cofactor activity	NA	0.00191205	1	0.000999001	0.478392	0.0726714	0.864572	0.0601805	0.857143	0.946894	1	NA	1.38137	0.759822	-1.45931	1.00909	1.22501	0.841057	-1.1828	-0.886253	-0.764769	-0.702427
cellular aromatic compound metabolic process	NA	NA	NA	NA	NA	NA	NA	NA	NA	NA	NA	NA	NA	NA	NA	NA	NA	NA	NA	NA	NA	NA
apolipoprotein binding	NA	NA	NA	NA	NA	NA	NA	NA	NA	NA	NA	NA	NA	NA	NA	NA	NA	NA	NA	NA	NA	NA
establishment of meiotic spindle orientation	NA	NA	NA	NA	NA	NA	NA	NA	NA	NA	NA	NA	NA	NA	NA	NA	NA	NA	NA	NA	NA	NA
respiratory chain complex II	NA	NA	NA	NA	NA	NA	NA	NA	NA	NA	NA	NA	NA	NA	NA	NA	NA	NA	NA	NA	NA	NA
retina development in camera-type eye	0.0425532	0.0093985	0.248355	0.00100503	0.842105	0.988194	0.899478	0.0377143	0.0330579	0.37377	0.402377	1.74763	1.60562	-1.13689	-2.17442	0.763374	0.559636	0.733058	-1.40531	-1.43394	-1.072	-1.0443
fatty acid binding	0.26087	0.32069	0.51619	0.0681818	0.492537	0.124514	0.577703	0.959371	0.75558	0.775336	0.938073	-1.18789	1.11651	-0.958907	1.47591	-0.98747	-1.356	-0.913405	-0.559955	-0.792011	-0.786247	0.616923
fungiform papilla morphogenesis	NA	NA	NA	NA	NA	NA	NA	NA	NA	NA	NA	NA	NA	NA	NA	NA	NA	NA	NA	NA	NA	NA
steroid hormone receptor activity	0.71511	0.0138169	0.132827	0.0527426	0.324607	0.195745	0.268293	0.252564	0.470783	0.206061	0.487981	-0.837988	1.60401	-1.29518	-1.53569	-1.12678	-1.23514	-1.14109	-1.17916	-1.02193	1.21555	0.963568
organelle localization	0.00599401	0.00823045	0.954037	0.942058	0.147475	0.0010352	1	0.00100301	0.330669	0.7332	0.0014771	-1.2942	-1.36694	-0.787624	-0.784458	1.1541	1.72695	-0.693215	-1.44993	-1.05119	-0.911731	-1.42955
glycolipid transporter activity	NA	NA	NA	NA	NA	NA	NA	NA	NA	NA	NA	NA	NA	NA	NA	NA	NA	NA	NA	NA	NA	NA
craniofacial suture morphogenesis	NA	NA	NA	NA	NA	NA	NA	NA	NA	NA	NA	NA	NA	NA	NA	NA	NA	NA	NA	NA	NA	NA
cytosine deaminase activity	NA	NA	NA	NA	NA	NA	NA	NA	NA	NA	NA	NA	NA	NA	NA	NA	NA	NA	NA	NA	NA	NA
response to electrical stimulus	0.535758	0.531842	0.998113	0.629712	0.522613	0.605948	0.664731	0.967347	0.827068	0.6075	0.465364	-0.972136	0.952536	-0.38811	-0.870904	0.964162	-0.899956	0.869287	-0.5652	0.779856	-0.910431	-0.995588
cargo loading into vesicle	NA	NA	NA	NA	NA	NA	NA	NA	NA	NA	NA	NA	NA	NA	NA	NA	NA	NA	NA	NA	NA	NA
positive regulation of transmission of nerve impulse	NA	NA	NA	NA	NA	NA	NA	NA	NA	NA	NA	NA	NA	NA	NA	NA	NA	NA	NA	NA	NA	NA
negative regulation of cartilage development	NA	NA	NA	NA	NA	NA	NA	NA	NA	NA	NA	NA	NA	NA	NA	NA	NA	NA	NA	NA	NA	NA
leukocyte proliferation	0.103726	0.00842105	0.0013986	0.603397	0.0192308	0.011236	0.00628931	0.011259	0.897898	0.0333333	0.0529101	-1.20505	-1.50053	-2.2782	-0.948106	-2.00235	-2.10811	-2.15101	-1.4188	-0.796333	3.51363	1.29076
mannose to fructose-6-phosphate metabolic process	NA	NA	NA	NA	NA	NA	NA	NA	NA	NA	NA	NA	NA	NA	NA	NA	NA	NA	NA	NA	NA	NA
beta-2-microglobulin binding	NA	NA	NA	NA	NA	NA	NA	NA	NA	NA	NA	NA	NA	NA	NA	NA	NA	NA	NA	NA	NA	NA
dendritic spine membrane	NA	NA	NA	NA	NA	NA	NA	NA	NA	NA	NA	NA	NA	NA	NA	NA	NA	NA	NA	NA	NA	NA
Derlin-1 retrotranslocation complex	0.460938	0.997416	0.860324	0.84229	0.57351	0.681818	0.696165	0.0365449	0.016129	0.223684	0.700873	-1.03222	-0.426811	0.686861	-0.684898	0.926291	0.836048	0.831433	1.5679	1.77684	1.16742	0.832832
kidney development	0.142857	0.00190114	0.00144928	0.000999001	0.998942	0.971154	0.60355	0.00103734	0.001002	0.052795	0.159574	1.3517	1.8527	-1.71586	-2.10958	0.526343	-0.712971	-0.938592	-1.5927	-1.69374	-1.315	1.15063
cerebellar Purkinje cell layer morphogenesis	NA	NA	NA	NA	NA	NA	NA	NA	NA	NA	NA	NA	NA	NA	NA	NA	NA	NA	NA	NA	NA	NA
lung saccule development	NA	NA	NA	NA	NA	NA	NA	NA	NA	NA	NA	NA	NA	NA	NA	NA	NA	NA	NA	NA	NA	NA
positive regulation of hormone secretion	0.166667	0.534632	0.4914	0.547284	0.691954	0.569378	0.732357	0.550691	0.882902	0.270833	0.101868	1.19619	-0.966939	0.983534	-0.961391	0.862562	0.938554	0.848237	-0.957612	-0.72236	-1.1539	-1.29512
sperm flagellum	0.451501	0.34555	0.00608519	0.106061	0.225686	0.0675497	0.0916784	0.363874	0.0625	0.0456731	0.765324	-1.02694	1.08142	1.74781	1.3073	1.21177	1.45101	1.40882	-1.08654	-1.42101	-1.47412	-0.781285
organelle inner membrane	0.987013	1	0.00537634	NA	0.00100705	0.00102987	0.00108932	1	0.004995	0.00100301	0.00287356	-0.761873	0.524616	2.86845	NA	1.54482	1.6373	2.20476	0.755588	-1.2859	-1.90688	-1.42144
tissue development	NA	NA	NA	NA	NA	NA	NA	NA	NA	NA	NA	NA	NA	NA	NA	NA	NA	NA	NA	NA	NA	NA
paraferritin complex	NA	NA	NA	NA	NA	NA	NA	NA	NA	NA	NA	NA	NA	NA	NA	NA	NA	NA	NA	NA	NA	NA
cilium or flagellum-dependent cell motility	NA	NA	NA	NA	NA	NA	NA	NA	NA	NA	NA	NA	NA	NA	NA	NA	NA	NA	NA	NA	NA	NA
regulation of leukocyte migration	0.770174	0.164859	0.00155763	0.0790791	0.0111111	0.00694444	0.00454545	0.00217391	0.243655	0.0166667	0.262211	-0.851344	-1.21903	-2.26213	-1.32545	-2.21849	-2.79616	-2.21046	-1.613	-1.12997	2.63754	1.1076
positive regulation of response to cytokine stimulus	0.162963	0.238342	0.755218	0.547468	1	0.908735	0.818815	0.29359	0.614112	0.812121	0.122596	1.25589	1.18599	-0.797954	-0.938371	0.372615	0.643771	-0.749254	-1.14806	-0.918933	0.759754	1.3333
SREBP-SCAP-Insig complex	NA	NA	NA	NA	NA	NA	NA	NA	NA	NA	NA	NA	NA	NA	NA	NA	NA	NA	NA	NA	NA	NA
establishment of tissue polarity	0.882151	0.012069	0.0113636	0.00518135	0.855215	0.981912	0.8	0.120101	0.00109649	0.312791	0.268251	-0.684228	1.6748	-1.66302	-1.89976	0.714285	0.534998	-0.773902	-1.31339	-1.74695	-1.13708	-1.16341
regulation of membrane lipid distribution	0.266044	0.196246	0.12326	0.00321543	0.3	0.236948	0.226667	0.773263	0.98434	0.920673	0.00684932	-1.1753	1.23331	-1.33364	-1.99227	-1.13875	-1.19329	-1.19299	-0.7931	-0.517683	-0.633665	1.84048
negative regulation of muscle hypertrophy	NA	NA	NA	NA	NA	NA	NA	NA	NA	NA	NA	NA	NA	NA	NA	NA	NA	NA	NA	NA	NA	NA
protein transporter activity	0.353422	0.0553506	0.0027248	0.905906	0.00879121	0.00116959	0.00506971	0.262009	0.0507614	0.288913	0.951424	-1.07924	1.36609	1.6854	-0.698768	1.55464	1.80411	1.59621	-1.13046	-1.33038	-1.11046	-0.695645
negative regulation of dense core granule biogenesis	NA	NA	NA	NA	NA	NA	NA	NA	NA	NA	NA	NA	NA	NA	NA	NA	NA	NA	NA	NA	NA	NA
xenobiotic-transporting ATPase activity	NA	NA	NA	NA	NA	NA	NA	NA	NA	NA	NA	NA	NA	NA	NA	NA	NA	NA	NA	NA	NA	NA
cytidine deaminase activity	NA	NA	NA	NA	NA	NA	NA	NA	NA	NA	NA	NA	NA	NA	NA	NA	NA	NA	NA	NA	NA	NA
lipoate synthase activity	NA	NA	NA	NA	NA	NA	NA	NA	NA	NA	NA	NA	NA	NA	NA	NA	NA	NA	NA	NA	NA	NA
histone binding	0.080402	0.12395	0.0320513	0.0719281	0.0010582	0.00111359	0.00120048	0.00103734	0.00400802	0.89441	0.00638978	-1.226	-1.21665	1.32551	-1.28376	2.16061	1.78775	1.7999	-1.68342	-1.45993	-0.741759	-1.55415
cellular extravasation	0.702422	0.265976	0.00189753	0.190928	0.0052356	0.00425532	0.010453	0.0217949	0.133407	0.00606061	0.262019	-0.845057	1.16711	-2.10251	-1.25201	-1.926	-2.63325	-1.8388	-1.55861	-1.29184	2.49372	1.16899
negative regulation of synaptic vesicle clustering	NA	NA	NA	NA	NA	NA	NA	NA	NA	NA	NA	NA	NA	NA	NA	NA	NA	NA	NA	NA	NA	NA
protein binding involved in protein folding	NA	NA	NA	NA	NA	NA	NA	NA	NA	NA	NA	NA	NA	NA	NA	NA	NA	NA	NA	NA	NA	NA
negative regulation of mesoderm development	NA	NA	NA	NA	NA	NA	NA	NA	NA	NA	NA	NA	NA	NA	NA	NA	NA	NA	NA	NA	NA	NA
beta-catenin binding	0.96097	0.170686	0.3	0.00100705	1	0.809069	1	0.973563	0.989691	0.712088	0.0695444	-0.613047	1.20527	-1.10524	-1.99465	0.415596	0.781357	-0.457769	-0.603055	-0.509065	-0.857059	1.35332
cell development	NA	NA	NA	NA	NA	NA	NA	NA	NA	NA	NA	NA	NA	NA	NA	NA	NA	NA	NA	NA	NA	NA
negative regulation of mesenchymal cell proliferation involved in ureter development	NA	NA	NA	NA	NA	NA	NA	NA	NA	NA	NA	NA	NA	NA	NA	NA	NA	NA	NA	NA	NA	NA
positive regulation of epidermis development	0.882217	0.524476	0.481336	0.42735	0.86409	0.935223	0.916784	0.743697	0.58817	0.539663	0.189142	-0.678921	-0.961759	-0.985615	-1.02882	0.704777	-0.617721	0.64785	0.817487	-0.937576	-0.961942	-1.26052
protein C-terminus binding	0.110775	0.412134	0.442568	0.575425	0.128692	0.0296703	0.828331	0.136972	0.586587	0.143737	0.262136	-1.19841	-1.01229	0.99889	-0.960797	1.22707	1.36403	0.819613	-1.19774	-0.963266	-1.20984	-1.09618
neuronal cell body	0.740741	0.00763359	0.062417	0.002997	0.805355	0.947084	0.900763	0.00101523	0.038961	0.581818	0.331279	-0.917243	1.47346	-1.30992	-1.42864	0.847648	0.708946	-0.836657	-1.56436	-1.25496	-0.960273	-1.05587
adult behavior	0.708861	0.00371058	0.0133333	0.0161128	0.69697	0.0426829	0.616601	0.0678161	0.0195876	0.382418	0.280576	-0.871642	1.71593	-1.6368	-1.562	-0.88862	-1.44633	-0.922579	-1.35737	-1.50559	-1.06396	1.10462
response to radiation	0.45954	0.0144928	0.998737	0.176823	0.00101317	0.00103734	0.00112233	0.001001	0.000999001	0.0230924	0.00151057	-1.01473	-1.32081	-0.635211	-1.13169	1.64671	1.54741	1.89598	-1.60943	-1.49079	-1.30286	-1.87419
antigen processing and presentation of exogenous antigen	0.459296	0.004158	0.00344828	NA	0.101159	0.00547645	0.685512	0.26127	0.715431	0.0256674	0.405405	-1.02043	-1.61631	1.78019	NA	1.25565	1.51362	0.899514	-1.10806	-0.905631	-1.37041	-1.0145
oocyte differentiation	0.039261	0.016317	0.353635	0.0972222	0.00374065	0.0013245	0.245416	0.0013089	0.0111607	0.134615	0.00350263	-1.47164	-1.68282	-1.0873	-1.43223	1.90186	2.07605	1.19639	-1.9415	-1.59335	-1.29234	-1.84897
growth factor binding	0.037037	0.121324	0.00156986	0.001	0.00990099	0.00689655	0.00446429	0.0119695	0.338399	0.298396	0.435563	1.49435	1.24126	-1.9415	-2.28578	-1.98754	-1.90827	-2.04044	-1.48437	-1.08582	-1.11475	-1.01697
dioxygenase activity	0.487882	0.0614525	0.0825083	0.155622	0.545455	1	0.305439	0.871972	0.903926	0.916758	0.0195599	-1.00565	1.39977	-1.35722	-1.26639	-0.94458	0.450398	-1.07454	-0.735142	-0.702075	-0.673045	1.49289
labyrinthine layer morphogenesis	0.316239	0.370732	0.714567	0.0549065	0.315789	0.553691	0.589506	0.574751	0.713235	0.102067	0.921397	1.12824	1.08155	-0.800829	-1.54986	-1.13525	-0.925154	-0.887221	0.898038	-0.837366	-1.35744	0.632116
regulation of organelle assembly	0.294898	0.908696	0.953168	0.763527	0.14364	0.14186	0.268448	0.495114	0.734549	0.932907	0.83908	-1.11029	-0.75566	0.724163	-0.834326	1.24005	1.24488	1.1199	-1.00329	-0.876612	-0.689439	-0.805096
aryl hydrocarbon receptor complex	NA	NA	NA	NA	NA	NA	NA	NA	NA	NA	NA	NA	NA	NA	NA	NA	NA	NA	NA	NA	NA	NA
fatty acid alpha-hydroxylase activity	NA	NA	NA	NA	NA	NA	NA	NA	NA	NA	NA	NA	NA	NA	NA	NA	NA	NA	NA	NA	NA	NA
intermediate filament-based process	0.739837	0.585812	0.757238	0.471443	0.560588	0.609694	0.832647	0.644362	0.508734	0.179814	0.00343053	0.867242	-0.902764	0.830482	-0.992981	0.948758	0.906271	0.745675	-0.883764	-0.99898	-1.23107	-1.79258
eukaryotic translation initiation factor 2 complex	NA	NA	NA	NA	NA	NA	NA	NA	NA	NA	NA	NA	NA	NA	NA	NA	NA	NA	NA	NA	NA	NA
positive regulation of cell activation	0.170341	0.00619835	0.00137552	0.754246	0.0322581	0.0128205	0.00699301	0.00101833	0.873127	0.0714286	0.92224	-1.14289	-1.52105	-2.30364	-0.883208	-1.94167	-2.29872	-2.40289	-1.54444	-0.827145	3.59069	-0.799795
basolateral plasma membrane	0.413968	0.394397	0.0456621	0.001	0.138889	0.0338983	0.463415	0.0196078	0.687185	0.00105485	0.00251256	-1.03991	-1.02608	-1.39942	-1.91115	-1.16431	-1.28915	-0.984928	1.48162	-0.909097	-1.82273	1.56953
response to Aroclor 1254	NA	NA	NA	NA	NA	NA	NA	NA	NA	NA	NA	NA	NA	NA	NA	NA	NA	NA	NA	NA	NA	NA
ion channel binding	0.921712	0.00938086	0.835505	0.00702811	0.769056	0.788666	0.950904	0.172686	0.394467	0.850925	0.121891	-0.693539	1.60727	-0.78343	-1.57902	0.820514	0.807074	0.674303	-1.21555	-1.06376	-0.740651	1.254
positive regulation of epithelial to mesenchymal transition	0.302083	0.00173611	0.182692	0.357294	0.954208	0.439331	0.922207	0.011658	0.101545	0.666667	0.151163	-1.13457	1.93611	-1.25159	-1.07744	0.572227	-1.00854	0.647713	-1.57954	-1.34293	0.835841	1.28411
negative regulation of lipid transport	0.108247	0.108997	0.23619	0.307432	0.308756	0.429091	0.968254	0.195562	0.422454	0.756219	0.380313	1.35599	1.37194	-1.22065	-1.13545	-1.10503	-1.01531	-0.556931	-1.22639	-1.05547	0.786661	1.07196
origin recognition complex	NA	NA	NA	NA	NA	NA	NA	NA	NA	NA	NA	NA	NA	NA	NA	NA	NA	NA	NA	NA	NA	NA
regulation of locomotor rhythm	NA	NA	NA	NA	NA	NA	NA	NA	NA	NA	NA	NA	NA	NA	NA	NA	NA	NA	NA	NA	NA	NA
host cell surface receptor binding	NA	NA	NA	NA	NA	NA	NA	NA	NA	NA	NA	NA	NA	NA	NA	NA	NA	NA	NA	NA	NA	NA
oxidative phosphorylation uncoupler activity	NA	NA	NA	NA	NA	NA	NA	NA	NA	NA	NA	NA	NA	NA	NA	NA	NA	NA	NA	NA	NA	NA
gamma-tubulin complex	0.545241	0.810345	0.433962	0.128009	0.00499376	0.0228188	0.0184136	0.0144168	0.0390625	0.604396	0.100707	-0.957955	0.754645	1.00558	-1.34541	1.86913	1.62761	1.67467	-1.61674	-1.49052	-0.911313	-1.39714
basal plasma membrane	0.446533	0.817536	0.420952	0.0273523	0.223881	0.0856031	0.391892	0.456067	0.0145089	0.00732601	0.40367	-1.02846	-0.731912	-1.03502	-1.6649	-1.20507	-1.40683	-1.04193	1.02182	-1.58221	-1.62441	1.06518
transport	NA	NA	NA	NA	NA	NA	NA	NA	NA	NA	NA	NA	NA	NA	NA	NA	NA	NA	NA	NA	NA	NA
cell cycle process	NA	NA	NA	NA	NA	NA	NA	NA	NA	NA	NA	NA	NA	NA	NA	NA	NA	NA	NA	NA	NA	NA
spanning component of plasma membrane	NA	NA	NA	NA	NA	NA	NA	NA	NA	NA	NA	NA	NA	NA	NA	NA	NA	NA	NA	NA	NA	NA
receptor internalization	0.0759494	0.854875	0.0408163	0.523469	0.380645	0.252688	0.356061	0.0996441	0.495726	1	0.66586	1.39358	-0.752462	-1.46166	-0.955415	-1.04879	-1.14631	-1.05235	-1.31326	-1.00157	0.55114	0.887796
response to epidermal growth factor	0.998856	0.343053	0.964684	0.362971	0.704657	0.282971	0.425	0.442767	0.928806	0.74044	0.571429	-0.439012	1.09164	-0.586744	-1.07477	0.841302	1.15313	1.03002	-1.03392	-0.633283	-0.829857	-0.927322
tube development	0.994006	0.0019305	0.0136307	0.000999001	0.990918	0.981366	0.651685	0.001001	0.000999001	0.0190763	0.0792952	-0.727804	1.52816	-1.39295	-1.93894	0.661743	0.694056	-0.956816	-1.49144	-1.45647	-1.30386	-1.19226
hippocampus development	0.423619	0.338681	0.370748	0.122449	0.698937	0.48652	0.579946	0.118624	0.305556	0.809955	0.101868	-1.04864	1.06032	-1.0695	-1.30803	0.857081	0.988347	0.92618	-1.2919	-1.10849	-0.779086	-1.3141
guanylate cyclase complex, soluble	NA	NA	NA	NA	NA	NA	NA	NA	NA	NA	NA	NA	NA	NA	NA	NA	NA	NA	NA	NA	NA	NA
oligosaccharide binding	NA	NA	NA	NA	NA	NA	NA	NA	NA	NA	NA	NA	NA	NA	NA	NA	NA	NA	NA	NA	NA	NA
positive regulation of neuron projection regeneration	NA	NA	NA	NA	NA	NA	NA	NA	NA	NA	NA	NA	NA	NA	NA	NA	NA	NA	NA	NA	NA	NA
exocyst	0.589777	0.591133	0.294235	0.464923	0.561753	0.675676	0.638889	0.0229508	0.312169	0.975357	0.21645	-0.929707	0.929907	-1.17074	-0.994467	-0.911723	-0.817986	-0.844595	1.65095	1.07132	-0.537832	1.22526
positive regulation of cellular component organization	NA	NA	NA	NA	NA	NA	NA	NA	NA	NA	NA	NA	NA	NA	NA	NA	NA	NA	NA	NA	NA	NA
rhabdomere	NA	NA	NA	NA	NA	NA	NA	NA	NA	NA	NA	NA	NA	NA	NA	NA	NA	NA	NA	NA	NA	NA
farnesylated protein binding	NA	NA	NA	NA	NA	NA	NA	NA	NA	NA	NA	NA	NA	NA	NA	NA	NA	NA	NA	NA	NA	NA
negative regulation of hepatocyte differentiation	NA	NA	NA	NA	NA	NA	NA	NA	NA	NA	NA	NA	NA	NA	NA	NA	NA	NA	NA	NA	NA	NA
UDP-N-acetylglucosamine transferase complex	NA	NA	NA	NA	NA	NA	NA	NA	NA	NA	NA	NA	NA	NA	NA	NA	NA	NA	NA	NA	NA	NA
cerebellar cortex formation	0.301255	0.2578	0.294235	0.0285375	0.577896	0.997167	0.902655	0.0416069	0.436654	0.941634	0.2	1.13842	1.15672	-1.16958	-1.68952	0.922335	0.38889	0.62729	-1.46683	-1.03977	-0.613544	-1.26675
protein phosphatase type 1 complex	NA	NA	NA	NA	NA	NA	NA	NA	NA	NA	NA	NA	NA	NA	NA	NA	NA	NA	NA	NA	NA	NA
exosome (RNase complex)	0.855309	0.992788	0.00400802	0.188406	0.010101	0.0305445	0.0014245	0.461337	0.0480984	0.515625	0.156028	-0.713965	-0.450264	1.75645	1.16066	1.62753	1.55396	1.80679	-1.01962	-1.43726	-0.978503	-1.30958
Golgi-associated vesicle membrane	0.9875	0.170642	0.607229	0.227088	0.689492	0.563035	0.868852	0.986842	0.853162	0.603409	0.771765	0.662573	1.23902	0.909477	-1.20792	0.869394	0.934811	0.728451	-0.570197	-0.742561	-0.928274	0.816271
response to mechanical stimulus	0.0666667	0.882682	0.0297177	0.003996	0.955724	0.630252	0.170616	0.00208768	0.0222672	0.743187	0.0175719	1.59984	0.788832	-1.44014	-1.59236	0.693181	-0.945697	-1.14533	-1.64251	-1.37073	-0.847832	-1.45462
positive regulation of myelination	NA	NA	NA	NA	NA	NA	NA	NA	NA	NA	NA	NA	NA	NA	NA	NA	NA	NA	NA	NA	NA	NA
organic cyclic compound metabolic process	NA	NA	NA	NA	NA	NA	NA	NA	NA	NA	NA	NA	NA	NA	NA	NA	NA	NA	NA	NA	NA	NA
endopeptidase Clp complex	NA	NA	NA	NA	NA	NA	NA	NA	NA	NA	NA	NA	NA	NA	NA	NA	NA	NA	NA	NA	NA	NA
positive regulation of response to DNA damage stimulus	0.903743	0.64877	0.197007	0.676411	0.0103448	0.0169287	0.00134048	0.0545877	0.0251046	0.320527	0.0473773	-0.684691	-0.881076	1.18436	-0.867726	1.59239	1.60563	1.91597	-1.39028	-1.47385	-1.12033	-1.40224
positive regulation of bone development	NA	NA	NA	NA	NA	NA	NA	NA	NA	NA	NA	NA	NA	NA	NA	NA	NA	NA	NA	NA	NA	NA
terminal bouton	0.405006	0.569794	0.274864	0.144341	0.948592	0.619266	0.673993	0.267658	0.541485	0.106729	0.607204	-1.05269	-0.910599	-1.13713	-1.30825	0.603622	-0.888312	-0.858529	-1.16615	-0.978821	-1.31201	-0.902277
biotin binding	NA	NA	NA	NA	NA	NA	NA	NA	NA	NA	NA	NA	NA	NA	NA	NA	NA	NA	NA	NA	NA	NA
mammillothalamic axonal tract development	NA	NA	NA	NA	NA	NA	NA	NA	NA	NA	NA	NA	NA	NA	NA	NA	NA	NA	NA	NA	NA	NA
PTW/PP1 phosphatase complex	NA	NA	NA	NA	NA	NA	NA	NA	NA	NA	NA	NA	NA	NA	NA	NA	NA	NA	NA	NA	NA	NA
inner ear development	0.142857	0.0110701	0.00309119	0.001002	0.175824	0.464286	0.0140187	0.004329	0.00101215	0.538217	0.35596	1.31895	1.60085	-1.72506	-1.91257	-1.18356	-0.989264	-1.57861	-1.52779	-1.59908	-0.977202	-1.06292
1-(4-iodo-2,5-dimethoxyphenyl)propan-2-amine binding	NA	NA	NA	NA	NA	NA	NA	NA	NA	NA	NA	NA	NA	NA	NA	NA	NA	NA	NA	NA	NA	NA
blood vessel development	0.976024	0.00379507	0.00125786	0.000999001	0.0714286	0.0285714	0.00970874	0.00100301	0.442557	0.631156	0.170807	-0.763229	1.36885	-1.92928	-1.92248	-1.33097	-1.57898	-1.53352	-1.38129	-1.0189	-0.949783	1.09235
mature B cell differentiation involved in immune response	0.239316	0.439276	0.0688976	0.00233645	0.0121457	0.130872	0.00308642	0.0955777	0.290441	0.0219298	0.700368	1.22552	-1.00529	-1.51754	-2.04097	-1.86942	-1.36053	-1.96607	-1.38003	-1.14478	1.84717	-0.814415
actin filament	0.0727848	0.00185529	0.186667	0.853978	0.944828	0.98926	0.948617	0.00114943	0.494845	0.0108696	0.645084	-1.32648	1.77944	-1.19617	-0.726761	0.650732	0.541025	-0.682941	-1.66509	-0.99289	1.75242	0.903898
sebum secreting cell proliferation	NA	NA	NA	NA	NA	NA	NA	NA	NA	NA	NA	NA	NA	NA	NA	NA	NA	NA	NA	NA	NA	NA
collagen type I trimer	NA	NA	NA	NA	NA	NA	NA	NA	NA	NA	NA	NA	NA	NA	NA	NA	NA	NA	NA	NA	NA	NA
blood coagulation, extrinsic pathway	NA	NA	NA	NA	NA	NA	NA	NA	NA	NA	NA	NA	NA	NA	NA	NA	NA	NA	NA	NA	NA	NA
mitochondrial respiratory chain	0.757576	0.552916	0.00273224	0.25	0.104911	0.159302	0.00129032	0.02	0.204684	0.00106838	0.00166667	0.867629	-0.938186	2.47755	3.28256	1.28537	1.23757	1.87706	1.39983	-1.17036	-2.14567	-1.64076
thrombospondin receptor activity	NA	NA	NA	NA	NA	NA	NA	NA	NA	NA	NA	NA	NA	NA	NA	NA	NA	NA	NA	NA	NA	NA
common bile duct development	NA	NA	NA	NA	NA	NA	NA	NA	NA	NA	NA	NA	NA	NA	NA	NA	NA	NA	NA	NA	NA	NA
initiation of primordial ovarian follicle growth	NA	NA	NA	NA	NA	NA	NA	NA	NA	NA	NA	NA	NA	NA	NA	NA	NA	NA	NA	NA	NA	NA
negative regulation of cell differentiation involved in embryonic placenta development	NA	NA	NA	NA	NA	NA	NA	NA	NA	NA	NA	NA	NA	NA	NA	NA	NA	NA	NA	NA	NA	NA
regulation of cell death	NA	NA	NA	NA	NA	NA	NA	NA	NA	NA	NA	NA	NA	NA	NA	NA	NA	NA	NA	NA	NA	NA
chaperone-mediated protein folding	0.651685	0.962222	0.437799	0.375	0.826397	0.732429	0.610054	0.972389	0.628877	0.27252	0.973872	0.896964	-0.625461	1.02149	1.13188	0.755982	0.827901	0.907972	-0.58057	-0.916446	-1.15944	0.616737
regulation of centromere complex assembly	NA	NA	NA	NA	NA	NA	NA	NA	NA	NA	NA	NA	NA	NA	NA	NA	NA	NA	NA	NA	NA	NA
DNA demethylation	0.283093	0.86514	0.851703	0.879905	0.917443	0.912162	0.842183	0.734577	0.323493	0.957198	0.188312	-1.17302	-0.671738	0.69759	-0.644367	0.638662	-0.614978	0.719737	-0.804335	-1.11252	-0.574529	1.25043
response to fluid shear stress	0.296296	0.475177	0.0265655	0.309072	0.136126	0.00851064	0.0627178	0.642308	0.484211	0.406061	0.487981	1.14253	-0.98934	-1.58206	-1.12791	-1.27986	-1.85592	-1.45843	-0.880086	0.972287	1.01498	0.9646
mesaxon	NA	NA	NA	NA	NA	NA	NA	NA	NA	NA	NA	NA	NA	NA	NA	NA	NA	NA	NA	NA	NA	NA
negative regulation of cellular response to heat	NA	NA	NA	NA	NA	NA	NA	NA	NA	NA	NA	NA	NA	NA	NA	NA	NA	NA	NA	NA	NA	NA
regulation of myelination	0.716263	0.865248	0.931689	0.64346	0.812577	0.535854	1	0.230769	0.904079	0.892473	0.363481	-0.83761	-0.698672	-0.602416	-0.867968	0.744713	0.952656	-0.424159	-1.19719	-0.659807	-0.675438	-1.08209
organic acid metabolic process	NA	NA	NA	NA	NA	NA	NA	NA	NA	NA	NA	NA	NA	NA	NA	NA	NA	NA	NA	NA	NA	NA
DNA topoisomerase activity	NA	NA	NA	NA	NA	NA	NA	NA	NA	NA	NA	NA	NA	NA	NA	NA	NA	NA	NA	NA	NA	NA
apical cortex	NA	NA	NA	NA	NA	NA	NA	NA	NA	NA	NA	NA	NA	NA	NA	NA	NA	NA	NA	NA	NA	NA
response to protozoan	0.3827	0.412214	0.0536779	0.185493	0.422311	0.0236486	0.0246914	0.804878	0.95572	0.021645	0.458874	-1.0963	-1.02886	-1.54679	-1.28465	-1.03929	-1.70886	-1.74898	-0.738903	-0.584832	1.88664	1.00219
beta-endorphin binding	NA	NA	NA	NA	NA	NA	NA	NA	NA	NA	NA	NA	NA	NA	NA	NA	NA	NA	NA	NA	NA	NA
negative regulation of pancreatic A cell differentiation	NA	NA	NA	NA	NA	NA	NA	NA	NA	NA	NA	NA	NA	NA	NA	NA	NA	NA	NA	NA	NA	NA
regulation of phenotypic switching by transcription from RNA polymerase II promoter	NA	NA	NA	NA	NA	NA	NA	NA	NA	NA	NA	NA	NA	NA	NA	NA	NA	NA	NA	NA	NA	NA
folic acid transporter activity	NA	NA	NA	NA	NA	NA	NA	NA	NA	NA	NA	NA	NA	NA	NA	NA	NA	NA	NA	NA	NA	NA
apical plasma membrane	0.0130785	0.134043	0.00141243	0.001998	0.0185185	0.0104167	0.00621118	0.0357143	0.333333	0.139774	0.00261097	-1.33169	-1.21995	-1.80661	-1.51613	-2.02841	-1.74383	-1.70738	1.54785	1.69332	-1.2134	1.93421
maintenance of DNA repeat elements	NA	NA	NA	NA	NA	NA	NA	NA	NA	NA	NA	NA	NA	NA	NA	NA	NA	NA	NA	NA	NA	NA
axoneme	0.4562	0.707094	0.877034	0.776739	0.0183599	0.00892857	0.245542	0.282528	0.029476	0.0429234	0.248714	-1.02334	-0.832282	-0.710401	-0.768945	1.57193	1.69534	1.19183	-1.15821	-1.48119	-1.43407	-1.16879
atrioventricular canal development	NA	NA	NA	NA	NA	NA	NA	NA	NA	NA	NA	NA	NA	NA	NA	NA	NA	NA	NA	NA	NA	NA
regulation of synaptic vesicle clustering	NA	NA	NA	NA	NA	NA	NA	NA	NA	NA	NA	NA	NA	NA	NA	NA	NA	NA	NA	NA	NA	NA
protein oxidation	NA	NA	NA	NA	NA	NA	NA	NA	NA	NA	NA	NA	NA	NA	NA	NA	NA	NA	NA	NA	NA	NA
regulation of female receptivity	NA	NA	NA	NA	NA	NA	NA	NA	NA	NA	NA	NA	NA	NA	NA	NA	NA	NA	NA	NA	NA	NA
lipoic acid binding	NA	NA	NA	NA	NA	NA	NA	NA	NA	NA	NA	NA	NA	NA	NA	NA	NA	NA	NA	NA	NA	NA
regulation of insulin secretion involved in cellular response to glucose stimulus	0.440357	0.384615	0.423767	0.963992	0.170702	0.120301	0.368132	0.0563725	0.112311	0.00580046	0.059322	-1.04009	-1.06133	1.02081	-0.552151	1.23588	1.32762	1.0694	-1.39493	-1.31529	-1.64939	-1.43451
negative regulation of neutrophil apoptotic process	NA	NA	NA	NA	NA	NA	NA	NA	NA	NA	NA	NA	NA	NA	NA	NA	NA	NA	NA	NA	NA	NA
post-anal tail morphogenesis	NA	NA	NA	NA	NA	NA	NA	NA	NA	NA	NA	NA	NA	NA	NA	NA	NA	NA	NA	NA	NA	NA
receptor signaling complex scaffold activity	0.32302	0.818396	0.0857143	0.11036	0.769585	0.4	0.473016	0.775312	0.96875	0.00995025	0.717117	-1.13832	-0.718773	-1.44291	-1.3884	-0.780236	-1.03073	-0.970073	-0.783609	-0.544024	1.8804	-0.818198
sperm ejaculation	NA	NA	NA	NA	NA	NA	NA	NA	NA	NA	NA	NA	NA	NA	NA	NA	NA	NA	NA	NA	NA	NA
cell cortex	0.297894	0.352201	0.226337	0.103896	1	0.991247	0.647059	0.57216	0.948	0.926456	0.446927	-1.07998	-1.0428	-1.13157	-1.23545	-0.621634	0.596839	-0.951274	-0.96559	-0.741297	-0.722365	1.00564
substrate adhesion-dependent cell spreading	0.329821	0.126629	0.641914	0.473896	0.608046	0.784104	0.998689	0.0991926	0.035124	0.800657	0.698145	-1.10102	1.26115	-0.894927	-1.0097	0.920863	0.795607	0.525491	-1.31146	-1.42591	-0.789696	-0.863085
uterus morphogenesis	NA	NA	NA	NA	NA	NA	NA	NA	NA	NA	NA	NA	NA	NA	NA	NA	NA	NA	NA	NA	NA	NA
subthalamus development	NA	NA	NA	NA	NA	NA	NA	NA	NA	NA	NA	NA	NA	NA	NA	NA	NA	NA	NA	NA	NA	NA
activin A complex	NA	NA	NA	NA	NA	NA	NA	NA	NA	NA	NA	NA	NA	NA	NA	NA	NA	NA	NA	NA	NA	NA
negative regulation of adrenergic receptor signaling pathway involved in heart process	NA	NA	NA	NA	NA	NA	NA	NA	NA	NA	NA	NA	NA	NA	NA	NA	NA	NA	NA	NA	NA	NA
lens development in camera-type eye	0.175	0.172477	0.011925	0.00101833	0.129032	0.194595	0.00740741	0.0382775	0.82851	0.622951	0.322357	1.22281	1.23443	-1.61142	-2.29536	-1.22142	-1.17031	-1.6574	-1.43196	-0.77293	0.901675	-1.11512
response to extracellular stimulus	0.602398	0.0442308	0.469059	0.71029	0.879919	0.981405	0.460526	0.178357	0.0909091	0.557673	0.228277	-0.974363	1.22811	-0.992799	-0.922928	0.826368	0.696861	1.01438	-1.11323	-1.15372	-0.982531	-1.0916
positive regulation of syncytium formation by plasma membrane fusion	NA	NA	NA	NA	NA	NA	NA	NA	NA	NA	NA	NA	NA	NA	NA	NA	NA	NA	NA	NA	NA	NA
iron-sulfur cluster binding	0.7173	0.967603	0.00248756	1	0.00114943	0.0250597	0.00133511	0.24023	0.0649485	0.021978	0.0307692	-0.868477	-0.636577	1.82401	0.674716	1.72882	1.52575	2.0095	-1.16809	-1.35728	-1.48747	-1.42846
epithelial cell differentiation involved in prostate gland development	0.121339	0.0426929	0.807615	0.105826	0.749667	0.565156	0.563422	0.505022	0.161132	0.360571	0.668519	1.35209	1.4943	0.744498	-1.42301	0.788651	0.935855	0.940304	-0.994899	-1.2832	-1.08004	-0.836768
meiotic gene conversion	NA	NA	NA	NA	NA	NA	NA	NA	NA	NA	NA	NA	NA	NA	NA	NA	NA	NA	NA	NA	NA	NA
isotype switching	0.386338	0.699779	0.854867	0.808533	0.002442	0.863694	0.00136799	0.0298507	0.0141151	0.114865	0.235195	-1.07576	-0.831695	-0.726289	-0.745518	1.81465	0.707673	1.84868	-1.5085	-1.57291	1.35693	-1.18297
plasma membrane protein complex	0.81982	0.727463	0.00133869	0.0909091	1	0.987179	0.0746269	0.254065	0.901099	0.0769231	0.121387	-0.875954	-0.895049	-1.91633	-1.22329	-0.731494	-0.780206	-1.25204	-1.10499	-0.819663	1.76025	1.16229
sarcoplasmic reticulum membrane	0.77697	0.695353	0.341509	0.018847	0.317839	0.94543	0.268505	0.462585	0.44649	0.36875	0.826879	-0.76285	0.840486	-1.10579	-1.75515	1.12394	0.568217	1.15455	-1.02164	-1.02921	-1.0719	0.730187
adiponectin binding	NA	NA	NA	NA	NA	NA	NA	NA	NA	NA	NA	NA	NA	NA	NA	NA	NA	NA	NA	NA	NA	NA
proline-rich region binding	0.774752	0.799308	0.568134	0.662162	0.82293	0.437414	0.574964	0.0355872	0.623843	0.434457	0.724832	-0.761574	0.754854	0.934502	-0.849195	0.732583	1.03736	0.943325	1.56907	-0.893687	-1.01829	0.8257
glycocalyx	NA	NA	NA	NA	NA	NA	NA	NA	NA	NA	NA	NA	NA	NA	NA	NA	NA	NA	NA	NA	NA	NA
glomerulus development	0.316176	0.0017452	0.0628684	0.00213675	0.925187	0.988079	0.952045	0.0798429	0.0212054	0.758413	0.450116	1.12064	1.91136	-1.47563	-2.09902	0.624606	0.501346	0.585662	-1.40469	-1.52125	-0.808345	0.989721
plasma membrane raft	0.0740741	0.913607	0.483553	0.154774	0.55814	0.676647	0.677291	0.115075	0.0383023	0.337349	0.774958	1.39224	-0.719374	-0.976035	-1.26898	-0.934021	-0.894884	-0.886413	-1.29049	-1.40706	-1.09515	-0.824908
multicellular organism development	NA	NA	NA	NA	NA	NA	NA	NA	NA	NA	NA	NA	NA	NA	NA	NA	NA	NA	NA	NA	NA	NA
neurofibrillary tangle	NA	NA	NA	NA	NA	NA	NA	NA	NA	NA	NA	NA	NA	NA	NA	NA	NA	NA	NA	NA	NA	NA
kidney rudiment formation	NA	NA	NA	NA	NA	NA	NA	NA	NA	NA	NA	NA	NA	NA	NA	NA	NA	NA	NA	NA	NA	NA
geranylgeranyl reductase activity	NA	NA	NA	NA	NA	NA	NA	NA	NA	NA	NA	NA	NA	NA	NA	NA	NA	NA	NA	NA	NA	NA
4-alpha-glucanotransferase activity	NA	NA	NA	NA	NA	NA	NA	NA	NA	NA	NA	NA	NA	NA	NA	NA	NA	NA	NA	NA	NA	NA
primitive streak formation	NA	NA	NA	NA	NA	NA	NA	NA	NA	NA	NA	NA	NA	NA	NA	NA	NA	NA	NA	NA	NA	NA
ESCRT I complex	NA	NA	NA	NA	NA	NA	NA	NA	NA	NA	NA	NA	NA	NA	NA	NA	NA	NA	NA	NA	NA	NA
sperm annulus	NA	NA	NA	NA	NA	NA	NA	NA	NA	NA	NA	NA	NA	NA	NA	NA	NA	NA	NA	NA	NA	NA
mechanosensory behavior	NA	NA	NA	NA	NA	NA	NA	NA	NA	NA	NA	NA	NA	NA	NA	NA	NA	NA	NA	NA	NA	NA
regulation of viral budding via host ESCRT complex	NA	NA	NA	NA	NA	NA	NA	NA	NA	NA	NA	NA	NA	NA	NA	NA	NA	NA	NA	NA	NA	NA
peptide transporter activity	NA	NA	NA	NA	NA	NA	NA	NA	NA	NA	NA	NA	NA	NA	NA	NA	NA	NA	NA	NA	NA	NA
negative regulation of wound healing, spreading of epidermal cells	NA	NA	NA	NA	NA	NA	NA	NA	NA	NA	NA	NA	NA	NA	NA	NA	NA	NA	NA	NA	NA	NA
ER membrane protein complex	0.732634	0.898194	0.0781563	0.950311	0.314248	0.284703	0.358407	0.727869	0.842558	0.0700389	0.57037	-0.800508	0.664997	1.44172	0.649247	1.13105	1.1478	1.08335	0.802735	-0.722095	-1.40876	-0.910909
Kupffers vesicle development AHI1 positive regulation of lung goblet cell differentiation IL13 regulation of respiratory burst RPS19 regulation of respiratory burst DUSP10 regulation of respiratory burst INS regulation of respiratory burst JCHAIN regulation of respiratory burst CAMK1D regulation of respiratory burst RAC2 regulation of respiratory burst RAC1 regulation of respiratory burst IGHA1 r…
AP5
positive regulation of calcium ion transport into cytosol	P2RX2
positive regulation of calcium ion transport into cytosol	SRI
positive regulation of calcium ion transport into cytosol	PLA2G1B
positive regulation of calcium ion transport into cytosol	XCL1
positive regulation of calcium ion transport into cytosol	P2RX4
positive regulation of calcium ion transport into cytosol	GSTO1
positive regulation of toll-like receptor signaling pathway	PTPN22
positive regulation of toll-like receptor signaling pathway	FLOT1
positive regulation of toll-like receptor signaling pathway	FLOT1
positive regulation of toll-like receptor signaling pathway	NR1H3
positive regulation of toll-like receptor signaling pathway	TLR9
positive regulation of toll-like receptor signaling pathway	TLR5
positive regulation of toll-like receptor signaling pathway	CAV1
positive regulation of toll-like receptor signaling pathway	WDFY1
positive regulation of toll-like receptor signaling pathway	TICAM2
positive regulation of toll-like receptor signaling pathway	PIK3AP1
positive regulation of toll-like receptor signaling pathway	CYBA
positive regulation of toll-like receptor signaling pathway	HMGB1
positive regulation of toll-like receptor signaling pathway	FLOT1
positive regulation of toll-like receptor signaling pathway	FLOT1
positive regulation of toll-like receptor signaling pathway	TLR2
positive regulation of toll-like receptor signaling pathway	PELI1
positive regulation of toll-like receptor signaling pathway	LBP
positive regulation of toll-like receptor signaling pathway	TIRAP
positive regulation of toll-like receptor signaling pathway	FLOT1
positive regulation of toll-like receptor signaling pathway	TLR3
positive regulation of toll-like receptor signaling pathway	RSAD2
positive regulation of toll-like receptor signaling pathway	LTF
positive regulation of toll-like receptor signaling pathway	F2RL1
poly-glutamine tract binding	RERE
regulation of vesicle-mediated transport	RAB3B
regulation of vesicle-mediated transport	PKDCC
regulation of vesicle-mediated transport	SMAP1
regulation of vesicle-mediated transport	RAB2B
regulation of vesicle-mediated transport	SNX17
regulation of vesicle-mediated transport	CD36
regulation of vesicle-mediated transport	TRIM9
regulation of vesicle-mediated transport	LGALS9
regulation of vesicle-mediated transport	FGG
regulation of vesicle-mediated transport	BCR
regulation of vesicle-mediated transport	HGS
regulation of vesicle-mediated transport	ADORA2B
regulation of vesicle-mediated transport	ZAP70
regulation of vesicle-mediated transport	NTF3
regulation of vesicle-mediated transport	ADRA2A
regulation of vesicle-mediated transport	EHD4
regulation of vesicle-mediated transport	TNF
regulation of vesicle-mediated transport	PLCG2
regulation of vesicle-mediated transport	SPINK13
regulation of vesicle-mediated transport	LMAN2
regulation of vesicle-mediated transport	RSG1
regulation of vesicle-mediated transport	ABL1
regulation of vesicle-mediated transport	RIMS2
regulation of vesicle-mediated transport	VTN
regulation of vesicle-mediated transport	TBC1D4
regulation of vesicle-mediated transport	HMOX1
regulation of vesicle-mediated transport	ATXN2
regulation of vesicle-mediated transport	VPS4B
regulation of vesicle-mediated transport	TNF
regulation of vesicle-mediated transport	AP2S1
regulation of vesicle-mediated transport	STX1A
regulation of vesicle-mediated transport	TFR2
regulation of vesicle-mediated transport	TNF
regulation of vesicle-mediated transport	KIF3A
regulation of vesicle-mediated transport	GREM1
regulation of vesicle-mediated transport	PTX3
regulation of vesicle-mediated transport	MAP2K1
regulation of vesicle-mediated transport	DNAJC6
regulation of vesicle-mediated transport	AP1G1
regulation of vesicle-mediated transport	CALR
regulation of vesicle-mediated transport	FER
regulation of vesicle-mediated transport	PTPN5
regulation of vesicle-mediated transport	SORL1
regulation of vesicle-mediated transport	CNIH2
regulation of vesicle-mediated transport	RPH3AL
regulation of vesicle-mediated transport	F2RL1
regulation of vesicle-mediated transport	RPH3AL
regulation of vesicle-mediated transport	PACSIN2
regulation of vesicle-mediated transport	AHSG
regulation of vesicle-mediated transport	VAMP7
regulation of vesicle-mediated transport	BTBD9
regulation of vesicle-mediated transport	C4BPB
regulation of vesicle-mediated transport	DNAJC13
regulation of vesicle-mediated transport	RDX
regulation of vesicle-mediated transport	RAB21
regulation of vesicle-mediated transport	RAB26
regulation of vesicle-mediated transport	RIMS3
regulation of vesicle-mediated transport	GNB2L1
regulation of vesicle-mediated transport	TNF
regulation of vesicle-mediated transport	LRSAM1
regulation of vesicle-mediated transport	PCSK9
regulation of vesicle-mediated transport	NAPB
regulation of vesicle-mediated transport	PACSIN3
regulation of vesicle-mediated transport	SFRP4
regulation of vesicle-mediated transport	SLC11A1
regulation of vesicle-mediated transport	VEGFA
regulation of vesicle-mediated transport	CD300A
regulation of vesicle-mediated transport	VAMP2
regulation of vesicle-mediated transport	UNC13D
regulation of vesicle-mediated transport	TULP1
regulation of vesicle-mediated transport	DLL1
regulation of vesicle-mediated transport	FGF14
regulation of vesicle-mediated transport	PACSIN1
regulation of vesicle-mediated transport	UNC119
regulation of vesicle-mediated transport	STXBP3
regulation of vesicle-mediated transport	SLAMF1
regulation of vesicle-mediated transport	SNX12
regulation of vesicle-mediated transport	OPHN1
regulation of vesicle-mediated transport	PLA2G4A
regulation of vesicle-mediated transport	SYT9
regulation of vesicle-mediated transport	ARF6
regulation of vesicle-mediated transport	WASL
regulation of vesicle-mediated transport	MAGI2
regulation of vesicle-mediated transport	GAS1
regulation of vesicle-mediated transport	RAB11B
regulation of vesicle-mediated transport	SYT7
regulation of vesicle-mediated transport	CYBA
regulation of vesicle-mediated transport	ITGB1
regulation of vesicle-mediated transport	NLGN1
regulation of vesicle-mediated transport	FOXF1
regulation of vesicle-mediated transport	VSNL1
regulation of vesicle-mediated transport	SERPINE1
regulation of vesicle-mediated transport	BRAF
regulation of vesicle-mediated transport	EXPH5
regulation of vesicle-mediated transport	APOC1
regulation of vesicle-mediated transport	STXBP5L
regulation of vesicle-mediated transport	FGA
regulation of vesicle-mediated transport	RAB7A
regulation of vesicle-mediated transport	STXBP5
regulation of vesicle-mediated transport	AC113404.1
regulation of vesicle-mediated transport	NR1H3
regulation of vesicle-mediated transport	EZR
regulation of vesicle-mediated transport	ALOX15
regulation of vesicle-mediated transport	SNX33
regulation of vesicle-mediated transport	NSF
regulation of vesicle-mediated transport	LYN
regulation of vesicle-mediated transport	RABGEF1
regulation of vesicle-mediated transport	SCAMP5
regulation of vesicle-mediated transport	RAC1
regulation of vesicle-mediated transport	NOTCH1
regulation of vesicle-mediated transport	TSG101
regulation of vesicle-mediated transport	CACNA1I
regulation of vesicle-mediated transport	TSC2
regulation of vesicle-mediated transport	RAB15
regulation of vesicle-mediated transport	CADPS2
regulation of vesicle-mediated transport	B2M
regulation of vesicle-mediated transport	NR1H2
regulation of vesicle-mediated transport	GATA2
regulation of vesicle-mediated transport	PTEN
regulation of vesicle-mediated transport	PARK2
regulation of vesicle-mediated transport	C2
regulation of vesicle-mediated transport	HCK
regulation of vesicle-mediated transport	FES
regulation of vesicle-mediated transport	CAV1
regulation of vesicle-mediated transport	TOR1A
regulation of vesicle-mediated transport	SYT10
regulation of vesicle-mediated transport	CLASP1
regulation of vesicle-mediated transport	CFTR
regulation of vesicle-mediated transport	TUB
regulation of vesicle-mediated transport	CCL21
regulation of vesicle-mediated transport	REST
regulation of vesicle-mediated transport	IL13
regulation of vesicle-mediated transport	PLD1
regulation of vesicle-mediated transport	AZU1
regulation of vesicle-mediated transport	PFN2
regulation of vesicle-mediated transport	APOC2
regulation of vesicle-mediated transport	GREM1
regulation of vesicle-mediated transport	SCFD1
regulation of vesicle-mediated transport	CCL2
regulation of vesicle-mediated transport	PLD2
regulation of vesicle-mediated transport	CLIP3
regulation of vesicle-mediated transport	DNM2
regulation of vesicle-mediated transport	ANKFY1
regulation of vesicle-mediated transport	VPS37B
regulation of vesicle-mediated transport	PPARG
regulation of vesicle-mediated transport	C3
regulation of vesicle-mediated transport	BLK
regulation of vesicle-mediated transport	LILRB1
regulation of vesicle-mediated transport	SGIP1
regulation of vesicle-mediated transport	C2
regulation of vesicle-mediated transport	SPINK2
regulation of vesicle-mediated transport	IQCF1
regulation of vesicle-mediated transport	STAP1
regulation of vesicle-mediated transport	VPS16
regulation of vesicle-mediated transport	PLB1
regulation of vesicle-mediated transport	UVRAG
regulation of vesicle-mediated transport	SH3GL2
regulation of vesicle-mediated transport	LGI3
regulation of vesicle-mediated transport	ZP3
regulation of vesicle-mediated transport	WNT3A
regulation of vesicle-mediated transport	RAB3A
regulation of vesicle-mediated transport	PDCD6IP
regulation of vesicle-mediated transport	CORO1A
regulation of vesicle-mediated transport	FGB
regulation of vesicle-mediated transport	ARRB1
regulation of vesicle-mediated transport	MVB12A
regulation of vesicle-mediated transport	ARRB2
regulation of vesicle-mediated transport	RPH3AL
regulation of vesicle-mediated transport	GPC3
regulation of vesicle-mediated transport	LAMP1
regulation of vesicle-mediated transport	CAV3
regulation of vesicle-mediated transport	C4BPA
regulation of vesicle-mediated transport	RAB33B
regulation of vesicle-mediated transport	RAP1A
regulation of vesicle-mediated transport	RALA
regulation of vesicle-mediated transport	STX18
regulation of vesicle-mediated transport	CSK
regulation of vesicle-mediated transport	PLA2G6
regulation of vesicle-mediated transport	SRC
regulation of vesicle-mediated transport	MTMR2
regulation of vesicle-mediated transport	BVES
regulation of vesicle-mediated transport	SCARB1
regulation of vesicle-mediated transport	CCR2
regulation of vesicle-mediated transport	PLCB1
regulation of vesicle-mediated transport	FCER1A
regulation of vesicle-mediated transport	RUBCN
regulation of vesicle-mediated transport	DOC2A
regulation of vesicle-mediated transport	SNX4
regulation of vesicle-mediated transport	GAS6
regulation of vesicle-mediated transport	SYNJ2BP
regulation of vesicle-mediated transport	DNM1
regulation of vesicle-mediated transport	TGFB1
regulation of vesicle-mediated transport	NRP1
regulation of vesicle-mediated transport	RAB27A
regulation of vesicle-mediated transport	C4B
regulation of vesicle-mediated transport	MBL2
regulation of vesicle-mediated transport	IL1B
regulation of vesicle-mediated transport	STX1B
regulation of vesicle-mediated transport	IL13RA2
regulation of vesicle-mediated transport	PTAFR
regulation of vesicle-mediated transport	FAM170B
regulation of vesicle-mediated transport	CAMK1D
regulation of vesicle-mediated transport	RAB4A
regulation of vesicle-mediated transport	STON1
regulation of vesicle-mediated transport	ANGPT1
regulation of vesicle-mediated transport	CRISP1
regulation of vesicle-mediated transport	PRTN3
regulation of vesicle-mediated transport	PICALM
regulation of vesicle-mediated transport	CPLX2
regulation of vesicle-mediated transport	PRKD1
regulation of vesicle-mediated transport	CALY
regulation of vesicle-mediated transport	SYT3
regulation of vesicle-mediated transport	CDK5
regulation of vesicle-mediated transport	HAMP
regulation of vesicle-mediated transport	LILRB1
regulation of vesicle-mediated transport	UBQLN2
regulation of vesicle-mediated transport	CTD-2132N18.3
regulation of vesicle-mediated transport	C2
regulation of vesicle-mediated transport	AHI1
regulation of vesicle-mediated transport	LBP
regulation of vesicle-mediated transport	STX4
regulation of vesicle-mediated transport	DAB2
regulation of vesicle-mediated transport	MAPK1
regulation of vesicle-mediated transport	APOA5
regulation of vesicle-mediated transport	TBC1D20
regulation of vesicle-mediated transport	CBL
regulation of vesicle-mediated transport	EEF2K
regulation of vesicle-mediated transport	VPS4A
regulation of vesicle-mediated transport	CD47
regulation of vesicle-mediated transport	ABL2
regulation of vesicle-mediated transport	NEDD4L
regulation of vesicle-mediated transport	TNF
regulation of vesicle-mediated transport	RSPO1
regulation of vesicle-mediated transport	RAB5C
regulation of vesicle-mediated transport	CNN2
regulation of vesicle-mediated transport	DLG4
regulation of vesicle-mediated transport	CPLX1
regulation of vesicle-mediated transport	RAB17
regulation of vesicle-mediated transport	STXBP1
regulation of vesicle-mediated transport	YIPF5
regulation of vesicle-mediated transport	RAB5B
regulation of vesicle-mediated transport	ADIPOQ
regulation of vesicle-mediated transport	AXL
regulation of vesicle-mediated transport	RAB4B
regulation of vesicle-mediated transport	C2
regulation of vesicle-mediated transport	RAB27B
regulation of vesicle-mediated transport	ARF1
regulation of vesicle-mediated transport	AGER
regulation of vesicle-mediated transport	BIN1
regulation of vesicle-mediated transport	ATP2A2
regulation of vesicle-mediated transport	C2
regulation of vesicle-mediated transport	SEC24B
regulation of vesicle-mediated transport	DOCK2
regulation of vesicle-mediated transport	BET1L
regulation of vesicle-mediated transport	HMGB1
regulation of vesicle-mediated transport	ZP4
regulation of vesicle-mediated transport	CACNA1G
regulation of vesicle-mediated transport	PRKAA1
regulation of vesicle-mediated transport	SFTPD
regulation of vesicle-mediated transport	ACTN2
regulation of vesicle-mediated transport	SLC30A8
regulation of vesicle-mediated transport	IL4R
regulation of vesicle-mediated transport	TRPV6
regulation of vesicle-mediated transport	HAP1
regulation of vesicle-mediated transport	GLRA1
regulation of vesicle-mediated transport	ANXA2
regulation of vesicle-mediated transport	SPACA3
regulation of vesicle-mediated transport	CNST
regulation of vesicle-mediated transport	SNX3
regulation of vesicle-mediated transport	RAPGEF4
regulation of vesicle-mediated transport	SCYL2
regulation of vesicle-mediated transport	MSN
regulation of vesicle-mediated transport	INSIG1
regulation of vesicle-mediated transport	SDCBP
regulation of vesicle-mediated transport	NCKAP1L
regulation of vesicle-mediated transport	NDRG4
regulation of vesicle-mediated transport	EHD1
regulation of vesicle-mediated transport	AKT2
regulation of vesicle-mediated transport	MERTK
regulation of vesicle-mediated transport	DRD2
regulation of vesicle-mediated transport	FLOT1
regulation of vesicle-mediated transport	PINK1
regulation of vesicle-mediated transport	MAPK3
regulation of vesicle-mediated transport	BICD1
regulation of vesicle-mediated transport	PRKCG
regulation of vesicle-mediated transport	C4B
regulation of vesicle-mediated transport	SYTL4
regulation of vesicle-mediated transport	TNF
regulation of vesicle-mediated transport	IL1RAPL1
regulation of vesicle-mediated transport	PTPN23
regulation of vesicle-mediated transport	STAM
regulation of vesicle-mediated transport	RAB9A
regulation of vesicle-mediated transport	C12orf4
regulation of vesicle-mediated transport	PROM2
regulation of vesicle-mediated transport	C4A
regulation of vesicle-mediated transport	DOC2B
regulation of vesicle-mediated transport	GOSR1
regulation of vesicle-mediated transport	ABCA7
regulation of vesicle-mediated transport	HIP1
regulation of vesicle-mediated transport	CACNA1A
regulation of vesicle-mediated transport	RAB11A
regulation of vesicle-mediated transport	AAK1
regulation of vesicle-mediated transport	PDPK1
regulation of vesicle-mediated transport	PCLO
regulation of vesicle-mediated transport	NSF
regulation of vesicle-mediated transport	CDK5R2
regulation of vesicle-mediated transport	PICK1
regulation of vesicle-mediated transport	AZU1
regulation of vesicle-mediated transport	RINT1
regulation of vesicle-mediated transport	KCNB1
regulation of vesicle-mediated transport	ACSL3
regulation of vesicle-mediated transport	SYT4
regulation of vesicle-mediated transport	UNC13B
regulation of vesicle-mediated transport	B4GALT1
regulation of vesicle-mediated transport	VPS28
regulation of vesicle-mediated transport	STON2
regulation of vesicle-mediated transport	RNF139
regulation of vesicle-mediated transport	SEPT5
regulation of vesicle-mediated transport	CCL19
regulation of vesicle-mediated transport	ABR
regulation of vesicle-mediated transport	ANKRD27
regulation of vesicle-mediated transport	VAMP8
regulation of vesicle-mediated transport	GRIK5
regulation of vesicle-mediated transport	TNF
regulation of vesicle-mediated transport	C4B
regulation of vesicle-mediated transport	LRRTM2
regulation of vesicle-mediated transport	SYNJ1
regulation of vesicle-mediated transport	PPT1
regulation of vesicle-mediated transport	NAPA
regulation of vesicle-mediated transport	TMEM27
regulation of vesicle-mediated transport	STXBP6
regulation of vesicle-mediated transport	PIK3CB
regulation of vesicle-mediated transport	SNAP91
regulation of vesicle-mediated transport	ITGAV
regulation of vesicle-mediated transport	B2M
regulation of vesicle-mediated transport	CDH13
regulation of vesicle-mediated transport	C2
regulation of vesicle-mediated transport	SNF8
regulation of vesicle-mediated transport	RALB
regulation of vesicle-mediated transport	CACNA1H
regulation of vesicle-mediated transport	VPS41
regulation of vesicle-mediated transport	SNCA
regulation of vesicle-mediated transport	PYDC1
regulation of vesicle-mediated transport	FLOT1
regulation of vesicle-mediated transport	CD84
regulation of vesicle-mediated transport	PRAM1
regulation of vesicle-mediated transport	ARFGAP1
regulation of vesicle-mediated transport	CLASP2
regulation of vesicle-mediated transport	RAB25
regulation of vesicle-mediated transport	SDC1
regulation of vesicle-mediated transport	SDC4
regulation of vesicle-mediated transport	LGALS3
regulation of vesicle-mediated transport	ACTN4
regulation of vesicle-mediated transport	C4A
regulation of vesicle-mediated transport	SPINK1
regulation of vesicle-mediated transport	LYPLA1
regulation of vesicle-mediated transport	ZFYVE16
regulation of vesicle-mediated transport	FLOT1
regulation of vesicle-mediated transport	C4A
regulation of vesicle-mediated transport	PRTN3
regulation of vesicle-mediated transport	SMPD3
regulation of vesicle-mediated transport	PROS1
regulation of vesicle-mediated transport	SPINK8
regulation of vesicle-mediated transport	MAP2K2
regulation of vesicle-mediated transport	ATAD1
regulation of vesicle-mediated transport	FGR
regulation of vesicle-mediated transport	LRRK2
regulation of vesicle-mediated transport	SYT1
regulation of vesicle-mediated transport	RUFY1
regulation of vesicle-mediated transport	ANO6
regulation of vesicle-mediated transport	RIMS4
regulation of vesicle-mediated transport	NSF
regulation of vesicle-mediated transport	TNK2
regulation of vesicle-mediated transport	ATP6AP1
regulation of vesicle-mediated transport	RAB5A
regulation of vesicle-mediated transport	FCER1G
regulation of vesicle-mediated transport	EHD2
regulation of vesicle-mediated transport	ITGA2
regulation of vesicle-mediated transport	LRRTM1
regulation of vesicle-mediated transport	LDLRAP1
regulation of vesicle-mediated transport	IL4
regulation of vesicle-mediated transport	CBLL1
regulation of vesicle-mediated transport	USP6
regulation of vesicle-mediated transport	C2
regulation of vesicle-mediated transport	RAB3GAP1
regulation of vesicle-mediated transport	TSPAN1
regulation of vesicle-mediated transport	CD2AP
regulation of vesicle-mediated transport	CD14
regulation of vesicle-mediated transport	SELE
regulation of vesicle-mediated transport	FLOT1
regulation of vesicle-mediated transport	TF
regulation of vesicle-mediated transport	C4B_2
regulation of vesicle-mediated transport	WNT5A
regulation of vesicle-mediated transport	SYK
regulation of vesicle-mediated transport	HNRNPK
regulation of vesicle-mediated transport	MIB1
regulation of vesicle-mediated transport	DLL1
regulation of vesicle-mediated transport	STXBP2
regulation of vesicle-mediated transport	VPS11
regulation of vesicle-mediated transport	ANXA1
regulation of vesicle-mediated transport	PTPN1
regulation of vesicle-mediated transport	CD63
regulation of vesicle-mediated transport	NCS1
regulation of vesicle-mediated transport	FLOT1
regulation of vesicle-mediated transport	MFGE8
regulation of vesicle-mediated transport	DOC2B
regulation of vesicle-mediated transport	PYCARD
regulation of vesicle-mediated transport	RAB3D
regulation of vesicle-mediated transport	RAC2
regulation of vesicle-mediated transport	TBC1D5
regulation of vesicle-mediated transport	SYN1
regulation of vesicle-mediated transport	C2CD5
regulation of vesicle-mediated transport	GAB2
regulation of vesicle-mediated transport	CHMP2A
regulation of vesicle-mediated transport	ANXA13
regulation of vesicle-mediated transport	GOPC
regulation of vesicle-mediated transport	EPN2
regulation of vesicle-mediated transport	RAB3C
regulation of vesicle-mediated transport	APOC3
regulation of vesicle-mediated transport	DKK1
regulation of vesicle-mediated transport	C4B
regulation of vesicle-mediated transport	HFE
cardiac septum morphogenesis	HEY2
cardiac septum morphogenesis	PITX2
cardiac septum morphogenesis	GATA4
cardiac septum morphogenesis	GATA6
cardiac septum morphogenesis	RARA
cardiac septum morphogenesis	ZFPM2
cardiac septum morphogenesis	RARB
cardiac septum morphogenesis	CYR61
cardiac septum morphogenesis	JAG1
cardiac septum morphogenesis	CITED2
cardiac septum morphogenesis	TBX5
cardiac septum morphogenesis	HES1
cardiac septum morphogenesis	EGLN1
cardiac septum morphogenesis	DHRS3
cardiac septum morphogenesis	SMAD7
cardiac septum morphogenesis	TBX2
cardiac septum morphogenesis	ACVR1
cardiac septum morphogenesis	MSX2
cardiac septum morphogenesis	GJA5
cardiac septum morphogenesis	FGFRL1
cardiac septum morphogenesis	SMO
cardiac septum morphogenesis	RBM15
cardiac septum morphogenesis	ZFPM1
cardiac septum morphogenesis	SOX11
cardiac septum morphogenesis	FGFR2
cardiac septum morphogenesis	NOTCH2
cardiac septum morphogenesis	HEY1
cardiac septum morphogenesis	ID2
cardiac septum morphogenesis	MDM2
cardiac septum morphogenesis	TBX1
cardiac septum morphogenesis	WNT5A
cardiac septum morphogenesis	TBX20
cardiac septum morphogenesis	VANGL2
cardiac septum morphogenesis	SAV1
cardiac septum morphogenesis	HEYL
cardiac septum morphogenesis	FGF8
cardiac septum morphogenesis	SOX4
cardiac septum morphogenesis	NKX2-5
cardiac septum morphogenesis	DVL3
cardiac septum morphogenesis	WHSC1
cardiac septum morphogenesis	TBX3
cardiac septum morphogenesis	PARVA
cardiac septum morphogenesis	ISL1
cardiac septum morphogenesis	HAND1
cardiac septum morphogenesis	FZD1
cardiac septum morphogenesis	FZD2
cardiac septum morphogenesis	NOTCH1
cardiac septum morphogenesis	WNT11
cardiac septum morphogenesis	PROX1
histone modification	RAG1
histone modification	SUV39H2
histone modification	PRKAA2
histone modification	PHF20
histone modification	SNCA
histone modification	FOXP3
histone modification	CAMK2D
histone modification	YEATS4
histone modification	SIRT6
histone modification	NELFE
histone modification	HIST1H4A
histone modification	BAZ2A
histone modification	ATXN7L3
histone modification	BRPF3
histone modification	SPI1
histone modification	RNF8
histone modification	CXXC1
histone modification	HDAC11
histone modification	OTUB1
histone modification	SUDS3
histone modification	BRD8
histone modification	HIST1H1C
histone modification	ING4
histone modification	FLCN
histone modification	HDAC7
histone modification	SUZ12
histone modification	HIST1H4B
histone modification	EYA2
histone modification	MED24
histone modification	HIST1H4C
histone modification	KMT5A
histone modification	DTX3L
histone modification	DPY30
histone modification	PRDM2
histone modification	TBL1Y
histone modification	KAT7
histone modification	TAF1L
histone modification	SUPT7L
histone modification	EP300
histone modification	USP17L2
histone modification	USP21
histone modification	JMJD6
histone modification	DAXX
histone modification	MYOD1
histone modification	CTBP1
histone modification	RBM14
histone modification	SETD2
histone modification	BRD7
histone modification	HIST2H4A
histone modification	DMRTC2
histone modification	PRMT8
histone modification	UBR5
histone modification	SETD1B
histone modification	CHTOP
histone modification	PHF8
histone modification	TAF12
histone modification	KDM4C
histone modification	CTCFL
histone modification	BAZ1B
histone modification	CREBBP
histone modification	PYGO2
histone modification	CDYL
histone modification	LIF
histone modification	EHMT2
histone modification	AURKB
histone modification	BEND3
histone modification	BRD1
histone modification	NIPBL
histone modification	UCN
histone modification	ACTL6A
histone modification	SETD1A
histone modification	PRMT7
histone modification	EHMT2
histone modification	DDB1
histone modification	CCNB1
histone modification	RPS6KA5
histone modification	MAP3K12
histone modification	SETDB1
histone modification	MYOCD
histone modification	CDY1
histone modification	RNF2
histone modification	JADE2
histone modification	SKP1
histone modification	CTR9
histone modification	KDM4D
histone modification	MSL1
histone modification	SUPT3H
histone modification	HDAC8
histone modification	SNAI2
histone modification	PRKD2
histone modification	PRKCA
histone modification	HIST1H4F
histone modification	KMT2C
histone modification	RBBP5
histone modification	TAF9
histone modification	PHB
histone modification	ASH1L
histone modification	KAT6A
histone modification	JADE1
histone modification	TET3
histone modification	SALL1
histone modification	NAP1L2
histone modification	TET2
histone modification	EYA1
histone modification	PRDM5
histone modification	UBE2U
histone modification	EP400
histone modification	AUTS2
histone modification	DPPA2
histone modification	RNF20
histone modification	HIST2H4B
histone modification	PRMT2
histone modification	HIST1H4L
histone modification	CARM1
histone modification	SETDB2
histone modification	KAT5
histone modification	PHC1
histone modification	CLOCK
histone modification	DYDC2
histone modification	CRTC2
histone modification	HIST1H4E
histone modification	TAF7
histone modification	CSRP2BP
histone modification	PAXBP1
histone modification	PRKAA1
histone modification	HIST1H1E
histone modification	PAX7
histone modification	TAF6L
histone modification	PRKCD
histone modification	USP49
histone modification	BRMS1
histone modification	WDR5
histone modification	CDC73
histone modification	TRIM37
histone modification	RTF1
histone modification	KDM2B
histone modification	SETMAR
histone modification	KMT5C
histone modification	EED
histone modification	POLE4
histone modification	EZH2
histone modification	PADI2
histone modification	KANSL3
histone modification	MSL2
histone modification	SET
histone modification	DMAP1
histone modification	USP3
histone modification	RUVBL2
histone modification	UTY
histone modification	SMARCB1
histone modification	EHMT2
histone modification	KDM6A
histone modification	ELP3
histone modification	MORF4L2
histone modification	HDAC9
histone modification	TAF5
histone modification	GATA3
histone modification	HDAC4
histone modification	CBX8
histone modification	SUV39H1
histone modification	USP34
histone modification	EYA3
histone modification	PIWIL2
histone modification	BAP1
histone modification	KAT8
histone modification	TADA3
histone modification	HDAC3
histone modification	HDAC10
histone modification	LOXL2
histone modification	IWS1
histone modification	HIST1H4H
histone modification	USP27X
histone modification	ELK4
histone modification	ATG5
histone modification	TET1
histone modification	KMT5B
histone modification	PAF1
histone modification	SMAD4
histone modification	HLCS
histone modification	MUC1
histone modification	BRCC3
histone modification	KDM1B
histone modification	HOPX
histone modification	NCOA1
histone modification	JADE3
histone modification	JAK2
histone modification	SART3
histone modification	SRCAP
histone modification	H2AFY
histone modification	CDK1
histone modification	ATF2
histone modification	TRRAP
histone modification	KAT2A
histone modification	GFI1B
histone modification	CPA4
histone modification	NELFA
histone modification	WHSC1L1
histone modification	KDM3A
histone modification	PIH1D1
histone modification	EZH1
histone modification	PHF19
histone modification	EHMT2
histone modification	EPC1
histone modification	ATXN7
histone modification	RING1
histone modification	MAPK3
histone modification	SGF29
histone modification	NEK11
histone modification	MORF4L1
histone modification	SAP130
histone modification	UIMC1
histone modification	ARID4A
histone modification	ING3
histone modification	PADI4
histone modification	MRGBP
histone modification	EHMT2
histone modification	CUL4B
histone modification	NACC2
histone modification	DOT1L
histone modification	BRCA2
histone modification	BRMS1L
histone modification	KMT2A
histone modification	NAA60
histone modification	SETD7
histone modification	KDM4A
histone modification	WBP2
histone modification	HIST1H1D
histone modification	HDAC1
histone modification	MBIP
histone modification	SIRT7
histone modification	SFPQ
histone modification	RYBP
histone modification	MTHFR
histone modification	PML
histone modification	DR1
histone modification	BCL6
histone modification	HIST1H4K
histone modification	KDM4B
histone modification	RING1
histone modification	BCOR
histone modification	CTCF
histone modification	USP15
histone modification	MAP3K7
histone modification	WDR82
histone modification	KDM5D
histone modification	UBE2E1
histone modification	ARRB1
histone modification	PRDM14
histone modification	TAF10
histone modification	ARID4B
histone modification	CDK9
histone modification	PHF2
histone modification	UBR2
histone modification	SREBF1
histone modification	NOC2L
histone modification	SATB1
histone modification	SMYD3
histone modification	PRMT1
histone modification	GATA2
histone modification	SIRT1
histone modification	TADA2A
histone modification	HNF1A
histone modification	PRDM4
histone modification	MEAF6
histone modification	RING1
histone modification	ASXL1
histone modification	NSD1
histone modification	PER1
histone modification	ING5
histone modification	UHRF1
histone modification	NOS1
histone modification	TP53
histone modification	TRPS1
histone modification	SIRT3
histone modification	SUPT6H
histone modification	REST
histone modification	DYDC1
histone modification	EHMT2
histone modification	DNMT1
histone modification	TAF1
histone modification	PPP5C
histone modification	WDR61
histone modification	KAT6B
histone modification	FBL
histone modification	EHMT2
histone modification	CDK2
histone modification	XBP1
histone modification	HAT1
histone modification	WAC
histone modification	MAPK8
histone modification	WDR75
histone modification	MCRS1
histone modification	KMT2B
histone modification	RING1
histone modification	SMYD1
histone modification	TWIST1
histone modification	PCGF1
histone modification	VRK1
histone modification	MBD3
histone modification	TAF5L
histone modification	METTL8
histone modification	COPRS
histone modification	PRKD1
histone modification	KDM2A
histone modification	CTD-2132N18.3
histone modification	LEF1
histone modification	CDY2B
histone modification	SIRT2
histone modification	BRCA1
histone modification	MTF2
histone modification	ENY2
histone modification	YEATS2
histone modification	WHSC1
histone modification	ELP4
histone modification	PHF1
histone modification	TRIM16
histone modification	UBE2N
histone modification	PRDM13
histone modification	KDM5A
histone modification	PRMT6
histone modification	KDM6B
histone modification	USP22
histone modification	RING1
histone modification	PADI4
histone modification	C14orf169
histone modification	UBE2A
histone modification	KANSL2
histone modification	TGFB1
histone modification	PHF1
histone modification	EHMT1
histone modification	CDY2A
histone modification	SNW1
histone modification	TBL1X
histone modification	NCOA3
histone modification	IL1B
histone modification	USP16
histone modification	NCOA2
histone modification	RPS6KA4
histone modification	DDB2
histone modification	ASH2L
histone modification	HDAC2
histone modification	HIST1H4D
histone modification	HIST1H4J
histone modification	CHEK1
histone modification	TBL1XR1
histone modification	HSF4
histone modification	AURKC
histone modification	KMT2E
histone modification	ATXN3
histone modification	BRPF1
histone modification	KDM5B
histone modification	MSL3
histone modification	KDM5C
histone modification	RUVBL1
histone modification	ZNHIT1
histone modification	MEN1
histone modification	OGT
histone modification	PRKCB
histone modification	KDM7A
histone modification	UBE2B
histone modification	MTA2
histone modification	ISL1
histone modification	HUWE1
histone modification	HCFC1
histone modification	MYSM1
histone modification	SMARCB1
histone modification	LEO1
histone modification	EID1
histone modification	HIST4H4
histone modification	PAX5
histone modification	FBL
histone modification	PRMT5
histone modification	KAT2B
histone modification	KANSL1
histone modification	PAXIP1
histone modification	SMYD2
histone modification	FBLL1
histone modification	HIPK4
histone modification	ATM
histone modification	CTNNB1
histone modification	TADA2B
histone modification	PKN1
histone modification	TADA2A
histone modification	RNF40
histone modification	VPRBP
histone modification	HIST1H1B
histone modification	HDAC6
histone modification	PRDM6
histone modification	AURKA
histone modification	DNMT3B
histone modification	RING1
histone modification	PCGF2
histone modification	HIST1H4I
histone modification	JDP2
histone modification	PRMT3
histone modification	GCG
histone modification	NAA50
histone modification	MECP2
histone modification	HDAC5
histone modification	PER2
histone modification	SIN3A
histone modification	PPM1F
histone modification	HMGA2
histone modification	CHD5
histone modification	LDB1
histone modification	SETD3
histone modification	PRDM12
histone modification	PRDM7
histone modification	RNF168
histone modification	MYB
histone modification	GTF3C4
histone modification	APBB1
histone modification	JARID2
histone modification	PPARGC1A
histone modification	KDM8
histone modification	MT3
histone modification	KMT2D
histone modification	CDY1B
histone modification	KDM1A
histone modification	TRIP12
histone modification	IRF4
histone modification	TADA1
histone modification	SMARCAD1
histone modification	VEGFA
histone modification	SIN3B
histone modification	USP51
histone modification	ZNF335
histone modification	GSG2
histone modification	KAT6B
histone modification	POLE3
histone modification	GFI1
histone modification	SETD6
negative regulation of glomerular filtration	PTPRO
negative regulation of glomerular filtration	UTS2R
negative regulation of glomerular filtration	UTS2
negative regulation of glomerular filtration	F2R
negative regulation of glomerular filtration	GJA5
negative regulation of glomerular filtration	CYBA
guanyl-nucleotide exchange factor complex	PDE3B
guanyl-nucleotide exchange factor complex	RAP1A
guanyl-nucleotide exchange factor complex	RIC1
guanyl-nucleotide exchange factor complex	DGKI
guanyl-nucleotide exchange factor complex	RGP1
guanyl-nucleotide exchange factor complex	RASGRP3
guanyl-nucleotide exchange factor complex	ELMO1
guanyl-nucleotide exchange factor complex	KNDC1
nucleic acid binding	TDG
nucleic acid binding	R3HDM4
nucleic acid binding	RAG2
nucleic acid binding	NPAS1
nucleic acid binding	TSHZ3
nucleic acid binding	CELF2
nucleic acid binding	SYNJ1
nucleic acid binding	ZNF518B
nucleic acid binding	CMTR1
nucleic acid binding	HMG20A
nucleic acid binding	TARDBP
nucleic acid binding	JAZF1
nucleic acid binding	OTUD4
nucleic acid binding	MBD6
nucleic acid binding	ZSCAN2
nucleic acid binding	TSHZ1
nucleic acid binding	AGO1
nucleic acid binding	C1orf35
nucleic acid binding	HIST1H4A
nucleic acid binding	MRPL40
nucleic acid binding	ZNF30
nucleic acid binding	PTF1A
nucleic acid binding	ZNF133
nucleic acid binding	MPG
nucleic acid binding	NGRN
nucleic acid binding	RXRB
nucleic acid binding	SPI1
nucleic acid binding	POLR3B
nucleic acid binding	RNF6
nucleic acid binding	HIST1H4C
nucleic acid binding	POLR3K
nucleic acid binding	ZNF662
nucleic acid binding	DDX3X
nucleic acid binding	ZNF596
nucleic acid binding	RBM4
nucleic acid binding	TET3
nucleic acid binding	NKRF
nucleic acid binding	CTD-2140B24.4
nucleic acid binding	KLF15
nucleic acid binding	ZNF25
nucleic acid binding	MSANTD4
nucleic acid binding	SMNDC1
nucleic acid binding	RPL4
nucleic acid binding	SAFB
nucleic acid binding	DNAJC17
nucleic acid binding	THAP2
nucleic acid binding	DBF4
nucleic acid binding	SETDB2
nucleic acid binding	ZMYND11
nucleic acid binding	TBX5
nucleic acid binding	RNF141
nucleic acid binding	LSM3
nucleic acid binding	EEF2
nucleic acid binding	ABCF1
nucleic acid binding	IFIT5
nucleic acid binding	DIMT1
nucleic acid binding	ZNF805
nucleic acid binding	ZNF91
nucleic acid binding	MYF5
nucleic acid binding	GNL3L
nucleic acid binding	SUPT3H
nucleic acid binding	IGF2BP2
nucleic acid binding	TFPT
nucleic acid binding	SMARCE1
nucleic acid binding	PRRC2A
nucleic acid binding	ZNF543
nucleic acid binding	NFIB
nucleic acid binding	GRHL3
nucleic acid binding	SNRPA
nucleic acid binding	VPS72
nucleic acid binding	STXBP1
nucleic acid binding	RBM12B
nucleic acid binding	PRPF31
nucleic acid binding	NUP153
nucleic acid binding	NYNRIN
nucleic acid binding	ELK4
nucleic acid binding	MTPN
nucleic acid binding	DDX59
nucleic acid binding	MYO5A
nucleic acid binding	DDX24
nucleic acid binding	NXF2
nucleic acid binding	DDX47
nucleic acid binding	CELF4
nucleic acid binding	CEBPE
nucleic acid binding	POLH
nucleic acid binding	H1F0
nucleic acid binding	CERS3
nucleic acid binding	RXRB
nucleic acid binding	HNRNPH2
nucleic acid binding	DARS
nucleic acid binding	VDR
nucleic acid binding	WDR33
nucleic acid binding	ZNF708
nucleic acid binding	POP1
nucleic acid binding	ZNF593
nucleic acid binding	NR0B2
nucleic acid binding	GPATCH2
nucleic acid binding	PSMA1
nucleic acid binding	HIST1H2AG
nucleic acid binding	RPS27A
nucleic acid binding	BAZ2B
nucleic acid binding	RXRG
nucleic acid binding	CNOT7
nucleic acid binding	UNK
nucleic acid binding	DHX32
nucleic acid binding	TOP3A
nucleic acid binding	U2AF1L5
nucleic acid binding	ZNF418
nucleic acid binding	HIST1H1D
nucleic acid binding	MRPL21
nucleic acid binding	POLR1C
nucleic acid binding	ARID1B
nucleic acid binding	LHX8
nucleic acid binding	ZNF394
nucleic acid binding	KLF12
nucleic acid binding	RPL35
nucleic acid binding	RNASE12
nucleic acid binding	PTGES3L-AARSD1
nucleic acid binding	POLE2
nucleic acid binding	PURB
nucleic acid binding	ISX
nucleic acid binding	PFN1
nucleic acid binding	OTX2
nucleic acid binding	NR1D2
nucleic acid binding	RCOR2
nucleic acid binding	PUS10
nucleic acid binding	LSM2
nucleic acid binding	ZFR2
nucleic acid binding	DLX5
nucleic acid binding	KIF2C
nucleic acid binding	OAS1
nucleic acid binding	TADA2A
nucleic acid binding	GTF2H4
nucleic acid binding	IRX4
nucleic acid binding	SSX3
nucleic acid binding	RBM42
nucleic acid binding	XBP1
nucleic acid binding	TFB2M
nucleic acid binding	TRIM25
nucleic acid binding	ZNF7
nucleic acid binding	TRIM27
nucleic acid binding	MLLT10
nucleic acid binding	PABPC1
nucleic acid binding	ZNF180
nucleic acid binding	GRB7
nucleic acid binding	ZCCHC17
nucleic acid binding	TSNAX-DISC1
nucleic acid binding	FAM98A
nucleic acid binding	NKX2-6
nucleic acid binding	DIS3
nucleic acid binding	SP110
nucleic acid binding	EVX1
nucleic acid binding	NFIL3
nucleic acid binding	DCN
nucleic acid binding	ARRB1
nucleic acid binding	PIWIL1
nucleic acid binding	RP4-583P15.15
nucleic acid binding	GSC
nucleic acid binding	CFAP20
nucleic acid binding	ARID4B
nucleic acid binding	TOP1MT
nucleic acid binding	ZNF716
nucleic acid binding	ZNF28
nucleic acid binding	SOX18
nucleic acid binding	NFATC1
nucleic acid binding	ZBED9
nucleic acid binding	EIF5A
nucleic acid binding	HNRNPR
nucleic acid binding	RPL37A
nucleic acid binding	FAM120A
nucleic acid binding	ZBTB39
nucleic acid binding	EPAS1
nucleic acid binding	SOX6
nucleic acid binding	ZFP37
nucleic acid binding	EXO1
nucleic acid binding	CPSF1
nucleic acid binding	GTPBP10
nucleic acid binding	TFIP11
nucleic acid binding	KARS
nucleic acid binding	DNM1
nucleic acid binding	CISD2
nucleic acid binding	CEBPG
nucleic acid binding	TBL1X
nucleic acid binding	ARID2
nucleic acid binding	ZNF333
nucleic acid binding	FASTKD5
nucleic acid binding	THOC6
nucleic acid binding	LBR
nucleic acid binding	FAM90A26
nucleic acid binding	PGBD1
nucleic acid binding	FOXD4L1
nucleic acid binding	SOS1
nucleic acid binding	DXO
nucleic acid binding	SP140
nucleic acid binding	ZNF76
nucleic acid binding	TBX22
nucleic acid binding	FOXR1
nucleic acid binding	FERD3L
nucleic acid binding	ZCCHC16
nucleic acid binding	AC003002.6
nucleic acid binding	ALKBH8
nucleic acid binding	MRPS30
nucleic acid binding	MAPRE1
nucleic acid binding	FBLL1
nucleic acid binding	ZNF841
nucleic acid binding	ZNF565
nucleic acid binding	HES1
nucleic acid binding	MTERF2
nucleic acid binding	TAF13
nucleic acid binding	GRHL1
nucleic acid binding	IFIT3
nucleic acid binding	RELA
nucleic acid binding	ABL1
nucleic acid binding	HIST3H3
nucleic acid binding	HNRNPCL1
nucleic acid binding	ZNF770
nucleic acid binding	CALR
nucleic acid binding	LRP1
nucleic acid binding	CTC-398G3.6
[truncated: 642,369+ more rows]

## Sheet: figure 3b
Regulon	CellType	RelativeActivity
1	NFIC_extended (12g)	C0	2.60376
2	POU3F1 (20g)	C0	2.80919
3	ETS2_extended (66g)	C0	2.81717
4	TP63 (27g)	C0	2.77211
6	YBX1 (52g)	C0	0.212703
13	NFE2L1 (11g)	C0	0.858411
14	BCLAF1_extended (23g)	C0	0.17719
16	YY1_extended (56g)	C0	0.0873382
17	TCF4_extended (23g)	C0	0.500763
22	FOSL1 (21g)	C0	0.209637
31	STAT1 (170g)	C0	0.342392
34	POU3F1 (20g)	C1	0.0431164
35	ETS2_extended (66g)	C1	0.0427787
38	YBX1 (52g)	C1	0.286168
43	BPTF (24g)	C1	0.304271
44	PBX1_extended (15g)	C1	0.709155
49	TCF4_extended (23g)	C1	2.54633
50	SOX4 (172g)	C1	2.1729
51	TWIST1 (25g)	C1	2.77138
52	HOXC10_extended (12g)	C1	0.30908
53	POU2F3 (20g)	C1	1.56836
60	FOXA1 (14g)	C1	0.623635
62	XBP1 (243g)	C1	0.374659
63	STAT1 (170g)	C1	0.551983
70	YBX1 (52g)	C10	0.998474
100	TP63 (27g)	C2	0.133705
101	BRCA1_extended (58g)	C2	0.951226
107	BPTF (24g)	C2	0.115107
108	PBX1_extended (15g)	C2	0.509511
109	NFE2L1 (11g)	C2	0.847176
111	RAD21_extended (254g)	C2	0.810657
112	YY1_extended (56g)	C2	0.880286
115	TWIST1 (25g)	C2	0.148219
116	HOXC10_extended (12g)	C2	1.20378
117	POU2F3 (20g)	C2	0.12945
118	FOSL1 (21g)	C2	0.095153
123	PPARD_extended (15g)	C2	0.01218
128	IRF7 (38g)	C2	0.00135692
130	POU3F1 (20g)	C3	0.209356
133	BRCA1_extended (58g)	C3	2.02245
134	YBX1 (52g)	C3	1.03455
166	YBX1 (52g)	C4	0.993191
168	MEF2C_extended (11g)	C4	0.135088
175	RAD21_extended (254g)	C4	1.29459
194	POU3F1 (20g)	C5	0.0584793
195	ETS2_extended (66g)	C5	0.0158666
197	BRCA1_extended (58g)	C5	1.19274
198	YBX1 (52g)	C5	0.961811
246	FOSL1 (21g)	C6	2.56238
247	KLF5_extended (75g)	C6	0.849071
249	GRHL1 (106g)	C6	0.326155
253	ELF3 (428g)	C6	0.330158
254	XBP1 (243g)	C6	0.201349
278	FOSL1 (21g)	C7	0.134651
279	KLF5_extended (75g)	C7	1.48985
280	PRDM1_extended (50g)	C7	2.93841
281	GRHL1 (106g)	C7	2.90744
282	SREBF1_extended (19g)	C7	1.81232
283	PPARD_extended (15g)	C7	2.85952
285	ELF3 (428g)	C7	2.0595
288	IRF7 (38g)	C7	2.73412
289	NFIC_extended (12g)	C8	1.13731
291	ETS2_extended (66g)	C8	0.0641565
292	TP63 (27g)	C8	0.707819
293	BRCA1_extended (58g)	C8	0.548353
295	REL (22g)	C8	2.99207
296	MEF2C_extended (11g)	C8	2.96295
297	RUNX3 (24g)	C8	3.01182
298	ETS1 (83g)	C8	3.01062
299	BPTF (24g)	C8	2.80903
300	PBX1_extended (15g)	C8	2.05983
301	NFE2L1 (11g)	C8	2.46584
302	BCLAF1_extended (23g)	C8	2.93276
303	RAD21_extended (254g)	C8	2.20019
304	YY1_extended (56g)	C8	2.69126
305	TCF4_extended (23g)	C8	0.0767294
306	SOX4 (172g)	C8	1.25635
307	TWIST1 (25g)	C8	0.577988
308	HOXC10_extended (12g)	C8	2.47585
309	POU2F3 (20g)	C8	2.30306
310	FOSL1 (21g)	C8	0.404828
311	KLF5_extended (75g)	C8	1.38083
312	PRDM1_extended (50g)	C8	0.0139848
314	SREBF1_extended (19g)	C8	1.32928
315	PPARD_extended (15g)	C8	0.546508
317	ELF3 (428g)	C8	0.11488
318	XBP1 (243g)	C8	0.202452
319	STAT1 (170g)	C8	0.331967
320	IRF7 (38g)	C8	0.368108
331	BPTF (24g)	C9	0.23495
332	PBX1_extended (15g)	C9	1.33674
337	TCF4_extended (23g)	C9	0.687814
338	SOX4 (172g)	C9	0.743986
339	TWIST1 (25g)	C9	0.11441
343	KLF5_extended (75g)	C9	0.954269
344	PRDM1_extended (50g)	C9	0.201391
346	SREBF1_extended (19g)	C9	1.33019
348	FOXA1 (14g)	C9	2.8542
349	ELF3 (428g)	C9	1.67065
350	XBP1 (243g)	C9	2.73611
351	STAT1 (170g)	C9	2.63194
352	IRF7 (38g)	C9	0.586265

## Sheet: figure 3c
Categories	Diseases or Functions Annotation	p-value	Predicted Activation State	Activation z-score	Molecules	# Molecules
Cancer,Organismal Injury and Abnormalities	Non-melanoma solid tumor	4.23e-85		1.727	AADAC,ABAT,ABCA12,ABCA13,ABCA4,ABCC1,ABCC3,ABCC5,ABCD1,ABCF3,ABCG1,ABHD17C,ABHD2,ABHD3,ABL2,ACAA2,ACADSB,ACAP2,ACAT1,ACLY,ACOX2,ACSS1,ACTR3C,ADAD2,ADAM12,ADAM17,ADAM9,ADAMTSL4,ADAR,ADCY3,ADD3,ADGRE5,ADGRG6,ADGRL1,ADH1C,ADH7,ADIRF,ADRB2,AFAP1-AS1,AGAP1,AGBL5,AGR2,AGRN,AIM2,AK6,AKAP13,AKAP17A,AKR1B1,AKR1B15,AKR1C1/AKR1C2,AKR1C3,ALCAM,ALDH1L1,ALDH2,ALDH3A2,ALDH3B2,ALDH4A1,ALDH7A1,ALDH9A1,ALDOC,ALG1L…	1441
Cancer,Organismal Injury and Abnormalities	Non-hematological solid tumor	1.01e-84	Increased	2.936	A4GALT,AADAC,ABAT,ABCA12,ABCA13,ABCA4,ABCC1,ABCC3,ABCC5,ABCD1,ABCF3,ABCG1,ABHD17C,ABHD2,ABHD3,ABL2,ACAA2,ACADSB,ACAP2,ACAT1,ACLY,ACOX2,ACSS1,ACTR3C,ADAD2,ADAM12,ADAM17,ADAM9,ADAMTSL4,ADAR,ADCY3,ADD3,ADGRE5,ADGRG6,ADGRL1,ADH1C,ADH7,ADIRF,ADRB2,AFAP1-AS1,AGAP1,AGBL5,AGR2,AGRN,AIM2,AK6,AKAP13,AKAP17A,AKR1B1,AKR1B15,AKR1C1/AKR1C2,AKR1C3,ALCAM,ALDH1L1,ALDH2,ALDH3A2,ALDH3B2,ALDH4A1,ALDH7A1,ALDH9A1,ALDO…	1445
Cancer,Organismal Injury and Abnormalities	Nonhematologic malignant neoplasm	1.99e-83	Increased	2.507	A4GALT,AADAC,ABAT,ABCA12,ABCA13,ABCA4,ABCC1,ABCC3,ABCC5,ABCD1,ABCF3,ABCG1,ABHD17C,ABHD2,ABHD3,ABL2,ACAA2,ACADSB,ACAP2,ACAT1,ACLY,ACOX2,ACSS1,ACTR3C,ADAD2,ADAM12,ADAM17,ADAM9,ADAMTSL4,ADAR,ADCY3,ADD3,ADGRE5,ADGRG6,ADGRL1,ADH1C,ADH7,ADIRF,ADRB2,AFAP1-AS1,AGAP1,AGBL5,AGR2,AGRN,AIM2,AK6,AKAP13,AKAP17A,AKR1B1,AKR1B15,AKR1C1/AKR1C2,AKR1C3,ALCAM,ALDH1L1,ALDH2,ALDH3A2,ALDH3B2,ALDH4A1,ALDH7A1,ALDH9A1,ALDO…	1441
Cancer,Organismal Injury and Abnormalities	Cancer	6.7e-83	Increased	5.433	A4GALT,AADAC,ABAT,ABCA12,ABCA13,ABCA4,ABCC1,ABCC3,ABCC5,ABCD1,ABCF3,ABCG1,ABHD17C,ABHD2,ABHD3,ABL2,ACAA2,ACADSB,ACAP2,ACAT1,ACLY,ACOX2,ACSS1,ACTR3C,ADAD2,ADAM12,ADAM17,ADAM9,ADAMTSL4,ADAR,ADCY3,ADD3,ADGRE5,ADGRG6,ADGRL1,ADH1C,ADH7,ADIRF,ADRB2,AFAP1-AS1,AGAP1,AGBL5,AGR2,AGRN,AIM2,AK6,AKAP13,AKAP17A,AKR1B1,AKR1B15,AKR1C1/AKR1C2,AKR1C3,ALCAM,ALDH1L1,ALDH2,ALDH3A2,ALDH3B2,ALDH4A1,ALDH7A1,ALDH9A1,ALDO…	1456
Cancer,Organismal Injury and Abnormalities	Malignant solid tumor	7.47e-83	Increased	2.903	A4GALT,AADAC,ABAT,ABCA12,ABCA13,ABCA4,ABCC1,ABCC3,ABCC5,ABCD1,ABCF3,ABCG1,ABHD17C,ABHD2,ABHD3,ABL2,ACAA2,ACADSB,ACAP2,ACAT1,ACLY,ACOX2,ACSS1,ACTR3C,ADAD2,ADAM12,ADAM17,ADAM9,ADAMTSL4,ADAR,ADCY3,ADD3,ADGRE5,ADGRG6,ADGRL1,ADH1C,ADH7,ADIRF,ADRB2,AFAP1-AS1,AGAP1,AGBL5,AGR2,AGRN,AIM2,AK6,AKAP13,AKAP17A,AKR1B1,AKR1B15,AKR1C1/AKR1C2,AKR1C3,ALCAM,ALDH1L1,ALDH2,ALDH3A2,ALDH3B2,ALDH4A1,ALDH7A1,ALDH9A1,ALDO…	1453
Cancer,Organismal Injury and Abnormalities	Solid tumor	1.73e-80	Increased	3.238	A4GALT,AADAC,ABAT,ABCA12,ABCA13,ABCA4,ABCC1,ABCC3,ABCC5,ABCD1,ABCF3,ABCG1,ABHD17C,ABHD2,ABHD3,ABL2,ACAA2,ACADSB,ACAP2,ACAT1,ACLY,ACOX2,ACSS1,ACTR3C,ADAD2,ADAM12,ADAM17,ADAM9,ADAMTSL4,ADAR,ADCY3,ADD3,ADGRE5,ADGRG6,ADGRL1,ADH1C,ADH7,ADIRF,ADRB2,AFAP1-AS1,AGAP1,AGBL5,AGR2,AGRN,AIM2,AK6,AKAP13,AKAP17A,AKR1B1,AKR1B15,AKR1C1/AKR1C2,AKR1C3,ALCAM,ALDH1L1,ALDH2,ALDH3A2,ALDH3B2,ALDH4A1,ALDH7A1,ALDH9A1,ALDO…	1454
Cancer,Organismal Injury and Abnormalities	Epithelial neoplasm	7.55e-80		1.749	AADAC,ABAT,ABCA12,ABCA13,ABCA4,ABCC1,ABCC3,ABCC5,ABCD1,ABCF3,ABCG1,ABHD17C,ABHD2,ABHD3,ABL2,ACAA2,ACADSB,ACAP2,ACAT1,ACLY,ACOX2,ACSS1,ACTR3C,ADAD2,ADAM12,ADAM17,ADAM9,ADAMTSL4,ADAR,ADCY3,ADD3,ADGRE5,ADGRG6,ADGRL1,ADH1C,ADH7,ADIRF,ADRB2,AFAP1-AS1,AGAP1,AGBL5,AGR2,AGRN,AIM2,AK6,AKAP13,AKAP17A,AKR1B1,AKR1B15,AKR1C1/AKR1C2,AKR1C3,ALCAM,ALDH1L1,ALDH2,ALDH3A2,ALDH3B2,ALDH4A1,ALDH7A1,ALDH9A1,ALDOC,ALG1L…	1426
Cancer,Organismal Injury and Abnormalities	Tumorigenesis of tissue	8.11e-80		1.676	AADAC,ABAT,ABCA12,ABCA13,ABCA4,ABCC1,ABCC3,ABCC5,ABCD1,ABCF3,ABCG1,ABHD17C,ABHD2,ABHD3,ABL2,ACAA2,ACADSB,ACAP2,ACAT1,ACLY,ACOX2,ACSS1,ACTR3C,ADAD2,ADAM12,ADAM17,ADAM9,ADAMTSL4,ADAR,ADCY3,ADD3,ADGRE5,ADGRG6,ADGRL1,ADH1C,ADH7,ADIRF,ADRB2,AFAP1-AS1,AGAP1,AGBL5,AGR2,AGRN,AIM2,AK6,AKAP13,AKAP17A,AKR1B1,AKR1B15,AKR1C1/AKR1C2,AKR1C3,ALCAM,ALDH1L1,ALDH2,ALDH3A2,ALDH3B2,ALDH4A1,ALDH7A1,ALDH9A1,ALDOC,ALG1L…	1428
Cancer,Organismal Injury and Abnormalities	Carcinoma	3.7e-79		1.698	AADAC,ABAT,ABCA12,ABCA13,ABCA4,ABCC1,ABCC3,ABCC5,ABCD1,ABCF3,ABCG1,ABHD17C,ABHD2,ABHD3,ABL2,ACAA2,ACADSB,ACAP2,ACAT1,ACLY,ACOX2,ACSS1,ACTR3C,ADAD2,ADAM12,ADAM17,ADAM9,ADAMTSL4,ADAR,ADCY3,ADD3,ADGRE5,ADGRG6,ADGRL1,ADH1C,ADH7,ADIRF,ADRB2,AFAP1-AS1,AGAP1,AGBL5,AGR2,AGRN,AIM2,AK6,AKAP13,AKAP17A,AKR1B1,AKR1B15,AKR1C1/AKR1C2,AKR1C3,ALCAM,ALDH1L1,ALDH2,ALDH3A2,ALDH3B2,ALDH4A1,ALDH7A1,ALDH9A1,ALDOC,ALG1L…	1424
Cancer,Organismal Injury and Abnormalities	Extracranial solid tumor	3.73e-79	Increased	2.418	A4GALT,AADAC,ABAT,ABCA12,ABCA13,ABCA4,ABCC1,ABCC3,ABCC5,ABCD1,ABCF3,ABCG1,ABHD17C,ABHD2,ABHD3,ABL2,ACAA2,ACADSB,ACAP2,ACAT1,ACLY,ACOX2,ACSS1,ACTR3C,ADAD2,ADAM12,ADAM17,ADAM9,ADAMTSL4,ADAR,ADCY3,ADD3,ADGRE5,ADGRG6,ADGRL1,ADH1C,ADH7,ADIRF,ADRB2,AFAP1-AS1,AGAP1,AGBL5,AGR2,AGRN,AIM2,AK6,AKAP13,AKAP17A,AKR1B1,AKR1B15,AKR1C1/AKR1C2,AKR1C3,ALCAM,ALDH1L1,ALDH2,ALDH3A2,ALDH3B2,ALDH4A1,ALDH7A1,ALDH9A1,ALDO…	1447
Cancer,Organismal Injury and Abnormalities	Head and neck tumor	2.34e-61		1.623	AADAC,ABAT,ABCA12,ABCA13,ABCA4,ABCC1,ABCC3,ABCC5,ABCD1,ABCF3,ABCG1,ABHD17C,ABHD2,ABHD3,ABL2,ACAA2,ACADSB,ACAP2,ACAT1,ACLY,ACOX2,ACSS1,ADAD2,ADAM12,ADAM17,ADAM9,ADAMTSL4,ADAR,ADCY3,ADD3,ADGRE5,ADGRG6,ADGRL1,ADH7,ADIRF,ADRB2,AFAP1-AS1,AGAP1,AGBL5,AGR2,AGRN,AIM2,AK6,AKAP13,AKAP17A,AKR1B1,AKR1B15,AKR1C1/AKR1C2,AKR1C3,ALCAM,ALDH1L1,ALDH2,ALDH3A2,ALDH3B2,ALDH4A1,ALDH7A1,ALDH9A1,ALDOC,ALG1L,ALG3,ALMS1,A…	1302
Cancer,Organismal Injury and Abnormalities	Abdominal neoplasm	9.49e-60	Increased	3.385	AADAC,ABAT,ABCA12,ABCA13,ABCA4,ABCC1,ABCC3,ABCC5,ABCD1,ABCF3,ABCG1,ABHD2,ABHD3,ABL2,ACAA2,ACADSB,ACAP2,ACAT1,ACLY,ACOX2,ACSS1,ACTR3C,ADAD2,ADAM12,ADAM17,ADAM9,ADAMTSL4,ADAR,ADCY3,ADD3,ADGRE5,ADGRG6,ADGRL1,ADH1C,ADH7,ADIRF,ADRB2,AFAP1-AS1,AGAP1,AGBL5,AGR2,AGRN,AIM2,AK6,AKAP13,AKAP17A,AKR1B1,AKR1B15,AKR1C1/AKR1C2,AKR1C3,ALCAM,ALDH1L1,ALDH2,ALDH3A2,ALDH3B2,ALDH4A1,ALDH7A1,ALDH9A1,ALG1L,ALG3,ALMS1,AL…	1361
Cancer,Organismal Injury and Abnormalities	Abdominal cancer	1.43e-57	Increased	2.869	AADAC,ABAT,ABCA12,ABCA13,ABCA4,ABCC1,ABCC3,ABCC5,ABCD1,ABCF3,ABCG1,ABHD2,ABHD3,ABL2,ACAA2,ACADSB,ACAP2,ACAT1,ACLY,ACOX2,ACSS1,ACTR3C,ADAD2,ADAM12,ADAM17,ADAM9,ADAMTSL4,ADAR,ADCY3,ADD3,ADGRE5,ADGRG6,ADGRL1,ADH1C,ADH7,ADIRF,ADRB2,AFAP1-AS1,AGAP1,AGBL5,AGR2,AGRN,AIM2,AK6,AKAP13,AKAP17A,AKR1B1,AKR1B15,AKR1C1/AKR1C2,AKR1C3,ALCAM,ALDH1L1,ALDH2,ALDH3A2,ALDH3B2,ALDH4A1,ALDH7A1,ALDH9A1,ALG3,ALMS1,ALOX12,A…	1348
Cancer,Organismal Injury and Abnormalities	Adenocarcinoma	2.91e-57		1.34	AADAC,ABAT,ABCA12,ABCA13,ABCA4,ABCC1,ABCC3,ABCC5,ABCD1,ABCF3,ABCG1,ABHD2,ABHD3,ABL2,ACAA2,ACADSB,ACAP2,ACAT1,ACLY,ACOX2,ACSS1,ADAD2,ADAM12,ADAM17,ADAM9,ADAMTSL4,ADAR,ADCY3,ADD3,ADGRE5,ADGRG6,ADGRL1,ADH1C,ADH7,ADRB2,AFAP1-AS1,AGAP1,AGBL5,AGR2,AGRN,AIM2,AK6,AKAP13,AKAP17A,AKR1B1,AKR1B15,AKR1C1/AKR1C2,AKR1C3,ALCAM,ALDH1L1,ALDH2,ALDH3A2,ALDH3B2,ALDH4A1,ALDH7A1,ALDH9A1,ALDOC,ALG3,ALMS1,ALOX12,ANKRD13A…	1293
Cancer,Organismal Injury and Abnormalities	Intraabdominal organ tumor	8.61e-56	Increased	2.655	AADAC,ABAT,ABCA12,ABCA13,ABCA4,ABCC1,ABCC3,ABCC5,ABCD1,ABCF3,ABCG1,ABHD2,ABHD3,ABL2,ACAA2,ACADSB,ACAP2,ACAT1,ACLY,ACOX2,ACSS1,ACTR3C,ADAD2,ADAM12,ADAM17,ADAM9,ADAMTSL4,ADAR,ADCY3,ADD3,ADGRE5,ADGRG6,ADGRL1,ADH7,ADIRF,ADRB2,AGAP1,AGBL5,AGR2,AGRN,AIM2,AK6,AKAP13,AKAP17A,AKR1B1,AKR1B15,AKR1C1/AKR1C2,AKR1C3,ALCAM,ALDH1L1,ALDH2,ALDH3A2,ALDH3B2,ALDH4A1,ALDH7A1,ALDH9A1,ALG1L,ALG3,ALMS1,ALOX12,ANAPC15,ANK…	1340
Cancer,Gastrointestinal Disease,Organismal Injury and Abnormalities	Digestive system cancer	4.21e-55	Increased	2.26	AADAC,ABAT,ABCA12,ABCA13,ABCA4,ABCC1,ABCC3,ABCC5,ABCD1,ABCF3,ABCG1,ABHD2,ABHD3,ABL2,ACAA2,ACADSB,ACAP2,ACAT1,ACLY,ACOX2,ACSS1,ACTR3C,ADAD2,ADAM12,ADAM17,ADAM9,ADAMTSL4,ADAR,ADCY3,ADD3,ADGRE5,ADGRG6,ADGRL1,ADH1C,ADH7,ADIRF,ADRB2,AFAP1-AS1,AGAP1,AGBL5,AGR2,AGRN,AIM2,AK6,AKAP13,AKAP17A,AKR1B1,AKR1B15,AKR1C1/AKR1C2,AKR1C3,ALCAM,ALDH1L1,ALDH2,ALDH3A2,ALDH4A1,ALDH7A1,ALDH9A1,ALG3,ALMS1,ALOX12,ANAPC15,A…	1293
Cancer,Gastrointestinal Disease,Organismal Injury and Abnormalities	Digestive organ tumor	8.11e-55	Increased	3.086	AADAC,ABAT,ABCA12,ABCA13,ABCA4,ABCC1,ABCC3,ABCC5,ABCD1,ABCF3,ABCG1,ABHD2,ABHD3,ABL2,ACAA2,ACADSB,ACAP2,ACAT1,ACLY,ACOX2,ACSS1,ACTR3C,ADAD2,ADAM12,ADAM17,ADAM9,ADAMTSL4,ADAR,ADCY3,ADD3,ADGRE5,ADGRG6,ADGRL1,ADH1C,ADH7,ADIRF,ADRB2,AFAP1-AS1,AGAP1,AGBL5,AGR2,AGRN,AIM2,AK6,AKAP13,AKAP17A,AKR1B1,AKR1B15,AKR1C1/AKR1C2,AKR1C3,ALCAM,ALDH1L1,ALDH2,ALDH3A2,ALDH4A1,ALDH7A1,ALDH9A1,ALG1L,ALG3,ALMS1,ALOX12,ANA…	1306
Cancer,Organismal Injury and Abnormalities	Cancer of secretory structure	6.57e-53	Increased	2.089	AADAC,ABAT,ABCA12,ABCA13,ABCA4,ABCC1,ABCC3,ABCC5,ABCD1,ABCF3,ABCG1,ABHD17C,ABHD2,ABHD3,ABL2,ACAA2,ACADSB,ACAP2,ACAT1,ACLY,ACOX2,ACSS1,ADAD2,ADAM12,ADAM17,ADAM9,ADAMTSL4,ADAR,ADCY3,ADD3,ADGRE5,ADGRG6,ADGRL1,ADH7,ADIRF,ADRB2,AFAP1-AS1,AGAP1,AGBL5,AGR2,AGRN,AIM2,AK6,AKAP13,AKAP17A,AKR1B1,AKR1B15,AKR1C1/AKR1C2,AKR1C3,ALCAM,ALDH1L1,ALDH2,ALDH3A2,ALDH3B2,ALDH4A1,ALDH7A1,ALDH9A1,ALDOC,ALG1L,ALG3,ALMS1,A…	1237
Cancer,Organismal Injury and Abnormalities	Abdominal carcinoma	1.02e-52		1.198	AADAC,ABAT,ABCA12,ABCA13,ABCA4,ABCC1,ABCC3,ABCC5,ABCD1,ABCF3,ABCG1,ABHD2,ABHD3,ABL2,ACAA2,ACADSB,ACAP2,ACAT1,ACLY,ACOX2,ACSS1,ACTR3C,ADAD2,ADAM12,ADAM17,ADAM9,ADAMTSL4,ADAR,ADCY3,ADD3,ADGRE5,ADGRG6,ADGRL1,ADH1C,ADH7,ADRB2,AFAP1-AS1,AGAP1,AGBL5,AGR2,AGRN,AIM2,AK6,AKAP13,AKAP17A,AKR1B1,AKR1B15,AKR1C1/AKR1C2,AKR1C3,ALCAM,ALDH1L1,ALDH2,ALDH3A2,ALDH3B2,ALDH4A1,ALDH7A1,ALDH9A1,ALG3,ALMS1,ALOX12,ANAPC15…	1314
Cancer,Organismal Injury and Abnormalities	Formation of solid tumor	1.44e-52		0.678	AADAC,ABAT,ABCA12,ABCA13,ABCA4,ABCC1,ABCC3,ABCC5,ABCD1,ABCF3,ABCG1,ABHD2,ABHD3,ABL2,ACADSB,ACAP2,ACAT1,ACLY,ACOX2,ACSS1,ACTR3C,ADAD2,ADAM12,ADAM17,ADAM9,ADAMTSL4,ADAR,ADCY3,ADD3,ADGRE5,ADGRG6,ADGRL1,ADH1C,ADH7,ADRB2,AGAP1,AGBL5,AGR2,AGRN,AIM2,AK6,AKAP13,AKAP17A,AKR1B1,AKR1B15,AKR1C1/AKR1C2,ALCAM,ALDH1L1,ALDH2,ALDH3A2,ALDH3B2,ALDH4A1,ALDH7A1,ALDH9A1,ALDOC,ALMS1,ALOX12,ANKRD13A,ANKRD65,ANXA3,ANXA8/…	1266
Cancer,Gastrointestinal Disease,Organismal Injury and Abnormalities	Gastrointestinal tumor	1.54e-52	Increased	3.091	AADAC,ABAT,ABCA12,ABCA13,ABCA4,ABCC1,ABCC3,ABCC5,ABCD1,ABCF3,ABCG1,ABHD2,ABHD3,ABL2,ACAA2,ACADSB,ACAP2,ACAT1,ACLY,ACOX2,ACSS1,ACTR3C,ADAD2,ADAM12,ADAM17,ADAM9,ADAMTSL4,ADAR,ADCY3,ADD3,ADGRE5,ADGRG6,ADGRL1,ADH7,ADIRF,ADRB2,AFAP1-AS1,AGAP1,AGBL5,AGR2,AGRN,AIM2,AK6,AKAP13,AKAP17A,AKR1B1,AKR1C1/AKR1C2,AKR1C3,ALCAM,ALDH1L1,ALDH2,ALDH3A2,ALDH4A1,ALDH9A1,ALG3,ALMS1,ALOX12,ANKRD13A,ANKRD29,ANKRD65,ANXA3,…	1227
Cancer,Organismal Injury and Abnormalities	Head and neck cancer	3.34e-52		1.405	AADAC,ABAT,ABCA12,ABCA13,ABCA4,ABCC1,ABCC3,ABCC5,ABCD1,ABCF3,ABCG1,ABHD17C,ABHD2,ABHD3,ABL2,ACAA2,ACADSB,ACAP2,ACAT1,ACLY,ACOX2,ACSS1,ADAD2,ADAM12,ADAM17,ADAM9,ADAMTSL4,ADAR,ADCY3,ADD3,ADGRE5,ADGRG6,ADGRL1,ADH7,ADIRF,ADRB2,AFAP1-AS1,AGAP1,AGBL5,AGR2,AGRN,AK6,AKAP13,AKAP17A,AKR1B1,AKR1B15,AKR1C3,ALCAM,ALDH1L1,ALDH2,ALDH3A2,ALDH3B2,ALDH4A1,ALDH7A1,ALDH9A1,ALDOC,ALG1L,ALG3,ALMS1,ALOX12,ANKRD13A,ANKR…	1227
Cancer,Organismal Injury and Abnormalities	Abdominal adenocarcinoma	3.19e-51		1.149	AADAC,ABAT,ABCA12,ABCA13,ABCA4,ABCC1,ABCC3,ABCC5,ABCD1,ABCF3,ABCG1,ABHD2,ABHD3,ABL2,ACAA2,ACADSB,ACAP2,ACAT1,ACLY,ACOX2,ACSS1,ADAD2,ADAM12,ADAM17,ADAM9,ADAMTSL4,ADAR,ADCY3,ADD3,ADGRE5,ADGRG6,ADGRL1,ADH1C,ADH7,ADRB2,AFAP1-AS1,AGAP1,AGBL5,AGR2,AGRN,AIM2,AK6,AKAP13,AKAP17A,AKR1B1,AKR1C1/AKR1C2,AKR1C3,ALCAM,ALDH1L1,ALDH2,ALDH3A2,ALDH3B2,ALDH4A1,ALDH7A1,ALDH9A1,ALG3,ALMS1,ALOX12,ANKRD13A,ANKRD29,ANKRD…	1263
Cancer,Gastrointestinal Disease,Organismal Injury and Abnormalities	Gastrointestinal tract cancer	6.87e-51	Increased	2.525	AADAC,ABAT,ABCA12,ABCA13,ABCA4,ABCC1,ABCC3,ABCC5,ABCD1,ABCF3,ABCG1,ABHD2,ABHD3,ABL2,ACAA2,ACADSB,ACAP2,ACAT1,ACLY,ACOX2,ACSS1,ACTR3C,ADAD2,ADAM12,ADAM17,ADAM9,ADAMTSL4,ADAR,ADCY3,ADD3,ADGRE5,ADGRG6,ADGRL1,ADH7,ADIRF,ADRB2,AFAP1-AS1,AGAP1,AGBL5,AGR2,AGRN,AIM2,AK6,AKAP13,AKAP17A,AKR1B1,AKR1C1/AKR1C2,AKR1C3,ALCAM,ALDH1L1,ALDH2,ALDH3A2,ALDH4A1,ALDH9A1,ALG3,ALMS1,ALOX12,ANKRD13A,ANKRD29,ANKRD65,ANXA3,…	1220
Cancer,Organismal Injury and Abnormalities	Head and neck carcinoma	2.73e-50		0.816	AADAC,ABAT,ABCA12,ABCA13,ABCA4,ABCC1,ABCC3,ABCC5,ABCD1,ABCF3,ABCG1,ABHD17C,ABHD2,ABHD3,ABL2,ACAA2,ACADSB,ACAP2,ACAT1,ACLY,ACOX2,ACSS1,ADAD2,ADAM12,ADAM17,ADAM9,ADAMTSL4,ADAR,ADCY3,ADD3,ADGRE5,ADGRG6,ADGRL1,ADH7,ADIRF,ADRB2,AFAP1-AS1,AGAP1,AGBL5,AGR2,AGRN,AK6,AKAP13,AKAP17A,AKR1B1,AKR1B15,AKR1C3,ALCAM,ALDH1L1,ALDH2,ALDH3A2,ALDH3B2,ALDH4A1,ALDH7A1,ALDH9A1,ALDOC,ALG1L,ALG3,ALMS1,ALOX12,ANKRD13A,ANKR…	1192
Cancer,Gastrointestinal Disease,Organismal Injury and Abnormalities	Gastrointestinal carcinoma	5.45e-46		0.961	AADAC,ABAT,ABCA12,ABCA13,ABCA4,ABCC1,ABCC3,ABCC5,ABCD1,ABCF3,ABCG1,ABHD2,ABHD3,ABL2,ACAA2,ACADSB,ACAP2,ACAT1,ACLY,ACOX2,ACSS1,ACTR3C,ADAD2,ADAM12,ADAM17,ADAM9,ADAMTSL4,ADAR,ADCY3,ADD3,ADGRE5,ADGRG6,ADGRL1,ADH7,ADRB2,AFAP1-AS1,AGAP1,AGBL5,AGRN,AIM2,AK6,AKAP13,AKAP17A,AKR1B1,AKR1C1/AKR1C2,AKR1C3,ALCAM,ALDH1L1,ALDH2,ALDH3A2,ALDH4A1,ALDH9A1,ALG3,ALMS1,ALOX12,ANKRD13A,ANKRD29,ANKRD65,ANXA3,AOPEP,AP3M2…	1177
Cancer,Endocrine System Disorders,Organismal Injury and Abnormalities	Endocrine cancer	9.39e-46			AADAC,ABAT,ABCA12,ABCA13,ABCA4,ABCC1,ABCC3,ABCC5,ABCD1,ABCF3,ABCG1,ABHD17C,ABHD2,ABHD3,ABL2,ACAA2,ACADSB,ACAP2,ACAT1,ACLY,ACOX2,ACSS1,ACTR3C,ADAD2,ADAM12,ADAM17,ADAM9,ADAMTSL4,ADAR,ADCY3,ADD3,ADGRE5,ADGRG6,ADGRL1,ADH7,ADIRF,ADRB2,AFAP1-AS1,AGAP1,AGBL5,AGR2,AGRN,AK6,AKAP13,AKAP17A,AKR1B1,AKR1B15,AKR1C3,ALCAM,ALDH1L1,ALDH2,ALDH3A2,ALDH3B2,ALDH4A1,ALDH7A1,ALDH9A1,ALDOC,ALG1L,ALG3,ALMS1,ALOX12,ANKRD1…	1169
Cancer,Endocrine System Disorders,Organismal Injury and Abnormalities	Endocrine gland tumor	1.13e-45		1.236	AADAC,ABAT,ABCA12,ABCA13,ABCA4,ABCC1,ABCC3,ABCC5,ABCD1,ABCF3,ABCG1,ABHD17C,ABHD2,ABHD3,ABL2,ACAA2,ACADSB,ACAP2,ACAT1,ACLY,ACOX2,ACSS1,ACTR3C,ADAD2,ADAM12,ADAM17,ADAM9,ADAMTSL4,ADAR,ADCY3,ADD3,ADGRE5,ADGRG6,ADGRL1,ADH7,ADIRF,ADRB2,AFAP1-AS1,AGAP1,AGBL5,AGR2,AGRN,AK6,AKAP13,AKAP17A,AKR1B1,AKR1B15,AKR1C3,ALCAM,ALDH1L1,ALDH2,ALDH3A2,ALDH3B2,ALDH4A1,ALDH7A1,ALDH9A1,ALDOC,ALG1L,ALG3,ALMS1,ALOX12,ANKRD1…	1180
Cancer,Endocrine System Disorders,Organismal Injury and Abnormalities	Endocrine carcinoma	8.25e-45			AADAC,ABAT,ABCA12,ABCA13,ABCA4,ABCC1,ABCC3,ABCC5,ABCD1,ABCF3,ABCG1,ABHD17C,ABHD2,ABHD3,ABL2,ACAA2,ACADSB,ACAP2,ACAT1,ACLY,ACOX2,ACSS1,ACTR3C,ADAD2,ADAM12,ADAM17,ADAM9,ADAMTSL4,ADAR,ADCY3,ADD3,ADGRE5,ADGRG6,ADGRL1,ADH7,ADIRF,ADRB2,AGAP1,AGBL5,AGR2,AGRN,AK6,AKAP13,AKAP17A,AKR1B1,AKR1B15,AKR1C3,ALCAM,ALDH1L1,ALDH2,ALDH3A2,ALDH3B2,ALDH4A1,ALDH7A1,ALDH9A1,ALDOC,ALG1L,ALG3,ALMS1,ALOX12,ANKRD13A,ANKRD29…	1165
Cancer,Endocrine System Disorders,Organismal Injury and Abnormalities	Thyroid gland tumor	1.01e-44		0.283	AADAC,ABAT,ABCA12,ABCA13,ABCA4,ABCC1,ABCC3,ABCC5,ABCD1,ABCF3,ABCG1,ABHD17C,ABHD2,ABHD3,ABL2,ACAA2,ACADSB,ACAP2,ACAT1,ACLY,ACOX2,ACSS1,ADAD2,ADAM12,ADAM17,ADAM9,ADAMTSL4,ADAR,ADCY3,ADD3,ADGRE5,ADGRG6,ADGRL1,ADH7,ADIRF,ADRB2,AFAP1-AS1,AGAP1,AGBL5,AGR2,AGRN,AK6,AKAP13,AKAP17A,AKR1B1,AKR1B15,AKR1C3,ALCAM,ALDH1L1,ALDH2,ALDH3A2,ALDH3B2,ALDH4A1,ALDH7A1,ALDH9A1,ALDOC,ALG1L,ALG3,ALMS1,ALOX12,ANKRD13A,ANKR…	1136
Cancer,Organismal Injury and Abnormalities	Neck neoplasm	2.1e-44		0.339	AADAC,ABAT,ABCA12,ABCA13,ABCA4,ABCC1,ABCC3,ABCC5,ABCD1,ABCF3,ABCG1,ABHD17C,ABHD2,ABHD3,ABL2,ACAA2,ACADSB,ACAP2,ACAT1,ACLY,ACOX2,ACSS1,ADAD2,ADAM12,ADAM17,ADAM9,ADAMTSL4,ADAR,ADCY3,ADD3,ADGRE5,ADGRG6,ADGRL1,ADH7,ADIRF,ADRB2,AFAP1-AS1,AGAP1,AGBL5,AGR2,AGRN,AK6,AKAP13,AKAP17A,AKR1B1,AKR1B15,AKR1C3,ALCAM,ALDH1L1,ALDH2,ALDH3A2,ALDH3B2,ALDH4A1,ALDH7A1,ALDH9A1,ALDOC,ALG1L,ALG3,ALMS1,ALOX12,ANKRD13A,ANKR…	1143
Cancer,Endocrine System Disorders,Organismal Injury and Abnormalities	Thyroid cancer	2.7e-44			AADAC,ABAT,ABCA12,ABCA13,ABCA4,ABCC1,ABCC3,ABCC5,ABCD1,ABCF3,ABCG1,ABHD17C,ABHD2,ABHD3,ABL2,ACAA2,ACADSB,ACAP2,ACAT1,ACLY,ACOX2,ACSS1,ADAD2,ADAM12,ADAM17,ADAM9,ADAMTSL4,ADAR,ADCY3,ADD3,ADGRE5,ADGRG6,ADGRL1,ADH7,ADIRF,ADRB2,AFAP1-AS1,AGAP1,AGBL5,AGR2,AGRN,AK6,AKAP13,AKAP17A,AKR1B1,AKR1B15,AKR1C3,ALCAM,ALDH1L1,ALDH2,ALDH3A2,ALDH3B2,ALDH4A1,ALDH7A1,ALDH9A1,ALDOC,ALG1L,ALG3,ALMS1,ALOX12,ANKRD13A,ANKR…	1132
Cancer,Endocrine System Disorders,Organismal Injury and Abnormalities	Nonpituitary endocrine tumor	7.9e-44		1.4	AADAC,ABAT,ABCA12,ABCA13,ABCA4,ABCC1,ABCC3,ABCC5,ABCD1,ABCF3,ABCG1,ABHD17C,ABHD2,ABHD3,ABL2,ACAA2,ACADSB,ACAP2,ACAT1,ACLY,ACOX2,ACSS1,ADAD2,ADAM12,ADAM17,ADAM9,ADAMTSL4,ADAR,ADCY3,ADD3,ADGRE5,ADGRG6,ADGRL1,ADH7,ADIRF,ADRB2,AFAP1-AS1,AGAP1,AGBL5,AGR2,AGRN,AK6,AKAP13,AKAP17A,AKR1B1,AKR1B15,AKR1C3,ALCAM,ALDH1L1,ALDH2,ALDH3A2,ALDH3B2,ALDH4A1,ALDH7A1,ALDH9A1,ALDOC,ALG1L,ALG3,ALMS1,ALOX12,ANKRD13A,ANKR…	1143
Cancer,Endocrine System Disorders,Organismal Injury and Abnormalities	Thyroid carcinoma	1.17e-43			AADAC,ABAT,ABCA12,ABCA13,ABCA4,ABCC1,ABCC3,ABCC5,ABCD1,ABCF3,ABCG1,ABHD17C,ABHD2,ABHD3,ABL2,ACAA2,ACADSB,ACAP2,ACAT1,ACLY,ACOX2,ACSS1,ADAD2,ADAM12,ADAM17,ADAM9,ADAMTSL4,ADAR,ADCY3,ADD3,ADGRE5,ADGRG6,ADGRL1,ADH7,ADIRF,ADRB2,AGAP1,AGBL5,AGR2,AGRN,AK6,AKAP13,AKAP17A,AKR1B1,AKR1B15,AKR1C3,ALCAM,ALDH1L1,ALDH2,ALDH3A2,ALDH3B2,ALDH4A1,ALDH7A1,ALDH9A1,ALDOC,ALG1L,ALG3,ALMS1,ALOX12,ANKRD13A,ANKRD29,ANKRD6…	1129
Cancer,Gastrointestinal Disease,Organismal Injury and Abnormalities	Large intestine neoplasm	2.56e-41	Increased	2.681	ABCA12,ABCA13,ABCA4,ABCC1,ABCC3,ABCC5,ABCD1,ABCF3,ABCG1,ABHD2,ABHD3,ABL2,ACAA2,ACADSB,ACAP2,ACAT1,ACLY,ACOX2,ACSS1,ADAD2,ADAM12,ADAM17,ADAM9,ADAMTSL4,ADAR,ADCY3,ADD3,ADGRE5,ADGRG6,ADGRL1,ADH7,ADIRF,ADRB2,AGAP1,AGBL5,AGR2,AGRN,AIM2,AK6,AKAP13,AKAP17A,AKR1B1,AKR1C1/AKR1C2,AKR1C3,ALCAM,ALDH1L1,ALDH2,ALDH3A2,ALDH4A1,ALDH9A1,ALG3,ALMS1,ALOX12,ANKRD13A,ANKRD29,ANKRD65,ANXA3,AOPEP,AP3M2,APCDD1,APMAP,APO…	1142
Cancer,Gastrointestinal Disease,Organismal Injury and Abnormalities	Intestinal tumor	2.74e-41	Increased	2.689	ABCA12,ABCA13,ABCA4,ABCC1,ABCC3,ABCC5,ABCD1,ABCF3,ABCG1,ABHD2,ABHD3,ABL2,ACAA2,ACADSB,ACAP2,ACAT1,ACLY,ACOX2,ACSS1,ADAD2,ADAM12,ADAM17,ADAM9,ADAMTSL4,ADAR,ADCY3,ADD3,ADGRE5,ADGRG6,ADGRL1,ADH7,ADIRF,ADRB2,AGAP1,AGBL5,AGR2,AGRN,AIM2,AK6,AKAP13,AKAP17A,AKR1B1,AKR1C1/AKR1C2,AKR1C3,ALCAM,ALDH1L1,ALDH2,ALDH3A2,ALDH4A1,ALDH9A1,ALG3,ALMS1,ALOX12,ANKRD13A,ANKRD29,ANKRD65,ANXA3,AOPEP,AP3M2,APCDD1,APMAP,APO…	1143
Cancer,Gastrointestinal Disease,Organismal Injury and Abnormalities	Malignant neoplasm of large intestine	2.71e-40	Increased	2.048	ABCA12,ABCA13,ABCA4,ABCC1,ABCC3,ABCC5,ABCD1,ABCF3,ABCG1,ABHD2,ABHD3,ABL2,ACAA2,ACADSB,ACAP2,ACAT1,ACLY,ACOX2,ACSS1,ADAD2,ADAM12,ADAM17,ADAM9,ADAMTSL4,ADAR,ADCY3,ADD3,ADGRE5,ADGRG6,ADGRL1,ADH7,ADIRF,ADRB2,AGAP1,AGBL5,AGR2,AGRN,AIM2,AK6,AKAP13,AKAP17A,AKR1B1,AKR1C1/AKR1C2,AKR1C3,ALCAM,ALDH1L1,ALDH2,ALDH3A2,ALDH4A1,ALDH9A1,ALG3,ALMS1,ALOX12,ANKRD13A,ANKRD29,ANKRD65,ANXA3,AOPEP,AP3M2,APCDD1,APMAP,APO…	1136
Cancer,Gastrointestinal Disease,Organismal Injury and Abnormalities	Large intestine carcinoma	1.86e-37		0.777	ABCA12,ABCA13,ABCA4,ABCC1,ABCC3,ABCC5,ABCD1,ABCF3,ABCG1,ABHD2,ABHD3,ABL2,ACAA2,ACADSB,ACAP2,ACAT1,ACLY,ACOX2,ACSS1,ADAD2,ADAM12,ADAM17,ADAM9,ADAMTSL4,ADAR,ADCY3,ADD3,ADGRE5,ADGRG6,ADGRL1,ADH7,ADRB2,AGAP1,AGBL5,AGRN,AIM2,AK6,AKAP13,AKAP17A,AKR1B1,AKR1C1/AKR1C2,AKR1C3,ALCAM,ALDH1L1,ALDH2,ALDH3A2,ALDH4A1,ALDH9A1,ALG3,ALMS1,ALOX12,ANKRD13A,ANKRD29,ANKRD65,ANXA3,AOPEP,AP3M2,APCDD1,APMAP,APOBEC3A,APOD,…	1091
Cancer,Gastrointestinal Disease,Organismal Injury and Abnormalities	Gastrointestinal adenocarcinoma	2.31e-37		0.555	AADAC,ABAT,ABCA12,ABCA13,ABCA4,ABCC1,ABCC3,ABCC5,ABCD1,ABCF3,ABCG1,ABHD2,ABHD3,ABL2,ACAA2,ACADSB,ACAP2,ACAT1,ACLY,ACOX2,ACSS1,ADAD2,ADAM12,ADAM17,ADAM9,ADAMTSL4,ADAR,ADCY3,ADD3,ADGRE5,ADGRG6,ADGRL1,ADH7,ADRB2,AGAP1,AGBL5,AGRN,AIM2,AK6,AKAP13,AKAP17A,AKR1B1,AKR1C1/AKR1C2,AKR1C3,ALCAM,ALDH1L1,ALDH2,ALDH3A2,ALDH4A1,ALDH9A1,ALG3,ALMS1,ALOX12,ANKRD13A,ANKRD29,ANKRD65,ANXA3,AOPEP,AP3M2,APMAP,APOBEC3A,A…	1113
Cancer,Organismal Injury and Abnormalities	Incidence of tumor	1.03e-36		0.791	AADAC,ABAT,ABCA12,ABCA13,ABCA4,ABCC1,ABCC3,ABCC5,ABCD1,ABCF3,ABCG1,ABHD2,ABHD3,ABL2,ACADSB,ACAP2,ACAT1,ACLY,ACOX2,ACSS1,ACTR3C,ADAM12,ADAM17,ADAM9,ADAMTSL4,ADAR,ADCY3,ADD3,ADGRE5,ADGRG6,ADGRL1,ADH1C,ADH7,ADRB2,AGAP1,AGBL5,AGR2,AGRN,AIM2,AKAP13,AKAP17A,AKR1B1,AKR1B15,AKR1C1/AKR1C2,ALCAM,ALDH1L1,ALDH2,ALDH3A2,ALDH3B2,ALDH4A1,ALDH7A1,ALDOC,ALMS1,ALOX12,ANKRD13A,ANKRD65,ANXA3,ANXA8/ANXA8L1,AOPEP,AP3M…	1123
Cellular Movement	Cell movement	1.85e-36	Increased	5.569	ABCC1,ABCG1,ABHD2,ABL2,ADAM12,ADAM17,ADAM9,ADCY3,ADGRE5,ADGRG6,ADRB2,AFAP1-AS1,AGR2,AIM2,AKR1B1,ALCAM,ALDH2,ALOX12,ANXA3,APOD,AQP3,AQP5,AREG,ARFGAP3,ARHGAP4,ARHGAP8/PRR5-ARHGAP8,ARL4C,ARRB2,ARTN,ASAP2,ASNS,ATP2B4,BAG4,BAIAP2L1,BARX2,BCAM,BCAS3,BCAT1,BCL11B,BCL2L1,BCYRN1,BEX4,BID,BMP7,BRAF,BRD4,BST2,C10orf99,C2,C3,CA2,CADM1,CALML3,CALU,CAMK2D,CBLB,CCAT1,CCL2,CCL26,CCL4,CCL5,CCN3,CD177,CD276,CD36,C…	441
Cancer,Gastrointestinal Disease,Organismal Injury and Abnormalities	Large intestine adenocarcinoma	6.95e-36			ABCA12,ABCA13,ABCA4,ABCC1,ABCC3,ABCC5,ABCD1,ABCF3,ABCG1,ABHD2,ABHD3,ABL2,ACAA2,ACADSB,ACAP2,ACAT1,ACLY,ACOX2,ACSS1,ADAD2,ADAM12,ADAM17,ADAM9,ADAMTSL4,ADAR,ADCY3,ADD3,ADGRE5,ADGRG6,ADGRL1,ADH7,ADRB2,AGAP1,AGBL5,AGRN,AIM2,AK6,AKAP13,AKAP17A,AKR1B1,AKR1C1/AKR1C2,AKR1C3,ALCAM,ALDH1L1,ALDH2,ALDH3A2,ALDH4A1,ALDH9A1,ALG3,ALMS1,ALOX12,ANKRD13A,ANKRD29,ANKRD65,ANXA3,AOPEP,AP3M2,APMAP,APOBEC3A,APOD,APOL1,A…	1080
Cancer,Organismal Injury and Abnormalities	Frequency of tumor	4.77e-34		1.263	AADAC,ABAT,ABCA12,ABCA13,ABCA4,ABCC1,ABCC3,ABCC5,ABCD1,ABCF3,ABCG1,ABHD2,ABHD3,ABL2,ACADSB,ACAP2,ACAT1,ACLY,ACOX2,ACSS1,ACTR3C,ADAM12,ADAM17,ADAM9,ADAMTSL4,ADAR,ADCY3,ADD3,ADGRE5,ADGRG6,ADGRL1,ADH1C,ADH7,ADRB2,AGAP1,AGBL5,AGR2,AGRN,AIM2,AKAP13,AKAP17A,AKR1B1,AKR1B15,AKR1C1/AKR1C2,ALCAM,ALDH1L1,ALDH2,ALDH3A2,ALDH3B2,ALDH4A1,ALDH7A1,ALDOC,ALMS1,ALOX12,ANKRD13A,ANKRD65,ANXA3,ANXA8/ANXA8L1,AOPEP,AP3M…	1097
Cancer,Organismal Injury and Abnormalities	Tumorigenesis of epithelial neoplasm	7.8e-34		1.22	AADAC,ABAT,ABCA12,ABCA13,ABCA4,ABCC1,ABCC3,ABCC5,ABCD1,ABCF3,ABCG1,ABHD2,ABHD3,ABL2,ACADSB,ACAP2,ACAT1,ACLY,ACOX2,ACSS1,ACTR3C,ADAM12,ADAM17,ADAM9,ADAMTSL4,ADAR,ADCY3,ADD3,ADGRE5,ADGRG6,ADGRL1,ADH1C,ADH7,ADRB2,AGAP1,AGBL5,AGR2,AGRN,AIM2,AKAP13,AKAP17A,AKR1B1,AKR1B15,AKR1C1/AKR1C2,ALCAM,ALDH1L1,ALDH2,ALDH3A2,ALDH3B2,ALDH4A1,ALDH7A1,ALDOC,ALMS1,ALOX12,ANKRD13A,ANKRD65,ANXA3,ANXA8/ANXA8L1,AOPEP,AP3M…	1088
Cancer,Organismal Injury and Abnormalities	Generation of tumor	4.34e-33		1.14	AADAC,ABAT,ABCA12,ABCA13,ABCA4,ABCC1,ABCC3,ABCC5,ABCD1,ABCF3,ABCG1,ABHD2,ABHD3,ABL2,ACADSB,ACAP2,ACAT1,ACLY,ACOX2,ACSS1,ACTR3C,ADAM12,ADAM17,ADAM9,ADAMTSL4,ADAR,ADCY3,ADD3,ADGRE5,ADGRG6,ADGRL1,ADH1C,ADH7,ADRB2,AGAP1,AGBL5,AGR2,AGRN,AIM2,AKAP13,AKAP17A,AKR1B1,AKR1B15,AKR1C1/AKR1C2,ALCAM,ALDH1L1,ALDH2,ALDH3A2,ALDH3B2,ALDH4A1,ALDH7A1,ALDOC,ALMS1,ALOX12,ANKRD13A,ANKRD65,ANXA3,ANXA8/ANXA8L1,AOPEP,AP3M…	1085
Cancer,Organismal Injury and Abnormalities	Development of malignant tumor	8.31e-33		1.239	AADAC,ABAT,ABCA12,ABCA13,ABCA4,ABCC1,ABCC3,ABCC5,ABCD1,ABCF3,ABCG1,ABHD2,ABHD3,ABL2,ACADSB,ACAP2,ACAT1,ACLY,ACOX2,ACSS1,ACTR3C,ADAM12,ADAM17,ADAM9,ADAMTSL4,ADAR,ADCY3,ADD3,ADGRE5,ADGRG6,ADGRL1,ADH1C,ADH7,ADRB2,AGAP1,AGBL5,AGR2,AGRN,AIM2,AKAP13,AKAP17A,AKR1B1,AKR1B15,AKR1C1/AKR1C2,ALCAM,ALDH1L1,ALDH2,ALDH3A2,ALDH3B2,ALDH4A1,ALDH7A1,ALDOC,ALMS1,ALOX12,ANKRD13A,ANKRD65,ANXA3,ANXA8/ANXA8L1,AOPEP,AP3M…	1084
Cancer,Organismal Injury and Abnormalities	Development of carcinoma	1.53e-32		1.061	AADAC,ABAT,ABCA12,ABCA13,ABCA4,ABCC1,ABCC3,ABCC5,ABCD1,ABCF3,ABCG1,ABHD2,ABHD3,ABL2,ACADSB,ACAP2,ACAT1,ACLY,ACOX2,ACSS1,ACTR3C,ADAM12,ADAM17,ADAM9,ADAMTSL4,ADAR,ADCY3,ADD3,ADGRE5,ADGRG6,ADGRL1,ADH1C,ADH7,ADRB2,AGAP1,AGBL5,AGR2,AGRN,AIM2,AKAP13,AKAP17A,AKR1B1,AKR1B15,AKR1C1/AKR1C2,ALCAM,ALDH1L1,ALDH2,ALDH3A2,ALDH3B2,ALDH4A1,ALDH7A1,ALDOC,ALMS1,ALOX12,ANKRD13A,ANKRD65,ANXA3,ANXA8/ANXA8L1,AOPEP,AP3M…	1076
Cancer,Organismal Injury and Abnormalities	Genitourinary tumor	2.64e-32		1.876	AADAC,ABAT,ABCA12,ABCA13,ABCA4,ABCC1,ABCC3,ABCC5,ABCD1,ABCF3,ABHD2,ABHD3,ABL2,ACADSB,ACAP2,ACAT1,ACLY,ACOX2,ACSS1,ADAD2,ADAM12,ADAM17,ADAM9,ADAMTSL4,ADAR,ADCY3,ADD3,ADGRE5,ADGRG6,ADRB2,AGAP1,AGBL5,AGR2,AGRN,AIM2,AKAP13,AKAP17A,AKR1B1,AKR1C1/AKR1C2,AKR1C3,ALCAM,ALDH1L1,ALDH2,ALDH3A2,ALDH3B2,ALDH4A1,ALDH7A1,ALDH9A1,ALDOC,ALMS1,ANKRD13A,ANXA3,ANXA8/ANXA8L1,AOPEP,AP3M2,AP3S2,APCDD1,APMAP,APOBEC3A,APO…	1054
Cellular Movement	Migration of cells	5.9e-32	Increased	4.462	ABCC1,ABCG1,ABHD2,ABL2,ADAM12,ADAM17,ADAM9,ADCY3,ADGRE5,ADGRG6,ADRB2,AFAP1-AS1,AIM2,ALCAM,ALOX12,ANXA3,APOD,AQP3,AQP5,AREG,ARFGAP3,ARHGAP4,ARHGAP8/PRR5-ARHGAP8,ARL4C,ARRB2,ARTN,ASAP2,ASNS,ATP2B4,BAG4,BARX2,BCAM,BCAS3,BCAT1,BCL11B,BCL2L1,BCYRN1,BEX4,BID,BMP7,BRAF,BRD4,BST2,C10orf99,C2,C3,CALML3,CALU,CAMK2D,CBLB,CCAT1,CCL2,CCL26,CCL4,CCL5,CCN3,CD177,CD276,CD36,CD99,CD99L2,CDC42BPA,CDH1,CDKN2A,CDKN2…	395
Cancer,Organismal Injury and Abnormalities	Urogenital cancer	4.99e-31	Increased	2.028	AADAC,ABAT,ABCA12,ABCA13,ABCA4,ABCC1,ABCC3,ABCC5,ABCD1,ABCF3,ABHD2,ABHD3,ABL2,ACADSB,ACAP2,ACAT1,ACLY,ACOX2,ACSS1,ADAD2,ADAM12,ADAM17,ADAM9,ADAMTSL4,ADAR,ADCY3,ADD3,ADGRE5,ADGRG6,ADRB2,AGAP1,AGBL5,AGR2,AGRN,AIM2,AKAP13,AKAP17A,AKR1B1,AKR1C1/AKR1C2,AKR1C3,ALCAM,ALDH1L1,ALDH2,ALDH3A2,ALDH3B2,ALDH4A1,ALDH7A1,ALDH9A1,ALDOC,ALMS1,ANKRD13A,ANXA3,ANXA8/ANXA8L1,AOPEP,AP3M2,AP3S2,APCDD1,APMAP,APOBEC3A,APO…	1038
Cancer,Organismal Injury and Abnormalities	Malignant genitourinary solid tumor	9.2e-31	Increased	2.028	AADAC,ABAT,ABCA12,ABCA13,ABCA4,ABCC1,ABCC3,ABCC5,ABCD1,ABCF3,ABHD2,ABHD3,ABL2,ACADSB,ACAP2,ACAT1,ACLY,ACOX2,ACSS1,ADAD2,ADAM12,ADAM17,ADAM9,ADAMTSL4,ADAR,ADCY3,ADD3,ADGRE5,ADGRG6,ADRB2,AGAP1,AGBL5,AGR2,AGRN,AIM2,AKAP13,AKAP17A,AKR1B1,AKR1C1/AKR1C2,AKR1C3,ALCAM,ALDH1L1,ALDH2,ALDH3A2,ALDH3B2,ALDH4A1,ALDH7A1,ALDH9A1,ALDOC,ALMS1,ANKRD13A,ANXA3,ANXA8/ANXA8L1,AOPEP,AP3M2,AP3S2,APCDD1,APMAP,APOBEC3A,APO…	1037
Cancer,Organismal Injury and Abnormalities	Anogenital cancer	2.05e-30		1.395	AADAC,ABAT,ABCA12,ABCA13,ABCA4,ABCC1,ABCC3,ABCC5,ABCD1,ABCF3,ABHD2,ABHD3,ABL2,ACADSB,ACAP2,ACLY,ACOX2,ACSS1,ADAD2,ADAM12,ADAM17,ADAM9,ADAMTSL4,ADAR,ADCY3,ADD3,ADGRE5,ADGRG6,ADRB2,AGAP1,AGBL5,AGR2,AGRN,AIM2,AKAP13,AKAP17A,AKR1B1,AKR1C1/AKR1C2,AKR1C3,ALCAM,ALDH1L1,ALDH2,ALDH3A2,ALDH3B2,ALDH4A1,ALDH7A1,ALDH9A1,ALDOC,ALMS1,ANKRD13A,ANXA3,ANXA8/ANXA8L1,AOPEP,AP3M2,AP3S2,APCDD1,APMAP,APOBEC3A,APOD,APOL…	989
Cancer,Organismal Injury and Abnormalities	Melanoma	6.31e-30		1.221	A4GALT,AADAC,ABAT,ABCA12,ABCA13,ABCA4,ABCC1,ABCC3,ABCC5,ABCD1,ABCF3,ABCG1,ABHD3,ABL2,ACAA2,ACADSB,ACAP2,ACLY,ACOX2,ACTR3C,ADAD2,ADAM17,ADAM9,ADAMTSL4,ADAR,ADCY3,ADD3,ADGRE5,ADGRG6,ADH7,AGAP1,AGBL5,AGR2,AGRN,AK6,AKAP13,AKR1B1,AKR1B15,AKR1C1/AKR1C2,AKR1C3,ALCAM,ALDH1L1,ALDH2,ALDH3B2,ALDH4A1,ALDH7A1,ALDH9A1,ALG1L,ALG3,ALMS1,ALOX12,ANAPC15,ANKRD13A,ANKRD29,ANXA3,ANXA8/ANXA8L1,AOPEP,APCDD1,APMAP,APOBE…	1040
Cancer,Organismal Injury and Abnormalities	Pelvic tumor	2.56e-29		1.286	AADAC,ABAT,ABCA12,ABCA13,ABCA4,ABCC1,ABCC3,ABCC5,ABCD1,ABCF3,ABHD2,ABHD3,ABL2,ACADSB,ACAP2,ACLY,ACOX2,ACSS1,ADAD2,ADAM12,ADAM17,ADAM9,ADAMTSL4,ADAR,ADD3,ADGRE5,ADGRG6,ADH7,ADRB2,AGAP1,AGBL5,AGR2,AKAP13,AKAP17A,AKR1B1,AKR1C1/AKR1C2,AKR1C3,ALCAM,ALDH1L1,ALDH2,ALDH3A2,ALDH3B2,ALDH4A1,ALDH7A1,ALDH9A1,ALMS1,ANKRD13A,ANXA3,ANXA8/ANXA8L1,AOPEP,AP3M2,AP3S2,APCDD1,APMAP,APOBEC3A,APOD,APOL2,ARFGAP3,ARFGEF3…	959
Dermatological Diseases and Conditions,Organismal Injury and Abnormalities	Skin lesion	7.32e-29		0	A4GALT,AADAC,ABAT,ABCA12,ABCA13,ABCA4,ABCC1,ABCC3,ABCC5,ABCD1,ABCF3,ABCG1,ABHD3,ABL2,ACADSB,ACAP2,ACLY,ACOX2,ACTR3C,ADAD2,ADAM12,ADAM9,ADAMTSL4,ADAR,ADCY3,ADD3,ADGRE5,ADGRG6,ADH7,ADRB2,AGAP1,AGBL5,AGR2,AGRN,AIM2,AKAP13,AKR1B1,AKR1B15,AKR1C1/AKR1C2,AKR1C3,ALCAM,ALDH1L1,ALDH2,ALDH3B2,ALDH4A1,ALDH7A1,ALDH9A1,ALG1L,ALMS1,ALOX12,ANAPC15,ANKRD13A,ANKRD29,ANXA3,ANXA8/ANXA8L1,AOPEP,APCDD1,APMAP,APOBEC3A,…	991
Immunological Disease	Systemic autoimmune syndrome	1.14e-28		0.576	ABCG1,ACAT1,ACLY,ACOX2,ADAM12,ADAM17,ADAM9,ADAR,ADGRE5,ADGRG6,ADH1C,ADRB2,AIM2,AKAP13,AKR1B1,ALDH2,ALOX12,ANXA3,APOBEC3A,AREG,ARL4C,ATP2C1,BCAS4,BCL2L1,BCL2L11,BST2,BTN3A1,BTN3A2,C1QA,C1S,C2,C3,C9orf152,CA2,CAMK2D,CBLB,CCL2,CCL4,CCL5,CD276,CD36,CD3D,CD52,CD68,CD99,CD99L2,CDC42EP3,CDH1,CEACAM1,CEACAM6,CEMIP,CES1,CHRM3,CLEC2D,COL14A1,COL4A1,COL4A2,CPT1A,CRIP1,CTSA,CTSC,CTSV,CXCL16,CXCL8,CXCR2,CYP4F…	264
Dermatological Diseases and Conditions,Organismal Injury and Abnormalities	Psoriasis	1.27e-28			ABCC1,ADAM12,ADAM17,ADAR,ADGRE5,ALDH3A2,ANXA3,ANXA8/ANXA8L1,APOBEC3A,APOC1,APOD,APOL1,APOL6,AQP3,BCL2L1,C10orf99,C3,CALML5,CCL2,CCL5,CCND2,CD36,CDH1,CKMT1A/CKMT1B,CLEC7A,COL14A1,CRABP2,CRAT,CRIP1,CTSV,CXCL17,CXCL8,CXCR2,CYP1A1,CYP1B1,CYP3A5,DIO2,ELOVL5,EPSTI1,FABP5,FADS1,FGFBP1,FLG,GAL,GATA3,GBP1,GBP2,GJB2,GK,GOT1,GPM6B,HIF1A,HMOX1,HPSE,ICAM1,ID4,IDO1,IFI35,IFI44,IFI44L,IFI6,IFIT1,IFIT3,IFITM1,IF…	140
Cancer,Neurological Disease,Organismal Injury and Abnormalities	Nervous system neoplasm	1.52e-28		1.507	AADAC,ABAT,ABCA12,ABCA13,ABCA4,ABCC1,ABCC3,ABCC5,ABCD1,ABCF3,ABHD2,ACADSB,ACAT1,ACLY,ACOX2,ACSS1,ADAD2,ADAM12,ADAM9,ADAMTSL4,ADAR,ADCY3,ADGRE5,ADGRG6,ADGRL1,ADH7,AGAP1,AGBL5,AGRN,AIM2,AK6,AKAP13,AKR1B1,AKR1C1/AKR1C2,ALCAM,ALDH2,ALDH3A2,ALDH9A1,ALDOC,ALMS1,ALOX12,ANKRD65,AP3S2,APCDD1,APMAP,AQP3,ARFGAP3,ARFGEF3,ARHGAP4,ARHGAP8/PRR5-ARHGAP8,ARHGEF2,ARL4C,ARMCX3,ARNTL2,ARSJ,ASB7,ASPRV1,ASRGL1,ASXL2,A…	896
Cancer,Organismal Injury and Abnormalities,Reproductive System Disease	Genital tumor	2.06e-28		1.806	AADAC,ABAT,ABCA12,ABCA13,ABCA4,ABCC1,ABCC3,ABCC5,ABCD1,ABCF3,ABHD2,ABHD3,ABL2,ACADSB,ACAP2,ACLY,ACOX2,ACSS1,ADAD2,ADAM12,ADAM17,ADAM9,ADAMTSL4,ADAR,ADD3,ADGRE5,ADGRG6,ADRB2,AGAP1,AGBL5,AGR2,AKAP13,AKAP17A,AKR1B1,AKR1C1/AKR1C2,AKR1C3,ALCAM,ALDH1L1,ALDH2,ALDH3A2,ALDH3B2,ALDH4A1,ALDH7A1,ALDH9A1,ALMS1,ANKRD13A,ANXA3,ANXA8/ANXA8L1,AOPEP,AP3S2,APCDD1,APMAP,APOBEC3A,APOD,APOL2,ARFGAP3,ARFGEF3,ARHGAP26,A…	919
Cancer,Neurological Disease,Organismal Injury and Abnormalities	Central nervous system solid tumor	8.11e-28		1.016	AADAC,ABAT,ABCA12,ABCA13,ABCA4,ABCC1,ABCC3,ABCC5,ABCD1,ABCF3,ABHD2,ACADSB,ACAT1,ACLY,ACOX2,ACSS1,ADAD2,ADAM12,ADAM9,ADAMTSL4,ADAR,ADCY3,ADGRE5,ADGRG6,ADGRL1,ADH7,AGAP1,AGBL5,AGRN,AIM2,AK6,AKAP13,AKR1B1,AKR1C1/AKR1C2,ALCAM,ALDH2,ALDH3A2,ALDH9A1,ALDOC,ALMS1,ALOX12,ANKRD65,AP3S2,APCDD1,APMAP,AQP3,ARFGAP3,ARFGEF3,ARHGAP4,ARHGAP8/PRR5-ARHGAP8,ARHGEF2,ARL4C,ARMCX3,ARNTL2,ARSJ,ASB7,ASPRV1,ASRGL1,ASXL2,A…	888
Cancer,Organismal Injury and Abnormalities	Malignant solid organ tumor	1.31e-27		0.627	A4GALT,AADAC,ABAT,ABCA12,ABCA13,ABCA4,ABCC1,ABCC3,ABCC5,ABCD1,ABCF3,ABCG1,ABHD3,ABL2,ACADSB,ACAP2,ACLY,ACOX2,ACTR3C,ADAD2,ADAM12,ADAM9,ADAMTSL4,ADAR,ADCY3,ADD3,ADGRE5,ADGRG6,ADH7,AGAP1,AGBL5,AGR2,AGRN,AIM2,AKAP13,AKR1B1,AKR1B15,AKR1C1/AKR1C2,AKR1C3,ALCAM,ALDH1L1,ALDH2,ALDH3B2,ALDH4A1,ALDH7A1,ALDH9A1,ALG1L,ALMS1,ALOX12,ANAPC15,ANKRD13A,ANKRD29,ANXA3,ANXA8/ANXA8L1,AOPEP,APCDD1,APMAP,APOBEC3A,APOD,A…	988
Cancer,Dermatological Diseases and Conditions,Organismal Injury and Abnormalities	Skin tumor	1.64e-27		0.229	A4GALT,AADAC,ABAT,ABCA12,ABCA13,ABCA4,ABCC1,ABCC3,ABCC5,ABCD1,ABCF3,ABCG1,ABHD3,ABL2,ACADSB,ACAP2,ACLY,ACOX2,ACTR3C,ADAD2,ADAM12,ADAM9,ADAMTSL4,ADAR,ADCY3,ADD3,ADGRE5,ADGRG6,ADH7,AGAP1,AGBL5,AGR2,AGRN,AIM2,AKAP13,AKR1B1,AKR1B15,AKR1C1/AKR1C2,AKR1C3,ALCAM,ALDH1L1,ALDH2,ALDH3B2,ALDH4A1,ALDH7A1,ALDH9A1,ALG1L,ALMS1,ALOX12,ANAPC15,ANKRD13A,ANKRD29,ANXA3,ANXA8/ANXA8L1,AOPEP,APCDD1,APMAP,APOBEC3A,APOD,A…	982
Cancer,Organismal Injury and Abnormalities	Genitourinary carcinoma	4.17e-27		1.098	AADAC,ABAT,ABCA12,ABCA13,ABCA4,ABCC1,ABCC3,ABCC5,ABCD1,ABCF3,ABHD2,ABHD3,ABL2,ACADSB,ACAP2,ACAT1,ACLY,ACOX2,ACSS1,ADAD2,ADAM17,ADAM9,ADAMTSL4,ADAR,ADCY3,ADD3,ADGRE5,ADGRG6,ADRB2,AGAP1,AGBL5,AGR2,AGRN,AIM2,AKAP13,AKAP17A,AKR1B1,AKR1C1/AKR1C2,AKR1C3,ALDH1L1,ALDH2,ALDH3A2,ALDH3B2,ALDH4A1,ALDH7A1,ALMS1,ANKRD13A,ANXA3,ANXA8/ANXA8L1,AOPEP,AP3S2,APCDD1,APOBEC3A,APOD,APOL2,AREG,ARFGAP3,ARFGEF3,ARHGAP26,A…	981
Cancer,Neurological Disease,Organismal Injury and Abnormalities	Glioma	5.31e-27		0.44	AADAC,ABAT,ABCA12,ABCA13,ABCA4,ABCC1,ABCC3,ABCC5,ABCD1,ABCF3,ABHD2,ACADSB,ACAT1,ACLY,ACOX2,ACSS1,ADAD2,ADAMTSL4,ADAR,ADCY3,ADGRE5,ADGRG6,ADGRL1,ADH7,AGAP1,AGBL5,AGRN,AIM2,AK6,AKAP13,AKR1B1,AKR1C1/AKR1C2,ALCAM,ALDH2,ALDH3A2,ALDH9A1,ALDOC,ALMS1,ALOX12,ANKRD65,AP3S2,APCDD1,APMAP,AQP3,ARFGAP3,ARFGEF3,ARHGAP4,ARHGAP8/PRR5-ARHGAP8,ARHGEF2,ARL4C,ARMCX3,ARNTL2,ARSJ,ASB7,ASPRV1,ASRGL1,ASXL2,ATF7IP2,ATG13,…	872
Cancer,Organismal Injury and Abnormalities	Pelvic cancer	6.14e-27		1.391	AADAC,ABAT,ABCA12,ABCA13,ABCA4,ABCC1,ABCC3,ABCC5,ABCD1,ABCF3,ABHD2,ABHD3,ABL2,ACADSB,ACAP2,ACLY,ACOX2,ACSS1,ADAD2,ADAM17,ADAM9,ADAMTSL4,ADAR,ADD3,ADGRE5,ADGRG6,ADH7,ADRB2,AGAP1,AGBL5,AGR2,AKAP13,AKAP17A,AKR1B1,AKR1C1/AKR1C2,AKR1C3,ALCAM,ALDH1L1,ALDH2,ALDH3A2,ALDH3B2,ALDH4A1,ALDH7A1,ALDH9A1,ALMS1,ANKRD13A,ANXA3,ANXA8/ANXA8L1,AOPEP,AP3M2,AP3S2,APCDD1,APMAP,APOBEC3A,APOD,APOL2,ARFGAP3,ARFGEF3,ARHGAP…	941
Cancer,Dermatological Diseases and Conditions,Organismal Injury and Abnormalities	Skin cancer	7.14e-27		0.777	A4GALT,AADAC,ABAT,ABCA12,ABCA13,ABCA4,ABCC1,ABCC3,ABCC5,ABCD1,ABCF3,ABCG1,ABHD3,ABL2,ACADSB,ACAP2,ACLY,ACOX2,ACTR3C,ADAD2,ADAM12,ADAM9,ADAMTSL4,ADAR,ADCY3,ADD3,ADGRE5,ADGRG6,ADH7,AGAP1,AGBL5,AGR2,AGRN,AIM2,AKAP13,AKR1B1,AKR1B15,AKR1C1/AKR1C2,AKR1C3,ALCAM,ALDH1L1,ALDH2,ALDH3B2,ALDH4A1,ALDH7A1,ALDH9A1,ALG1L,ALMS1,ALOX12,ANAPC15,ANKRD13A,ANKRD29,ANXA3,ANXA8/ANXA8L1,AOPEP,APCDD1,APMAP,APOBEC3A,APOD,A…	977
Cancer,Organismal Injury and Abnormalities,Reproductive System Disease	Genital tract cancer	2.88e-26		1.387	AADAC,ABAT,ABCA12,ABCA13,ABCA4,ABCC1,ABCC3,ABCC5,ABCD1,ABCF3,ABHD2,ABHD3,ABL2,ACADSB,ACAP2,ACLY,ACOX2,ACSS1,ADAD2,ADAM17,ADAM9,ADAMTSL4,ADAR,ADD3,ADGRE5,ADGRG6,ADRB2,AGAP1,AGBL5,AGR2,AKAP13,AKAP17A,AKR1B1,AKR1C1/AKR1C2,AKR1C3,ALCAM,ALDH1L1,ALDH2,ALDH3A2,ALDH3B2,ALDH4A1,ALDH7A1,ALDH9A1,ALMS1,ANKRD13A,ANXA3,ANXA8/ANXA8L1,AOPEP,AP3S2,APCDD1,APMAP,APOBEC3A,APOD,APOL2,ARFGAP3,ARFGEF3,ARHGAP26,ARHGAP27…	901
Cancer,Organismal Injury and Abnormalities	Genitourinary adenocarcinoma	7.84e-26		1.359	ABAT,ABCA12,ABCA13,ABCA4,ABCC1,ABCC3,ABCC5,ABCD1,ABCF3,ABHD2,ABHD3,ABL2,ACADSB,ACAP2,ACAT1,ACLY,ACOX2,ACSS1,ADAD2,ADAM17,ADAM9,ADAMTSL4,ADAR,ADD3,ADGRE5,ADGRG6,ADRB2,AGAP1,AGBL5,AKAP13,AKAP17A,AKR1B1,AKR1C1/AKR1C2,ALDH1L1,ALDH2,ALDH3A2,ALDH3B2,ALDH4A1,ALDH7A1,ALMS1,ANKRD13A,ANXA3,ANXA8/ANXA8L1,AOPEP,AP3S2,APCDD1,APOBEC3A,APOD,APOL2,ARFGAP3,ARFGEF3,ARHGAP26,ARHGAP27,ARHGAP4,ARHGAP8/PRR5-ARHGAP8,AR…	878
Cancer,Organismal Injury and Abnormalities	Breast or colorectal cancer	1.36e-25		1.879	ABAT,ABCA12,ABCA13,ABCA4,ABCC1,ABCC3,ABCC5,ABCD1,ABCF3,ABHD2,ABL2,ACAP2,ACAT1,ACLY,ACOX2,ADAM12,ADAM17,ADAM9,ADAMTSL4,ADAR,ADCY3,ADD3,ADGRE5,ADGRG6,ADGRL1,ADH7,ADIRF,ADRB2,AGBL5,AGR2,AGRN,AIM2,AKAP13,AKAP17A,AKR1B1,AKR1C1/AKR1C2,AKR1C3,ALCAM,ALDH1L1,ALDH2,ALDOC,ALMS1,ANXA3,AOPEP,AP3M2,APCDD1,APOC1,APOD,AQP3,AREG,ARFGAP3,ARFGEF3,ARHGAP4,ARHGAP8/PRR5-ARHGAP8,ARHGEF2,ARL4C,ARNTL2,ARRB2,ARSJ,ASAP2,AS…	856
Cancer,Neurological Disease,Organismal Injury and Abnormalities	Central nervous system cancer	2.59e-25		0.272	AADAC,ABAT,ABCA12,ABCA13,ABCA4,ABCC1,ABCC3,ABCC5,ABCD1,ABCF3,ABHD2,ACADSB,ACAT1,ACLY,ACOX2,ACSS1,ADAD2,ADAM12,ADAM9,ADAMTSL4,ADAR,ADCY3,ADGRE5,ADGRG6,ADGRL1,ADH7,AGAP1,AGBL5,AGRN,AIM2,AK6,AKAP13,AKR1B1,AKR1C1/AKR1C2,ALCAM,ALDH2,ALDH3A2,ALDH9A1,ALDOC,ALMS1,ALOX12,ANKRD65,AP3S2,APCDD1,APMAP,AQP3,ARFGAP3,ARFGEF3,ARHGAP4,ARHGAP8/PRR5-ARHGAP8,ARHGEF2,ARL4C,ARMCX3,ARNTL2,ARSJ,ASB7,ASPRV1,ASRGL1,ASXL2,A…	863
Cellular Movement	Invasion of cells	3.57e-25	Increased	6.79	A4GALT,ABCA4,ABL2,ACAT1,ADAM12,ADAM17,ADAM9,ADCY3,ADGRE5,ADRB2,AFAP1-AS1,AGR2,AKAP13,ALCAM,ANXA8/ANXA8L1,AREG,ARHGAP4,ARTN,AZGP1,B4GALT5,BARX2,BCAT1,BCL2L1,BCYRN1,BMP7,BRAF,CAPN12,CCAT1,CCL2,CCN3,CD99,CDC42BPA,CDH1,CDKN2A,CEACAM1,CEACAM6,CES1,CLDN1,CLDN3,COL18A1,CREB3L2,CRYAB,CTNNAL1,CTSV,CTTN,CXCL17,CXCL8,CXCR2,CYP1A1,CYP1B1,CYTOR,DDB2,DEPTOR,DKK3,DOC2B,DOCK5,DRAM1,DSE,DSG2,ECM1,ECT2,EDN3,EFNA3,…	225
Cancer,Organismal Injury and Abnormalities,Reproductive System Disease	Breast or gynecological cancer	4.52e-25		0.475	AADAC,ABAT,ABCA12,ABCA13,ABCA4,ABCC1,ABCC3,ABCC5,ABCD1,ABHD2,ABL2,ACADSB,ACAP2,ACOX2,ACSS1,ADAM12,ADAM17,ADAM9,ADAMTSL4,ADCY3,ADD3,ADGRG6,ADRB2,AGAP1,AGBL5,AGR2,AGRN,AIM2,AKAP13,AKAP17A,AKR1B1,AKR1C1/AKR1C2,AKR1C3,ALCAM,ALDH1L1,ALDH2,ALDH3A2,ALDH3B2,ALDH4A1,ALDH7A1,ALDOC,ALMS1,ANXA3,ANXA8/ANXA8L1,AOPEP,AP3M2,AP3S2,APCDD1,APOBEC3A,APOD,APOL2,AREG,ARFGEF3,ARHGAP26,ARHGAP27,ARHGAP4,ARHGAP8/PRR5-ARHG…	856
Cancer,Neurological Disease,Organismal Injury and Abnormalities	Glioma cancer	7.39e-25		-0.574	AADAC,ABAT,ABCA12,ABCA13,ABCA4,ABCC1,ABCC3,ABCC5,ABCD1,ABCF3,ABHD2,ACADSB,ACAT1,ACLY,ACOX2,ACSS1,ADAD2,ADAMTSL4,ADAR,ADCY3,ADGRE5,ADGRG6,ADGRL1,ADH7,AGAP1,AGBL5,AGRN,AIM2,AK6,AKAP13,AKR1B1,AKR1C1/AKR1C2,ALCAM,ALDH2,ALDH3A2,ALDH9A1,ALDOC,ALMS1,ALOX12,ANKRD65,AP3S2,APCDD1,APMAP,AQP3,ARFGAP3,ARFGEF3,ARHGAP4,ARHGAP8/PRR5-ARHGAP8,ARHGEF2,ARL4C,ARMCX3,ARNTL2,ARSJ,ASB7,ASPRV1,ASRGL1,ASXL2,ATF7IP2,ATG13,…	850
Neurological Disease,Organismal Injury and Abnormalities	Brain lesion	3.56e-24		0.182	AADAC,ABAT,ABCA12,ABCA13,ABCA4,ABCC1,ABCC3,ABCC5,ABCD1,ABCF3,ABHD2,ACADSB,ACAT1,ACLY,ACOX2,ACSS1,ADAD2,ADAM12,ADAM9,ADAMTSL4,ADAR,ADCY3,ADGRG6,ADGRL1,ADH7,AGAP1,AGBL5,AGRN,AIM2,AK6,AKAP13,AKR1B1,AKR1C1/AKR1C2,ALDH2,ALDH3A2,ALDH9A1,ALDOC,ALMS1,ALOX12,ANKRD65,AP3S2,APCDD1,APMAP,AQP3,ARFGAP3,ARFGEF3,ARHGAP4,ARHGAP8/PRR5-ARHGAP8,ARHGEF2,ARMCX3,ARNTL2,ARSJ,ASB7,ASPRV1,ASRGL1,ASXL2,ATF7IP2,ATG13,ATG16L…	850
Cancer,Neurological Disease,Organismal Injury and Abnormalities	Brain tumor	1.58e-23		0.597	AADAC,ABAT,ABCA12,ABCA13,ABCA4,ABCC1,ABCC3,ABCC5,ABCD1,ABCF3,ABHD2,ACADSB,ACAT1,ACLY,ACOX2,ACSS1,ADAD2,ADAM12,ADAM9,ADAMTSL4,ADAR,ADCY3,ADGRG6,ADGRL1,ADH7,AGAP1,AGBL5,AGRN,AIM2,AK6,AKAP13,AKR1B1,AKR1C1/AKR1C2,ALDH2,ALDH3A2,ALDH9A1,ALDOC,ALMS1,ALOX12,ANKRD65,AP3S2,APCDD1,APMAP,AQP3,ARFGAP3,ARFGEF3,ARHGAP4,ARHGAP8/PRR5-ARHGAP8,ARHGEF2,ARMCX3,ARNTL2,ARSJ,ASB7,ASPRV1,ASRGL1,ASXL2,ATF7IP2,ATG13,ATG16L…	842
Cancer,Neurological Disease,Organismal Injury and Abnormalities	Brain glioma	1.96e-23			AADAC,ABAT,ABCA12,ABCA13,ABCA4,ABCC1,ABCC3,ABCC5,ABCD1,ABCF3,ABHD2,ACADSB,ACAT1,ACLY,ACOX2,ACSS1,ADAD2,ADAMTSL4,ADAR,ADCY3,ADGRG6,ADGRL1,ADH7,AGAP1,AGBL5,AGRN,AIM2,AK6,AKAP13,AKR1B1,AKR1C1/AKR1C2,ALDH2,ALDH3A2,ALDH9A1,ALDOC,ALMS1,ALOX12,ANKRD65,AP3S2,APCDD1,APMAP,AQP3,ARFGAP3,ARFGEF3,ARHGAP4,ARHGAP8/PRR5-ARHGAP8,ARHGEF2,ARMCX3,ARNTL2,ARSJ,ASB7,ASPRV1,ASRGL1,ASXL2,ATF7IP2,ATG13,ATG16L2,ATG9B,ATP10…	834
Cancer,Dermatological Diseases and Conditions,Organismal Injury and Abnormalities	Cutaneous melanoma	3.06e-23			A4GALT,AADAC,ABAT,ABCA12,ABCA13,ABCA4,ABCC1,ABCC3,ABCC5,ABCD1,ABCF3,ABCG1,ABHD3,ABL2,ACADSB,ACAP2,ACOX2,ACTR3C,ADAD2,ADAM9,ADAMTSL4,ADAR,ADCY3,ADD3,ADGRE5,ADGRG6,ADH7,AGAP1,AGBL5,AGR2,AGRN,AKAP13,AKR1B1,AKR1B15,AKR1C1/AKR1C2,AKR1C3,ALCAM,ALDH1L1,ALDH2,ALDH3B2,ALDH4A1,ALDH7A1,ALDH9A1,ALG1L,ALMS1,ALOX12,ANAPC15,ANKRD13A,ANKRD29,ANXA3,ANXA8/ANXA8L1,AOPEP,APCDD1,APMAP,APOBEC3A,APOD,APOL1,APOL6,AQP3,A…	940
Cancer,Gastrointestinal Disease,Organismal Injury and Abnormalities	Colorectal tumor	3.6e-23	Increased	2.681	ABCA12,ABCA13,ABCA4,ABCC1,ABCC3,ABCC5,ABCD1,ABCF3,ABHD2,ABL2,ACAP2,ACAT1,ACLY,ACOX2,ADAM12,ADAM17,ADAM9,ADAMTSL4,ADAR,ADCY3,ADD3,ADGRE5,ADGRG6,ADGRL1,ADH7,ADIRF,AGBL5,AGR2,AGRN,AIM2,AKAP13,AKAP17A,AKR1B1,AKR1C1/AKR1C2,AKR1C3,ALCAM,ALDH1L1,ALDH2,ALMS1,ANXA3,AOPEP,AP3M2,APCDD1,APOC1,APOD,AQP3,AREG,ARFGAP3,ARFGEF3,ARHGAP4,ARHGAP8/PRR5-ARHGAP8,ARHGEF2,ARL4C,ARNTL2,ARSJ,ASAP2,ASB7,ASMTL,ASNS,ASXL2,ATF…	744
Cancer,Organismal Injury and Abnormalities	Pelvic carcinoma	7.9e-23		1.026	AADAC,ABCA12,ABCA13,ABCA4,ABCC1,ABCC3,ABCC5,ABCD1,ABCF3,ABHD2,ABHD3,ABL2,ACADSB,ACAP2,ACLY,ACOX2,ACSS1,ADAD2,ADAM17,ADAM9,ADAMTSL4,ADAR,ADD3,ADGRE5,ADGRG6,ADH7,ADRB2,AGAP1,AGBL5,AKAP13,AKAP17A,AKR1B1,AKR1C1/AKR1C2,ALDH1L1,ALDH2,ALDH3A2,ALDH3B2,ALDH4A1,ALDH7A1,ALMS1,ANKRD13A,ANXA3,ANXA8/ANXA8L1,AOPEP,AP3M2,AP3S2,APCDD1,APOBEC3A,APOD,APOL2,ARFGAP3,ARFGEF3,ARHGAP26,ARHGAP27,ARHGAP4,ARHGAP8/PRR5-ARHG…	892
Cellular Movement	Cell movement of tumor cell lines	1.12e-22	Increased	5.422	ADAM12,ADAM17,ADAM9,ADGRE5,ADRB2,AFAP1-AS1,AGR2,ALCAM,ALOX12,AQP5,AREG,ARHGAP8/PRR5-ARHGAP8,ARL4C,ARRB2,ASNS,BAIAP2L1,BCAM,BCL2L1,BCYRN1,BMP7,BRAF,BRD4,C3,CALML3,CALU,CBLB,CCAT1,CCL2,CCL26,CCL4,CCL5,CCN3,CD36,CD99,CDH1,CDKN2A,CEACAM1,CLDN1,CLDN3,CLIC4,COL18A1,CRYAB,CTNNAL1,CTTN,CXCL17,CXCL8,CXCR2,CYTOR,DDB2,DEPTOR,DKK3,DOCK5,DRAM1,DSE,DUSP5,EAF2,ECM1,ECT2,EGFL6,EGFR,EGLN3,EIF2AK2,EMP1,ENAH,EPHA4,…	220
Cell Death and Survival	Apoptosis	1.64e-22		-0.901	A4GALT,AARS1,ABCC1,ABCG1,ABL2,ACLY,ADAM12,ADAM17,ADAMTSL4,ADAR,ADRB2,AFAP1-AS1,AGRN,AIM2,AKAP13,AKR1B1,ALCAM,ALDH1L1,ALDH2,ALDOC,ALMS1,ALOX12,AOPEP,APOC1,APOL6,AQP3,AREG,ARHGAP4,ARHGEF2,ARRB2,ASNS,ATG10,ATP11C,ATP2B4,ATP2C1,ATR,AVEN,B4GALT5,BACE1,BAG2,BAG4,BASP1,BCL11B,BCL2L1,BCL2L11,BCYRN1,BID,BIK,BMP7,BNIP3,BNIP3L,BNIPL,BPIFB1,BRAF,BRD4,C1QA,C3,CADM1,CALB1,CAMK2D,CASP14,CASP7,CBLB,CCAT1,CCDC80,…	428
Cancer,Organismal Injury and Abnormalities	Grade 3-4 tumor	2.91e-22			ABAT,ABCA12,ABCA13,ABCA4,ABCC1,ABCC3,ABCC5,ABCD1,ABCF3,ACAT1,ACLY,ACOX2,ACSS1,ADAD2,ADAMTSL4,ADAR,ADCY3,ADGRG6,ADGRL1,ADH7,AGAP1,AGBL5,AGRN,AIM2,AK6,AKAP13,AKR1C1/AKR1C2,ALDH2,ALDH9A1,ALDOC,ALMS1,ALOX12,AP3S2,APCDD1,APMAP,ARFGAP3,ARFGEF3,ARHGAP4,ARHGAP8/PRR5-ARHGAP8,ARHGEF2,ARMCX3,ARNTL2,ARSJ,ASB7,ASPRV1,ASXL2,ATF7IP2,ATG13,ATG16L2,ATG9B,ATP10B,ATP11A,ATP11C,ATP13A3,ATP13A4,ATP13A5,ATP2B4,ATP2C1,…	730
Cancer,Organismal Injury and Abnormalities,Reproductive System Disease	Female genital neoplasm	4.31e-22		-0.259	AADAC,ABAT,ABCA12,ABCA13,ABCA4,ABCC1,ABCC3,ABCD1,ABHD2,ABL2,ACADSB,ACAP2,ACOX2,ACSS1,ADAM12,ADAM17,ADAM9,ADAMTSL4,ADD3,ADGRE5,ADRB2,AGAP1,AGBL5,AGR2,AKAP17A,AKR1B1,AKR1C1/AKR1C2,ALCAM,ALDH1L1,ALDH2,ALDH3A2,ALDH3B2,ALDH4A1,ALDH7A1,ALMS1,ANXA3,ANXA8/ANXA8L1,AOPEP,AP3S2,APCDD1,APOBEC3A,APOD,APOL2,ARFGEF3,ARHGAP26,ARHGAP27,ARHGAP4,ARHGAP8/PRR5-ARHGAP8,ARHGEF2,ARL4C,ARL4D,ARNTL2,ASB7,ASMTL,ASRGL1,ASXL…	744
Cancer,Neurological Disease,Organismal Injury and Abnormalities	Grade 3-4 glioma	4.69e-22			ABAT,ABCA12,ABCA13,ABCA4,ABCC1,ABCC3,ABCC5,ABCD1,ABCF3,ACAT1,ACLY,ACOX2,ACSS1,ADAD2,ADAMTSL4,ADAR,ADCY3,ADGRG6,ADGRL1,ADH7,AGAP1,AGBL5,AGRN,AIM2,AK6,AKAP13,AKR1C1/AKR1C2,ALDH2,ALDH9A1,ALDOC,ALMS1,ALOX12,AP3S2,APCDD1,APMAP,ARFGAP3,ARFGEF3,ARHGAP4,ARHGAP8/PRR5-ARHGAP8,ARHGEF2,ARMCX3,ARNTL2,ARSJ,ASB7,ASPRV1,ASXL2,ATF7IP2,ATG13,ATG16L2,ATG9B,ATP10B,ATP11A,ATP11C,ATP13A3,ATP13A4,ATP13A5,ATP2B4,ATP2C1,…	726
Cancer,Organismal Injury and Abnormalities,Reproductive System Disease	Tumorigenesis of reproductive tract	5.12e-22		-0.259	AADAC,ABAT,ABCA12,ABCA13,ABCA4,ABCC1,ABCC3,ABCD1,ABHD2,ABL2,ACADSB,ACAP2,ACOX2,ACSS1,ADAM12,ADAM17,ADAM9,ADAMTSL4,ADD3,ADGRE5,ADRB2,AGAP1,AGBL5,AGR2,AKAP17A,AKR1B1,AKR1C1/AKR1C2,ALCAM,ALDH1L1,ALDH2,ALDH3A2,ALDH3B2,ALDH4A1,ALDH7A1,ALMS1,ANXA3,ANXA8/ANXA8L1,AOPEP,AP3S2,APCDD1,APOBEC3A,APOD,APOL2,ARFGEF3,ARHGAP26,ARHGAP27,ARHGAP4,ARHGAP8/PRR5-ARHGAP8,ARHGEF2,ARL4C,ARL4D,ARNTL2,ASB7,ASMTL,ASRGL1,ASXL…	742
Cancer,Organismal Injury and Abnormalities	Neoplasia of cells	5.56e-22	Increased	4.775	AADAC,ABAT,ABCA12,ABCA13,ABCA4,ABCC1,ABCC3,ABCC5,ABCD1,ABCG1,ABL2,ACLY,ACOX2,ACSS1,ADAD2,ADAM12,ADAM17,ADAM9,ADAR,ADCY3,ADD3,ADGRE5,ADGRL1,ADRB2,AFAP1-AS1,AGAP1,AGR2,AIM2,AKAP13,AKAP17A,ALCAM,ALDH1L1,ALDH4A1,ALDH7A1,ALDH9A1,ALMS1,ALOX12,ANXA3,APCDD1,APOBEC3A,APOD,AREG,ARFGEF3,ARHGAP26,ARHGAP4,ARTN,ASAP2,ASMTL,ASNS,ASRGL1,ASXL2,ATF7IP2,ATG9B,ATP11A,ATP11B,ATP13A3,ATP13A4,ATP13A5,ATP2B4,ATP2C1,ATP6…	772
Cancer,Neurological Disease,Organismal Injury and Abnormalities	Grade 3-4 glioma cancer	6.41e-22			ABAT,ABCA12,ABCA13,ABCA4,ABCC1,ABCC3,ABCC5,ABCD1,ABCF3,ACAT1,ACLY,ACOX2,ACSS1,ADAD2,ADAMTSL4,ADAR,ADCY3,ADGRG6,ADGRL1,ADH7,AGAP1,AGBL5,AGRN,AIM2,AK6,AKAP13,AKR1C1/AKR1C2,ALDH2,ALDH9A1,ALDOC,ALMS1,ALOX12,AP3S2,APCDD1,APMAP,ARFGAP3,ARFGEF3,ARHGAP4,ARHGAP8/PRR5-ARHGAP8,ARHGEF2,ARMCX3,ARNTL2,ARSJ,ASB7,ASPRV1,ASXL2,ATF7IP2,ATG13,ATG16L2,ATG9B,ATP10B,ATP11A,ATP11C,ATP13A3,ATP13A4,ATP13A5,ATP2B4,ATP2C1,…	725
Cancer,Organismal Injury and Abnormalities	Cancer of cells	8.34e-22	Increased	3.07	AADAC,ABAT,ABCA12,ABCA13,ABCA4,ABCC1,ABCC3,ABCC5,ABCD1,ABCG1,ABL2,ACLY,ACOX2,ACSS1,ADAD2,ADAM12,ADAM17,ADAM9,ADAR,ADCY3,ADD3,ADGRE5,ADGRL1,ADRB2,AFAP1-AS1,AGAP1,AGR2,AIM2,AKAP13,AKAP17A,ALCAM,ALDH1L1,ALDH9A1,ALMS1,ALOX12,APCDD1,APOBEC3A,APOD,ARFGEF3,ARHGAP26,ARHGAP4,ASAP2,ASMTL,ASNS,ASRGL1,ASXL2,ATF7IP2,ATG9B,ATP11A,ATP11B,ATP13A3,ATP13A4,ATP13A5,ATP2C1,ATP6V0E2,ATR,B3GNT3,B4GALNT3,BAG2,BASP1,BCA…	701
Cellular Movement	Invasion of tumor cell lines	1.05e-21	Increased	6.795	ABL2,ACAT1,ADAM12,ADAM17,ADAM9,ADGRE5,ADRB2,AFAP1-AS1,AGR2,ALCAM,ANXA8/ANXA8L1,AREG,ARHGAP4,AZGP1,BARX2,BCL2L1,BCYRN1,BMP7,BRAF,CAPN12,CCAT1,CCL2,CCN3,CD99,CDC42BPA,CDH1,CDKN2A,CEACAM1,CES1,CLDN3,COL18A1,CRYAB,CTNNAL1,CTTN,CXCL8,CYP1B1,CYTOR,DDB2,DEPTOR,DKK3,DOCK5,DRAM1,DSE,DSG2,ECM1,ECT2,EFNA3,EGFR,EIF2AK2,EMP1,ENAH,EPCAM,EPHB2,EPHB6,EPS8,EPSTI1,ERBB3,ESR1,ETS2,ETV4,F11R,FABP5,FAM43A,FAS,FGFR1,F…	186
Cancer,Organismal Injury and Abnormalities	Pelvic adenocarcinoma	3.89e-21		0.762	ABCA12,ABCA13,ABCA4,ABCC1,ABCC3,ABCC5,ABCD1,ABCF3,ABHD2,ABHD3,ABL2,ACADSB,ACAP2,ACLY,ACOX2,ACSS1,ADAD2,ADAM17,ADAM9,ADAMTSL4,ADAR,ADD3,ADGRE5,ADGRG6,ADRB2,AGAP1,AGBL5,AKAP13,AKAP17A,AKR1B1,AKR1C1/AKR1C2,ALDH1L1,ALDH2,ALDH3A2,ALDH3B2,ALDH4A1,ALDH7A1,ALMS1,ANKRD13A,ANXA3,ANXA8/ANXA8L1,AOPEP,AP3S2,APCDD1,APOBEC3A,APOD,APOL2,ARFGAP3,ARFGEF3,ARHGAP26,ARHGAP27,ARHGAP4,ARHGAP8/PRR5-ARHGAP8,ARHGEF2,ARL4C…	799
Cancer,Gastrointestinal Disease,Organismal Injury and Abnormalities	Colorectal cancer	1.74e-20	Increased	2.048	ABCA12,ABCA13,ABCA4,ABCC1,ABCC3,ABCC5,ABCD1,ABCF3,ABHD2,ABL2,ACAP2,ACAT1,ACLY,ACOX2,ADAM12,ADAM17,ADAM9,ADAMTSL4,ADAR,ADCY3,ADD3,ADGRE5,ADGRG6,ADGRL1,ADH7,ADIRF,AGBL5,AGR2,AGRN,AIM2,AKAP13,AKAP17A,AKR1B1,AKR1C1/AKR1C2,AKR1C3,ALCAM,ALDH1L1,ALDH2,ALMS1,AOPEP,AP3M2,APCDD1,APOC1,APOD,AQP3,AREG,ARFGAP3,ARFGEF3,ARHGAP4,ARHGAP8/PRR5-ARHGAP8,ARHGEF2,ARL4C,ARNTL2,ARSJ,ASAP2,ASB7,ASMTL,ASNS,ASXL2,ATF7IP2,A…	723
Cancer,Neurological Disease,Organismal Injury and Abnormalities	Astrocytoma	1.97e-20		-0.554	ABAT,ABCA12,ABCA13,ABCA4,ABCC1,ABCC3,ABCC5,ABCD1,ABCF3,ACAT1,ACLY,ACOX2,ACSS1,ADAD2,ADAMTSL4,ADAR,ADCY3,ADGRE5,ADGRG6,ADGRL1,ADH7,AGAP1,AGBL5,AGRN,AIM2,AK6,AKAP13,AKR1C1/AKR1C2,ALCAM,ALDH2,ALDH9A1,ALDOC,ALMS1,ALOX12,AP3S2,APCDD1,APMAP,ARFGAP3,ARFGEF3,ARHGAP4,ARHGAP8/PRR5-ARHGAP8,ARL4C,ARMCX3,ARNTL2,ARSJ,ASB7,ASPRV1,ASXL2,ATF7IP2,ATG13,ATG16L2,ATG9B,ATP11A,ATP11C,ATP13A4,ATP13A5,ATP2B4,ATP2C1,ATP9…	674
Cancer,Neurological Disease,Organismal Injury and Abnormalities	High grade astrocytoma	2.75e-20		-0.574	ABAT,ABCA12,ABCA13,ABCA4,ABCC1,ABCC3,ABCC5,ABCD1,ABCF3,ACAT1,ACLY,ACOX2,ACSS1,ADAD2,ADAMTSL4,ADAR,ADCY3,ADGRE5,ADGRG6,ADGRL1,ADH7,AGAP1,AGBL5,AGRN,AIM2,AK6,AKAP13,AKR1C1/AKR1C2,ALCAM,ALDH2,ALDH9A1,ALDOC,ALMS1,ALOX12,AP3S2,APCDD1,APMAP,ARFGAP3,ARFGEF3,ARHGAP4,ARHGAP8/PRR5-ARHGAP8,ARL4C,ARMCX3,ARNTL2,ARSJ,ASB7,ASPRV1,ASXL2,ATF7IP2,ATG13,ATG16L2,ATG9B,ATP11A,ATP11C,ATP13A4,ATP13A5,ATP2B4,ATP2C1,ATP9…	670
Cancer,Organismal Injury and Abnormalities,Reproductive System Disease	Female genital tract cancer	4.02e-20		-0.152	AADAC,ABAT,ABCA12,ABCA13,ABCA4,ABCC1,ABCC3,ABCD1,ABHD2,ABL2,ACADSB,ACAP2,ACOX2,ACSS1,ADAM17,ADAM9,ADAMTSL4,ADD3,ADRB2,AGAP1,AGBL5,AGR2,AKAP17A,AKR1B1,AKR1C1/AKR1C2,ALCAM,ALDH1L1,ALDH2,ALDH3A2,ALDH3B2,ALDH4A1,ALDH7A1,ALMS1,ANXA3,ANXA8/ANXA8L1,AOPEP,AP3S2,APCDD1,APOBEC3A,APOD,APOL2,ARFGEF3,ARHGAP26,ARHGAP27,ARHGAP4,ARHGAP8/PRR5-ARHGAP8,ARHGEF2,ARL4C,ARNTL2,ASB7,ASMTL,ASRGL1,ASXL2,ATF7IP2,ATG16L2,AT…	723
Cancer,Organismal Injury and Abnormalities	Development of adenocarcinoma	6.29e-20		0.577	ABCA12,ABCA13,ABCA4,ABCC1,ABCC3,ABCC5,ABCD1,ABCF3,ABHD2,ABHD3,ABL2,ACADSB,ACAP2,ACAT1,ACOX2,ACSS1,ADAM9,ADAMTSL4,ADD3,ADGRG6,ADH1C,ADH7,ADRB2,AGAP1,AGBL5,AGR2,AGRN,AKAP17A,AKR1B1,AKR1B15,AKR1C1/AKR1C2,ALDH1L1,ALDH2,ALDH3A2,ALDH3B2,ALDH4A1,ALDH7A1,ALDOC,ALMS1,ALOX12,ANKRD13A,ANXA3,ANXA8/ANXA8L1,AOPEP,AP3S2,APCDD1,APOBEC3A,APOD,APOL2,AREG,ARFGEF3,ARHGAP26,ARHGAP27,ARHGAP4,ARHGAP8/PRR5-ARHGAP8,ARHGE…	771
Cell Death and Survival	Necrosis	1.43e-19		-0.867	A4GALT,AARS1,ABCC1,ABCC3,ABCG1,ABL2,ACAT1,ACLY,ADAM12,ADAM17,ADAR,ADRB2,AFAP1-AS1,AGR2,AGRN,AIM2,AKR1B1,ALCAM,ALDH1L1,ALDH2,ALDH3B1,ALOX12,AOPEP,APMAP,APOC1,APOL1,AREG,ARHGAP4,ARL4C,ARRB2,ARTN,ASNS,ATG10,ATG13,ATP2B4,ATP2C1,ATR,B4GALT5,BACE1,BAG2,BAG4,BCL11B,BCL2L1,BCL2L11,BCYRN1,BID,BIK,BMP7,BNIP3,BNIP3L,BPIFB1,BRAF,BRD4,C1QA,C3,CADM1,CALB1,CAMK2D,CASP14,CASP7,CBLB,CCAT1,CCDC80,CCDC88B,CCL2,CCL4…	424
Cancer,Gastrointestinal Disease,Organismal Injury and Abnormalities	Colon tumor	1.71e-19		1.807	ABCA12,ABCA13,ABCA4,ABCC1,ABCC3,ABCC5,ABCD1,ABCF3,ABHD2,ABL2,ACAP2,ACAT1,ACLY,ADAM12,ADAM17,ADAMTSL4,ADAR,ADCY3,ADD3,ADGRE5,ADGRG6,ADGRL1,AGBL5,AGRN,AIM2,AKAP13,AKAP17A,AKR1B1,ALDH1L1,ALDH2,ALMS1,AOPEP,AP3M2,APCDD1,APOC1,APOD,AQP3,AREG,ARFGAP3,ARFGEF3,ARHGAP4,ARHGAP8/PRR5-ARHGAP8,ARHGEF2,ARNTL2,ARSJ,ASAP2,ASB7,ASMTL,ASNS,ASXL2,ATF7IP2,ATG10,ATG9B,ATP10B,ATP11A,ATP11B,ATP11C,ATP13A1,ATP13A3,ATP13A…	654
Cancer,Gastrointestinal Disease,Organismal Injury and Abnormalities	Development of digestive organ tumor	3.52e-19		0.531	AADAC,ABAT,ABCA12,ABCA13,ABCA4,ABCC1,ABCC3,ABCC5,ABCD1,ABCF3,ABCG1,ABHD2,ABHD3,ABL2,ACAP2,ACAT1,ACLY,ACSS1,ACTR3C,ADAM12,ADAM17,ADAM9,ADAMTSL4,ADAR,ADCY3,ADD3,ADGRE5,ADGRG6,ADGRL1,ADH7,AGAP1,AGBL5,AGRN,AIM2,AKAP13,AKAP17A,AKR1B1,AKR1C1/AKR1C2,ALCAM,ALDH1L1,ALDH2,ALMS1,ANKRD13A,ANKRD65,AOPEP,AP3M2,APCDD1,APOD,AREG,ARFGAP3,ARFGEF3,ARHGAP26,ARHGAP4,ARHGAP8/PRR5-ARHGAP8,ARHGEF2,ARNTL2,ARRB2,ARSJ,ASAP…	806
Cancer,Organismal Injury and Abnormalities,Reproductive System Disease	Female genital tract serous carcinoma	3.59e-19			ANXA3,ANXA8/ANXA8L1,APOD,ARL4C,ATR,B3GNT3,BIK,BRAF,CA2,CDH1,CDKN2A,CDKN2C,CLDN3,COL14A1,CP,CTNNAL1,CXCL8,DNMT3A,E2F3,EGFR,EPCAM,EPHB2,EPHB6,EPPK1,ERBB3,ETV4,FGFR3,FLG,GAL,GATA3,GNA13,GPRC5A,H1-2,H2BC5,HLF,HPS3,IGF2BP3,IL18,ISG15,ITGB8,ITM2A,KDM4B,KIT,KLK6,KLK7,KRT7,LAMC2,LCN2,LPP,LRP8,MAF,MAL,MET,MOXD1,MSLN,MUC1,MUC16,MYLK,NF1,NFE2L3,NMU,NOTCH3,PDZK1IP1,PI3,PIK3CA,PIK3R1,PLLP,PPFIA1,PRKCI,PTGES,P…	96
Cancer,Organismal Injury and Abnormalities	Pelvic serous carcinoma	3.59e-19			ANXA3,ANXA8/ANXA8L1,APOD,ARL4C,ATR,B3GNT3,BIK,BRAF,CA2,CDH1,CDKN2A,CDKN2C,CLDN3,COL14A1,CP,CTNNAL1,CXCL8,DNMT3A,E2F3,EGFR,EPCAM,EPHB2,EPHB6,EPPK1,ERBB3,ETV4,FGFR3,FLG,GAL,GATA3,GNA13,GPRC5A,H1-2,H2BC5,HLF,HPS3,IGF2BP3,IL18,ISG15,ITGB8,ITM2A,KDM4B,KIT,KLK6,KLK7,KRT7,LAMC2,LCN2,LPP,LRP8,MAF,MAL,MET,MOXD1,MSLN,MUC1,MUC16,MYLK,NF1,NFE2L3,NMU,NOTCH3,PDZK1IP1,PI3,PIK3CA,PIK3R1,PLLP,PPFIA1,PRKCI,PTGES,P…	96
Organismal Injury and Abnormalities	Benign lesion	5.72e-19		1.491	ABAT,ABCA12,ABCA4,ABL2,ADAM12,ADGRE5,ADGRL1,ADRB2,AGRN,ALCAM,ALDH2,ALDOC,ANXA3,ARHGEF2,ARL4D,ATP2C1,ATR,BCL11B,BCL2L1,BCL2L11,BID,BLMH,BRAF,C3,CA12,CA2,CALB1,CCAT1,CCDC80,CCND2,CDC42EP3,CDH1,CDKN2A,CDKN2B,CDKN2C,CEACAM1,CEACAM6,CEACAM7,CEMIP,CES2,CHKA,CHRM3,COL14A1,COL17A1,COL18A1,COL4A1,COL4A2,CRABP2,CRYAB,CTSC,CTSV,CUX1,CYP1B1,CYP3A5,DDB2,DHCR7,DLL1,DLX5,DNASE1L3,DSC3,DUSP5,E2F3,EDN3,EGFR,EPHB3…	205
Cell Death and Survival	Cell death of tumor cell lines	6.97e-19	Decreased	-2.23	A4GALT,ABCC1,ABL2,ADAM17,ADAR,AFAP1-AS1,AGR2,AIM2,AKR1B1,ALCAM,ALDH1L1,ALOX12,APMAP,AREG,ARHGAP4,ARL4C,ARRB2,ASNS,ATG10,ATG13,ATR,BCL11B,BCL2L1,BCL2L11,BCYRN1,BID,BIK,BMP7,BNIP3,BNIP3L,BPIFB1,BRAF,BRD4,C3,CADM1,CALB1,CASP14,CASP7,CCAT1,CCDC80,CCL2,CCND2,CD99,CDH1,CDKN2A,CDKN2AIP,CDKN2C,CEACAM1,CEACAM6,CES1,CHKA,CIDEB,COL18A1,COL4A1,COL4A2,CRABP2,CREB3L2,CRYAB,CTTN,CUX1,CXCL8,CYP1B1,DDB2,DEFB1,DHC…	283
Connective Tissue Disorders,Immunological Disease,Inflammatory Disease,Organismal Injury and Abnormalities,Skeletal and Muscular Disorders	Lupus erythematosus	9.19e-19		-0.137	ACAT1,ADAR,AIM2,ALDH2,APOBEC3A,ASNS,BCAS4,BCL2L1,BCL2L11,BST2,C1QA,C1QB,C1S,C2,C3,CCL2,CEACAM1,CHRM3,CPT1A,CTSA,CXCL16,DDX60,DKK3,DNASE1,DNASE1L3,DTX3L,DUSP5,EDN3,EGR3,EIF2AK2,EPSTI1,ESR1,FABP5,FADD,FAS,FEM1B,GATA3,GBP1,GBP2,HCAR3,HPSE,ICAM1,IDO1,IFI44,IFI44L,IFI6,IFIT1,IFIT3,IFITM1,IGF1R,IL18,IL1R2,IMPDH2,ISG15,ISG20,LCN2,LPP,LTBP1,LYN,MAP3K5,MYO6,NCF1,NFE2L3,NLRC5,OAS1,OAS2,OASL,PARP12,PARP9,PL…	94
Cancer,Neurological Disease,Organismal Injury and Abnormalities	Brain astrocytoma	1.6e-18			ABAT,ABCA12,ABCA13,ABCA4,ABCC1,ABCC3,ABCC5,ABCD1,ABCF3,ACAT1,ACLY,ACOX2,ACSS1,ADAD2,ADAMTSL4,ADAR,ADCY3,ADGRG6,ADGRL1,ADH7,AGAP1,AGBL5,AGRN,AIM2,AK6,AKAP13,AKR1C1/AKR1C2,ALDH2,ALDH9A1,ALDOC,ALMS1,ALOX12,AP3S2,APCDD1,APMAP,ARFGAP3,ARFGEF3,ARHGAP4,ARHGAP8/PRR5-ARHGAP8,ARMCX3,ARNTL2,ARSJ,ASB7,ASPRV1,ASXL2,ATF7IP2,ATG13,ATG16L2,ATG9B,ATP11A,ATP11C,ATP13A4,ATP13A5,ATP2B4,ATP2C1,ATP9A,ATR,AVL9,B3GNT2,B…	640
Connective Tissue Disorders,Inflammatory Disease,Organismal Injury and Abnormalities,Skeletal and Muscular Disorders	Rheumatic Disease	1.61e-18		-0.218	ABCC1,ACAT1,ACLY,ACOX2,ADAM12,ADAM17,ADAM9,ADAR,ADGRE5,ADGRG6,ADRB2,AIM2,AKAP13,ALDH2,ALOX12,APOBEC3A,AREG,ASNS,ATP2C1,AZGP1,BCAS4,BCL2L1,BCL2L11,BID,BST2,C1QA,C1QB,C1S,C2,C3,C9orf152,CA2,CAMK2D,CCL2,CCL4,CCL5,CD276,CD36,CD3D,CD68,CD99L2,CDH1,CDKN2A,CEACAM1,CEMIP,CHRM3,COL4A2,CPT1A,CRYAB,CTSA,CTSC,CXCL16,CXCL8,CXCR2,CYP4F3,DCUN1D1,DDX60,DKK3,DNASE1,DNASE1L3,DTX3L,DUSP5,EDN3,EGR3,EIF2AK2,EPHX2,EPS…	227
Cancer,Neurological Disease,Organismal Injury and Abnormalities	Grade 4 high grade glioma	1.63e-18			ABAT,ABCA12,ABCA13,ABCA4,ABCC1,ABCC3,ABCC5,ABCD1,ABCF3,ACAT1,ACLY,ACOX2,ACSS1,ADAD2,ADAMTSL4,ADAR,ADCY3,ADGRG6,ADGRL1,ADH7,AGAP1,AGBL5,AGRN,AIM2,AK6,AKAP13,AKR1C1/AKR1C2,ALDH2,ALDH9A1,ALDOC,ALMS1,ALOX12,AP3S2,APCDD1,APMAP,ARFGAP3,ARFGEF3,ARHGAP4,ARHGAP8/PRR5-ARHGAP8,ARMCX3,ARNTL2,ARSJ,ASB7,ASPRV1,ASXL2,ATF7IP2,ATG13,ATG16L2,ATG9B,ATP11A,ATP11C,ATP13A4,ATP13A5,ATP2B4,ATP2C1,ATP9A,ATR,AVL9,B3GNT2,B…	639
Cancer,Neurological Disease,Organismal Injury and Abnormalities	Grade 4 malignant glioma	1.63e-18			ABAT,ABCA12,ABCA13,ABCA4,ABCC1,ABCC3,ABCC5,ABCD1,ABCF3,ACAT1,ACLY,ACOX2,ACSS1,ADAD2,ADAMTSL4,ADAR,ADCY3,ADGRG6,ADGRL1,ADH7,AGAP1,AGBL5,AGRN,AIM2,AK6,AKAP13,AKR1C1/AKR1C2,ALDH2,ALDH9A1,ALDOC,ALMS1,ALOX12,AP3S2,APCDD1,APMAP,ARFGAP3,ARFGEF3,ARHGAP4,ARHGAP8/PRR5-ARHGAP8,ARMCX3,ARNTL2,ARSJ,ASB7,ASPRV1,ASXL2,ATF7IP2,ATG13,ATG16L2,ATG9B,ATP11A,ATP11C,ATP13A4,ATP13A5,ATP2B4,ATP2C1,ATP9A,ATR,AVL9,B3GNT2,B…	639
Cancer,Neurological Disease,Organismal Injury and Abnormalities	Grade 4 astrocytoma	1.63e-18			ABAT,ABCA12,ABCA13,ABCA4,ABCC1,ABCC3,ABCC5,ABCD1,ABCF3,ACAT1,ACLY,ACOX2,ACSS1,ADAD2,ADAMTSL4,ADAR,ADCY3,ADGRG6,ADGRL1,ADH7,AGAP1,AGBL5,AGRN,AIM2,AK6,AKAP13,AKR1C1/AKR1C2,ALDH2,ALDH9A1,ALDOC,ALMS1,ALOX12,AP3S2,APCDD1,APMAP,ARFGAP3,ARFGEF3,ARHGAP4,ARHGAP8/PRR5-ARHGAP8,ARMCX3,ARNTL2,ARSJ,ASB7,ASPRV1,ASXL2,ATF7IP2,ATG13,ATG16L2,ATG9B,ATP11A,ATP11C,ATP13A4,ATP13A5,ATP2B4,ATP2C1,ATP9A,ATR,AVL9,B3GNT2,B…	639
Cancer,Neurological Disease,Organismal Injury and Abnormalities	Grade 1-4 astrocytoma	2.18e-18			ABAT,ABCA12,ABCA13,ABCA4,ABCC1,ABCC3,ABCC5,ABCD1,ABCF3,ACAT1,ACLY,ACOX2,ACSS1,ADAD2,ADAMTSL4,ADAR,ADCY3,ADGRG6,ADGRL1,ADH7,AGAP1,AGBL5,AGRN,AIM2,AK6,AKAP13,AKR1C1/AKR1C2,ALDH2,ALDH9A1,ALDOC,ALMS1,ALOX12,AP3S2,APCDD1,APMAP,ARFGAP3,ARFGEF3,ARHGAP4,ARHGAP8/PRR5-ARHGAP8,ARMCX3,ARNTL2,ARSJ,ASB7,ASPRV1,ASXL2,ATF7IP2,ATG13,ATG16L2,ATG9B,ATP11A,ATP11C,ATP13A4,ATP13A5,ATP2B4,ATP2C1,ATP9A,ATR,AVL9,B3GNT2,B…	641
Organismal Survival	Organismal death	4e-18	Decreased	-6.883	A4GALT,ABCA12,ABCC1,ABL2,ACLY,ACSS1,ADAM12,ADAM17,ADAM9,ADAR,ADCY3,ADGRG6,ADH1C,ADH7,ADRB2,AFAP1-AS1,AGR2,AGRN,AIM2,AKAP13,AKR1C3,ALOX12,APOD,AQP5,AREG,ARRB2,ATP2C1,ATR,BACE1,BCAS3,BCAT1,BCL11B,BCL2L1,BCL2L11,BID,BIK,BLMH,BMP7,BNIP3L,BRAF,BRF2,C1QA,C3,CA12,CALB1,CASK,CASP7,CBFA2T2,CBLB,CCL2,CCN3,CCND2,CD276,CD36,CD68,CDH1,CDKN2A,CDKN2B,CDKN2C,CEACAM1,CFI,CHKA,CLCF1,CLDN1,CLEC7A,CLIC4,CNPY3,COL4A1…	386
Cancer,Organismal Injury and Abnormalities,Reproductive System Disease	Development of genital tumor	4.06e-18		1.071	AADAC,ABAT,ABCA12,ABCA13,ABCA4,ABCC1,ABCC3,ABCD1,ABHD2,ABL2,ACADSB,ACAP2,ACOX2,ACSS1,ADAM12,ADAM9,ADAMTSL4,ADD3,ADGRE5,ADRB2,AGAP1,AGBL5,AKAP17A,AKR1B1,AKR1C1/AKR1C2,ALDH1L1,ALDH2,ALDH3A2,ALDH3B2,ALDH4A1,ALDH7A1,ALMS1,ANXA3,ANXA8/ANXA8L1,AOPEP,AP3S2,APCDD1,APOBEC3A,APOD,APOL2,ARFGEF3,ARHGAP26,ARHGAP27,ARHGAP4,ARHGAP8/PRR5-ARHGAP8,ARHGEF2,ARL4C,ARL4D,ARNTL2,ASB7,ASMTL,ASRGL1,ASXL2,ATF7IP2,ATG16L2,…	710
Cancer,Organismal Injury and Abnormalities	Growth of tumor	4.59e-18	Increased	4.731	ABCC1,ACAT1,ACLY,ADAM9,ADRB2,AFAP1-AS1,AKR1B1,AKR1C3,ALCAM,APCDD1,AREG,ARRB2,ARTN,BCL2L1,BCYRN1,BIK,BMP7,BNIP3,BNIP3L,BPIFB1,BRAF,BST2,CA12,CCAT1,CCL2,CCL5,CCN3,CD276,CD36,CDH1,CDKN2A,CDKN2B,CEACAM1,CHCHD4,COL18A1,COL4A1,CRABP2,CTSV,CTTN,CUX1,CXCL16,CXCL8,CXCR2,CYP3A5,DLL1,DNMT3A,DSG2,EGFL6,EGFL7,EGFR,EGR3,EIF2AK3,EPHB2,EPSTI1,ERBB3,ERO1A,ESR1,FABP5,FADD,FAS,FGFR1,FGFR3,FHL2,FST,FUT8,GATA3,GATAD2…	191
Cancer,Organismal Injury and Abnormalities	Benign solid tumor	5.49e-18		1.363	ABAT,ABCA4,ABL2,ADAM12,ADGRE5,ADGRL1,ADRB2,AGRN,ALCAM,ALDH2,ALDOC,ANXA3,ARHGEF2,ARL4D,ATP2C1,ATR,BCL2L1,BCL2L11,BID,BRAF,C3,CA12,CA2,CCAT1,CCDC80,CCND2,CDC42EP3,CDH1,CDKN2A,CDKN2B,CDKN2C,CEACAM1,CEACAM6,CEACAM7,CEMIP,CES2,CHKA,CHRM3,COL14A1,COL17A1,COL18A1,COL4A1,COL4A2,CRABP2,CRYAB,CTSC,CUX1,CYP1B1,CYP3A5,DDB2,DLL1,DNASE1L3,DUSP5,E2F3,EDN3,EGFR,EPHB3,EPPK1,ERBB3,ESR1,FABP5,FAM20A,FAS,FGFR1,FGFR3…	179
Cancer,Organismal Injury and Abnormalities	Benign Tumors	5.77e-18		1.363	ABAT,ABCA4,ABL2,ADAM12,ADGRE5,ADGRL1,ADRB2,AGRN,ALCAM,ALDH2,ALDOC,ANXA3,ARHGEF2,ARL4D,ATP2C1,ATR,BCL2L1,BCL2L11,BID,BRAF,C3,CA12,CA2,CCAT1,CCDC80,CCND2,CDC42EP3,CDH1,CDKN2A,CDKN2B,CDKN2C,CEACAM1,CEACAM6,CEACAM7,CEMIP,CES2,CHKA,CHRM3,COL14A1,COL17A1,COL18A1,COL4A1,COL4A2,CRABP2,CRYAB,CTSC,CUX1,CYP1B1,CYP3A5,DDB2,DLL1,DNASE1L3,DUSP5,E2F3,EDN3,EGFR,EPHB3,EPPK1,ERBB3,ESR1,FABP5,FAM20A,FAS,FGFR1,FGFR3…	180
Connective Tissue Disorders,Immunological Disease,Inflammatory Disease,Organismal Injury and Abnormalities,Skeletal and Muscular Disorders	Systemic lupus erythematosus	6.79e-18		-0.047	ACAT1,ADAR,AIM2,ALDH2,APOBEC3A,BCAS4,BCL2L1,BCL2L11,BST2,C1QA,C1S,C2,CCL2,CEACAM1,CHRM3,CPT1A,CTSA,CXCL16,DDX60,DKK3,DNASE1,DNASE1L3,DTX3L,DUSP5,EDN3,EGR3,EIF2AK2,EPSTI1,ESR1,FABP5,FADD,FAS,FEM1B,GATA3,GBP1,GBP2,HCAR3,HPSE,ICAM1,IFI44,IFI44L,IFI6,IFIT1,IFIT3,IFITM1,IGF1R,IL18,IL1R2,IMPDH2,ISG15,ISG20,LCN2,LPP,LTBP1,LYN,MAP3K5,MYO6,NCF1,NFE2L3,NLRC5,OAS1,OAS2,OASL,PARP12,PARP9,PLAT,PLSCR1,PSD3,PTG…	90
Organismal Survival	Morbidity or mortality	8.31e-18	Decreased	-6.652	A4GALT,ABCA12,ABCC1,ABL2,ACLY,ACSS1,ADAM12,ADAM17,ADAM9,ADAR,ADCY3,ADGRE5,ADGRG6,ADH1C,ADH7,ADRB2,AFAP1-AS1,AGR2,AGRN,AIM2,AKAP13,AKR1C3,ALOX12,APOD,AQP5,AREG,ARRB2,ATP2C1,ATR,BACE1,BCAS3,BCAT1,BCL11B,BCL2L1,BCL2L11,BID,BIK,BLMH,BMP7,BNIP3L,BRAF,BRF2,C1QA,C3,CA12,CALB1,CASK,CASP7,CBFA2T2,CBLB,CCL2,CCN3,CCND2,CD276,CD36,CD68,CDH1,CDKN2A,CDKN2B,CDKN2C,CEACAM1,CFI,CHKA,CLCF1,CLDN1,CLEC7A,CLIC4,CNPY3…	388
Cancer,Gastrointestinal Disease,Organismal Injury and Abnormalities	Colon cancer	1e-17		1.063	ABCA12,ABCA13,ABCA4,ABCC1,ABCC3,ABCC5,ABCD1,ABCF3,ABHD2,ABL2,ACAP2,ACAT1,ACLY,ADAM12,ADAM17,ADAMTSL4,ADAR,ADCY3,ADD3,ADGRE5,ADGRG6,ADGRL1,AGBL5,AGRN,AIM2,AKAP13,AKAP17A,AKR1B1,ALDH1L1,ALDH2,ALMS1,AOPEP,AP3M2,APCDD1,APOC1,APOD,AQP3,AREG,ARFGAP3,ARFGEF3,ARHGAP4,ARHGAP8/PRR5-ARHGAP8,ARHGEF2,ARNTL2,ARSJ,ASAP2,ASB7,ASMTL,ASNS,ASXL2,ATF7IP2,ATG10,ATG9B,ATP10B,ATP11A,ATP11B,ATP11C,ATP13A1,ATP13A3,ATP13A…	640
Cardiovascular System Development and Function	Development of vasculature	1.42e-17	Increased	2.981	ABCA4,ABL2,ADAM12,ADAM17,ADAM9,ADRB2,AKR1B1,ALCAM,ALOX12,ANXA3,AP3M2,AP3S2,AREG,ATP2B4,BACE1,BAG4,BCAM,BCAS3,BMP7,BRAF,C1QA,C3,CCL2,CCL26,CCL5,CCN3,CD276,CD36,CDH1,CDKN2A,CDKN2B,CEACAM1,CHCHD4,CLIC4,COL18A1,COL4A1,COL4A2,CPLANE1,CRYAB,CTTN,CXCL8,CXCR2,CYP1B1,DHCR7,DLG1,DLL1,DLX5,E2F3,EAF2,ECM1,ECT2,EFNA3,EGFL6,EGFL7,EGFR,EGLN3,EGR3,EIF2AK3,EMC10,EMP1,EPHB2,EPHB3,EPHX2,ERO1A,ESR1,ETV2,F11R,F12,FAS…	208
Cancer,Organismal Injury and Abnormalities,Reproductive System Disease	Breast or ovarian cancer	1.64e-17		0.472	ABAT,ABCA12,ABCA13,ABCA4,ABCC1,ABCC3,ABCC5,ABCD1,ABHD2,ABL2,ADAM12,ADAM17,ADAM9,ADCY3,ADGRG6,ADRB2,AGR2,AGRN,AIM2,AKAP13,AKR1B1,AKR1C1/AKR1C2,AKR1C3,ALCAM,ALDH1L1,ALDH7A1,ALDOC,ALMS1,ANXA3,ANXA8/ANXA8L1,AOPEP,AP3M2,APCDD1,APOD,AREG,ARHGAP8/PRR5-ARHGAP8,ARHGEF2,ARL4C,ARRB2,ATF7IP2,ATG9B,ATP11B,ATP13A1,ATP13A5,ATP2C1,ATR,AZGP1,B3GNT2,BAG4,BAIAP2L1,BCAM,BCAT1,BCL11B,BCL2L1,BCL2L11,BCYRN1,BMP7,BNIPL,…	531
Cancer,Gastrointestinal Disease,Organismal Injury and Abnormalities	Non-colon gastrointestinal cancer	2.9e-17	Increased	2.18	AADAC,ABAT,ABCA12,ABCA13,ABCA4,ABCC1,ABCC5,ABCF3,ABCG1,ABHD3,ABL2,ACAP2,ACAT1,ACSS1,ACTR3C,ADAM12,ADAM17,ADAM9,ADAMTSL4,ADD3,ADGRE5,ADGRL1,ADH7,ADRB2,AFAP1-AS1,AGAP1,AGBL5,AGRN,AIM2,AKAP13,AKAP17A,AKR1C1/AKR1C2,ALCAM,ALDH2,ALMS1,ANKRD13A,ANKRD65,AP3M2,APOD,AREG,ARFGEF3,ARHGAP26,ARRB2,ARSJ,ASAP2,ASNS,ASRGL1,ASXL2,ATF7IP2,ATG10,ATG9B,ATP11A,ATP11B,ATP13A3,ATP13A4,ATP2C1,ATP6V1C2,ATP9A,ATR,AVEN,AZGP…	640
Cellular Movement,Hematological System Development and Function,Immune Cell Trafficking	Cell movement of leukocytes	4.3e-17	Increased	2.316	ABCC1,ABCG1,ADAM17,ADRB2,AIM2,ALCAM,APOD,AQP3,AREG,ARRB2,BAG4,BCL11B,BID,BRAF,C10orf99,C2,C3,CAMK2D,CBLB,CCL2,CCL26,CCL4,CCL5,CCN3,CD177,CD276,CD36,CD99,CD99L2,CDH1,CEACAM1,CES1,CHST2,COL4A1,COMMD8,CORO1A,CRYAB,CTSC,CTSV,CTTN,CUX1,CXCL16,CXCL17,CXCL8,CXCR2,DEFB1,DEPTOR,DOCK5,ECM1,EDN3,EGFL7,EGFR,EGLN3,EPHX2,EPS8,ESR1,F11R,FABP5,FAS,FHL2,FYB1,GATA3,GCNT1,GDF15,GJB2,GNA13,GNLY,GPRC5A,HCLS1,HIF1A,HM…	163
Cancer,Organismal Injury and Abnormalities	Breast or pancreatic cancer	4.31e-17		0.619	ABAT,ABCA12,ABCA13,ABCA4,ABCC1,ABCC3,ABCC5,ABCD1,ABHD2,ABL2,ACLY,ADAD2,ADAM12,ADAM17,ADAM9,ADAR,ADCY3,ADGRG6,ADRB2,AGBL5,AGR2,AGRN,AIM2,AKAP13,AKR1B1,AKR1C1/AKR1C2,AKR1C3,ALCAM,ALDH1L1,ALDH7A1,ALDOC,ALMS1,ANKRD29,ANXA3,ANXA8/ANXA8L1,AOPEP,AP3M2,APCDD1,APOC1,APOD,AREG,ARHGAP4,ARHGAP8/PRR5-ARHGAP8,ARHGEF2,ARL4C,ARRB2,ATF7IP2,ATG16L2,ATG9B,ATP11A,ATP11B,ATP11C,ATP13A1,ATP13A5,ATP2B4,ATP2C1,ATR,AZGP1…	658
Cellular Development,Cellular Growth and Proliferation	Cell proliferation of tumor cell lines	5.27e-17	Increased	4.747	ABCC1,ABL2,ACAT1,ACLY,ADAM12,ADAM17,ADAM9,AFAP1-AS1,AIM2,AKR1C3,ALCAM,ALDH1L1,AQP5,AREG,ARHGEF2,ARL4C,ARTN,ASNS,ATG10,ATR,BAIAP2L1,BARX2,BCL2L1,BCL2L11,BCYRN1,BID,BMP7,BNIP3,BNIPL,BPIFB1,BRAF,BRD4,CAMK2D,CASP7,CBLB,CCAT1,CCDC80,CCL2,CCN3,CCND2,CD276,CD99,CDH1,CDKN2A,CDKN2B,CDKN2C,CEACAM1,CEACAM6,CES2,CHKA,CHRM3,COL14A1,COL18A1,COL4A2,CRABP2,CRYAB,CTTN,CXCL8,CXCR2,CYP1A1,CYP1B1,CYP3A5,CYTOR,DDB2,D…	303
Cellular Movement	Migration of blood cells	5.74e-17	Increased	2.496	ABCC1,ABCG1,ADAM17,ADGRE5,ADGRG6,ADRB2,AIM2,ALCAM,APOD,AQP3,AREG,ARRB2,ARTN,BAG4,BCL11B,BID,BRAF,C10orf99,C2,C3,CAMK2D,CBLB,CCL2,CCL26,CCL4,CCL5,CCN3,CD177,CD276,CD36,CD99,CD99L2,CDH1,CEACAM1,CEACAM5,CEACAM6,CES1,CHST2,CLEC7A,COL4A1,COMMD8,CORO1A,CRYAB,CTSC,CTSV,CTTN,CUX1,CXCL16,CXCL17,CXCL8,CXCR2,CYP1A1,CYP1B1,DEFB1,DEPTOR,DOCK5,ECM1,EDN3,EGFL7,EGFR,EGLN3,EPCAM,EPHX2,EPS8,ESR1,F11R,FABP5,FAS,FGF…	185
Cellular Movement	Cell movement of blood cells	5.91e-17	Increased	2.564	ABCC1,ABCG1,ADAM17,ADGRE5,ADGRG6,ADRB2,AIM2,AKR1B1,ALCAM,APOD,AQP3,AREG,ARRB2,ARTN,BAG4,BCL11B,BID,BRAF,C10orf99,C2,C3,CAMK2D,CBLB,CCL2,CCL26,CCL4,CCL5,CCN3,CD177,CD276,CD36,CD99,CD99L2,CDH1,CEACAM1,CEACAM5,CEACAM6,CES1,CHST2,CLEC7A,COL4A1,COMMD8,CORO1A,CRYAB,CTSC,CTSV,CTTN,CUX1,CXCL16,CXCL17,CXCL8,CXCR2,CYP1A1,CYP1B1,DEFB1,DEPTOR,DOCK5,ECM1,EDN3,EGFL7,EGFR,EGLN3,EPCAM,EPHX2,EPS8,ESR1,F11R,FABP5,…	186
Cancer,Organismal Injury and Abnormalities	Multiple cancers	6.67e-17		0.472	ABAT,ABCA12,ABCA13,ABCA4,ABCC1,ABCC3,ABCC5,ABCD1,ABHD2,ABL2,ADAM12,ADAM17,ADAM9,ADCY3,ADGRG6,ADRB2,AGR2,AGRN,AIM2,AKAP13,AKR1B1,AKR1C1/AKR1C2,AKR1C3,ALCAM,ALDH1L1,ALDH7A1,ALDOC,ALMS1,ANXA3,ANXA8/ANXA8L1,AOPEP,AP3M2,APCDD1,APOD,AREG,ARHGAP8/PRR5-ARHGAP8,ARHGEF2,ARL4C,ARRB2,ATF7IP2,ATG9B,ATP11B,ATP13A1,ATP13A5,ATP2C1,ATR,AZGP1,B3GNT2,BAG4,BAIAP2L1,BCAM,BCAT1,BCL11B,BCL2L1,BCL2L11,BCYRN1,BMP7,BNIPL,…	543
Cancer,Organismal Injury and Abnormalities	Invasive tumor	8.66e-17	Increased	4.354	ABAT,ABCC3,ABL2,ADAM12,ADAM17,ADAM9,ADAR,ADGRE5,ADIRF,AFAP1-AS1,AGR2,AGRN,AKR1C1/AKR1C2,AKR1C3,ALCAM,APOD,ARRB2,ASXL2,ATP2C1,ATR,BCL2L1,BCL2L11,BEX4,BMP7,BRAF,C3,CALU,CCAT1,CCDC80,CCL2,CCL5,CCND2,CD36,CD99,CDC42EP3,CDH1,CDKN2A,CDKN2B,CDKN2C,CEACAM5,CEMIP,CLDN12,CLDN3,COL18A1,COL4A1,COL4A2,CRABP2,CRYAB,CTTN,CUX1,CXCL8,CXCR2,CYP1B1,CYP3A5,DLL1,DNMT3A,DOCK5,DSE,DSG2,E2F3,EDN3,EGFL7,EGFR,EMP1,ENAH,EP…	222
Cellular Movement,Immune Cell Trafficking	Leukocyte migration	1.07e-16	Increased	2.405	ABCC1,ABCG1,ADAM17,ADGRE5,ADGRG6,ADRB2,AIM2,ALCAM,APOD,AQP3,AREG,ARRB2,BAG4,BCL11B,BID,BRAF,C10orf99,C2,C3,CAMK2D,CBLB,CCL2,CCL26,CCL4,CCL5,CCN3,CD177,CD276,CD36,CD99,CD99L2,CDH1,CEACAM1,CEACAM5,CEACAM6,CES1,CHST2,CLEC7A,COL4A1,COMMD8,CORO1A,CRYAB,CTSC,CTSV,CTTN,CUX1,CXCL16,CXCL17,CXCL8,CXCR2,CYP1A1,CYP1B1,DEFB1,DEPTOR,DOCK5,ECM1,EDN3,EGFL7,EGFR,EGLN3,EPCAM,EPHX2,EPS8,ESR1,F11R,FABP5,FAS,FGFR1,FH…	184
Cellular Assembly and Organization,Cellular Function and Maintenance	Organization of cytoplasm	1.13e-16	Increased	2.987	ABCC1,ABCD1,ABCG1,ABL2,ACAP2,ADAM12,ADCY3,ADGRG6,AGRN,ALCAM,ALMS1,ANXA8/ANXA8L1,AQP5,AREG,ARHGAP4,ARHGAP8/PRR5-ARHGAP8,ARHGEF2,ARMCX3,ARRB2,ASB7,ATP2C1,B4GALT5,BACE1,BAG4,BASP1,BCAS3,BCL11B,BMP7,BNIP3,BOC,BRAF,BST2,BTBD3,C1QA,C2CD3,C3,CALML3,CALU,CCL2,CCL5,CCN3,CD99,CDC42BPA,CDC42EP2,CDH1,CDKN2A,CEACAM1,CEP290,CEP41,CGN,CLDN3,CORO1A,CPLANE1,CRIP1,CRYAB,CTSV,CTTN,CXCL8,CXCR2,DAG1,DIP2B,DKK3,DLG1,D…	266
Cell Death and Survival	Apoptosis of tumor cell lines	1.54e-16		-1.738	A4GALT,ABCC1,ABL2,ADAM17,AFAP1-AS1,AIM2,AKR1B1,ALCAM,ALDH1L1,ALOX12,AREG,ARHGAP4,ARRB2,ASNS,ATG10,ATR,BCL11B,BCL2L1,BCL2L11,BCYRN1,BID,BIK,BMP7,BNIP3,BNIP3L,BPIFB1,BRAF,BRD4,C3,CALB1,CASP14,CASP7,CCAT1,CCDC80,CD99,CDH1,CDKN2A,CDKN2AIP,CDKN2C,CEACAM1,CEACAM6,CES1,CHKA,CIDEB,COL18A1,COL4A1,COL4A2,CRABP2,CRYAB,CTTN,CUX1,CXCL8,CYP1B1,DDB2,DEFB1,DKK3,DLL1,DSG2,E2F3,EAF2,EGFR,EGLN3,EGR3,EIF2AK2,EIF2AK3…	230
Cellular Assembly and Organization,Cellular Function and Maintenance	Organization of cytoskeleton	1.64e-16	Increased	2.987	ABCC1,ABCG1,ABL2,ACAP2,ADAM12,ADCY3,ADGRG6,AGRN,ALCAM,ALMS1,AQP5,AREG,ARHGAP4,ARHGAP8/PRR5-ARHGAP8,ARHGEF2,ARRB2,ASB7,ATP2C1,B4GALT5,BACE1,BAG4,BASP1,BCAS3,BCL11B,BMP7,BOC,BRAF,BST2,BTBD3,C1QA,C2CD3,C3,CALML3,CALU,CCL2,CCL5,CCN3,CD99,CDC42BPA,CDC42EP2,CDH1,CDKN2A,CEACAM1,CEP290,CEP41,CGN,CLDN3,CORO1A,CPLANE1,CRIP1,CRYAB,CTSV,CTTN,CXCL8,CXCR2,DAG1,DIP2B,DKK3,DLG1,DLX5,DOCK5,ECT2,EFNA3,EGFR,EGR3,EH…	246
Cell-To-Cell Signaling and Interaction	Binding of tumor cell lines	1.72e-16	Increased	2.196	ADAM12,ADAM17,ADAM9,ADD3,ALCAM,BMP7,CASP14,CASP7,CCL2,CCL4,CCN3,CD177,CD36,CD68,CD99,CDH1,CEACAM5,CLEC7A,CTTN,CXCL8,CXCR2,DAG1,DKK3,DSE,DSG2,EGFL7,EGFR,EGR3,EPCAM,EPHB6,ERBB3,ESR1,F11R,FAS,FUT3,FUT6,FXYD5,FYB1,GALNT6,GATA3,GDF15,GLRX,GNA13,HAS3,ICAM1,IGF1R,IGFBP3,IL18,IL1R2,INSR,IRS1,ITGA2,LAMC2,LASP1,LGALS4,MET,MGAT5,MUC1,MUC16,MUC4,MYO6,NEU1,PAK2,PARVB,PCSK9,PIK3R1,PLD1,PLEKHA2,PNPLA2,PPARD,PTP…	94
Cell-To-Cell Signaling and Interaction	Interaction of tumor cell lines	1.85e-16	Increased	2.187	ADAM12,ADAM17,ADAM9,ADD3,ALCAM,BMP7,CASP14,CASP7,CCL2,CCL4,CCN3,CD177,CD36,CD68,CD99,CDH1,CEACAM5,CLEC7A,CTTN,CXCL8,CXCR2,DAG1,DKK3,DSE,DSG2,EGFL7,EGFR,EGR3,EPCAM,EPHB6,ERBB3,ESR1,F11R,FAS,FUT3,FUT6,FXYD5,FYB1,GALNT6,GATA3,GDF15,GLRX,GNA13,HAS3,ICAM1,IGF1R,IGFBP3,IL18,IL1R2,INSR,IRS1,ITGA2,LAMC2,LASP1,LGALS4,MET,MGAT5,MUC1,MUC16,MUC4,MYO6,NEU1,PAK2,PARVB,PCSK9,PIK3R1,PLD1,PLEKHA2,PNPLA2,PPARD,PTP…	96
Lipid Metabolism,Small Molecule Biochemistry	Fatty acid metabolism	2.23e-16	Increased	3.086	ABAT,ABCA12,ABCA4,ABCC1,ABCC3,ABCD1,ABCG1,ACAA2,ACADSB,ACAT1,ACLY,ACSS1,AKAP13,AKR1B1,AKR1C1/AKR1C2,AKR1C3,ALOX12,APOC1,AREG,ATP11A,ATP11B,ATP11C,CADM1,CALB1,CCL2,CCL5,CD36,CEACAM1,CES1,CES2,CHKA,CLEC7A,COTL1,CPT1A,CRAT,CXCL8,CYP1A1,CYP1B1,CYP4F11,CYP4F3,DEGS1,DLAT,ECI2,EGFR,EHHADH,EIF2AK3,ELOVL4,ELOVL5,ELOVL6,EPHX2,ERLIN2,FAAH2,FABP5,FADD,FADS1,FAS,FGFR3,FOXA1,FURIN,G6PD,GDF15,GSTA1,HIF1A,HLF,HM…	125
Cardiovascular System Development and Function,Organismal Development	Angiogenesis	2.39e-16	Increased	2.995	ABCA4,ADAM12,ADAM17,ADAM9,ADRB2,AKR1B1,ALCAM,ALOX12,ANXA3,AP3M2,AP3S2,AREG,ATP2B4,BACE1,BAG4,BCAS3,BMP7,BRAF,C1QA,C3,CCL2,CCL26,CCL5,CCN3,CD276,CD36,CDH1,CDKN2A,CDKN2B,CEACAM1,CHCHD4,CLIC4,COL18A1,COL4A1,COL4A2,CPLANE1,CRYAB,CXCL8,CXCR2,CYP1B1,DHCR7,DLG1,DLL1,E2F3,EAF2,ECM1,ECT2,EFNA3,EGFL6,EGFL7,EGFR,EGLN3,EGR3,EIF2AK3,EMC10,EMP1,EPHB2,EPHB3,EPHX2,ERO1A,ESR1,ETV2,F11R,F12,FAS,FGF12,FGFR1,FGFR3,F…	188
Hematological System Development and Function,Tissue Morphology	Quantity of blood cells	2.39e-16		1.505	ABCG1,ACAT1,ADAM12,ADAM17,ADD3,ADGRE5,AGR2,AIM2,AKAP13,ALCAM,ALDH2,ARRB2,ATP11C,ATP13A5,BCL11B,BCL2L1,BCL2L11,BID,BIK,BNIP3L,C1QA,C3,CBLB,CBR3,CCL2,CCL4,CCL5,CCND2,CD36,CD3D,CDKN2A,CDKN2B,CDKN2C,CHST2,CLCF1,CLDN1,CLEC7A,CLIC4,CORO1A,CTSV,CXCL16,CXCL17,CXCL8,CXCR2,CYP1A1,DENND1B,DKK3,DLL1,DNASE1,DNMT3A,DUSP5,ECM1,EGR3,EIF2AK2,EPHA4,EPHX2,ESR1,ETS2,ETV2,FABP5,FADD,FAS,FGFR1,FHL2,FYB1,GATA3,GCNT1,GC…	195
Cancer,Organismal Injury and Abnormalities	Advanced stage tumor	3.19e-16	Increased	4.427	ABAT,ABCC3,ABL2,ADAM12,ADAM17,ADAM9,ADAR,ADGRE5,ADIRF,AFAP1-AS1,AGR2,AGRN,AKR1C1/AKR1C2,AKR1C3,ALCAM,ANXA8/ANXA8L1,ARL4C,ARRB2,ASXL2,ATP2C1,ATR,BCAT1,BCL2L1,BCL2L11,BEX4,BMP7,BRAF,C3,CALU,CCAT1,CCDC80,CCL2,CCL5,CCND2,CD36,CD52,CD99,CDH1,CDKN2A,CDKN2C,CEACAM5,CEMIP,CLDN3,COL18A1,COL4A1,COL4A2,CRABP2,CRYAB,CTNNAL1,CTTN,CUX1,CXCL8,CXCR2,CYP1B1,CYP3A5,DLL1,DNMT3A,DOCK5,DSG2,E2F3,EGFL7,EGFR,EMP1,ENAH,…	206
Inflammatory Response,Organismal Injury and Abnormalities	Inflammation of organ	3.91e-16		-1.611	ABAT,ABCA4,ABCG1,ADAM17,ADRB2,AGR2,ALCAM,ALDH2,ALOX12,ANXA3,APOBEC3A,APOL1,AREG,ARFGAP3,ARRB2,ASNS,ATP11C,ATP13A5,BCAS1,BCL11B,BCL2L1,BCL2L11,BID,BLMH,BRF2,C1QA,C3,CA12,CA2,CAPN5,CASP7,CBFA2T2,CBLB,CCL2,CCL26,CCL4,CCL5,CD177,CD276,CD36,CD68,CD99,CDC42EP3,CDH1,CDKN2A,CEACAM1,CEACAM5,CEACAM6,CEACAM7,CEMIP,CEP41,CES1,CFI,CHRM3,CKMT1A/CKMT1B,CLEC7A,COL17A1,COL4A1,CORO1A,COTL1,CPVL,CTSV,CTTN,CXCL16,CX…	244
Hematological System Development and Function,Tissue Morphology	Quantity of leukocytes	4.55e-16		1.979	ABCG1,ACAT1,ADAM12,ADAM17,ADGRE5,AGR2,AIM2,AKAP13,ALCAM,ALDH2,ARRB2,ATP11C,ATP13A5,BCL11B,BCL2L1,BCL2L11,BID,BIK,C1QA,C3,CBLB,CBR3,CCL2,CCL4,CCL5,CD36,CD3D,CDKN2A,CDKN2B,CDKN2C,CHST2,CLCF1,CLDN1,CLEC7A,CLIC4,CORO1A,CTSV,CXCL16,CXCL17,CXCL8,CXCR2,CYP1A1,DENND1B,DKK3,DLL1,DNASE1,DNMT3A,DUSP5,ECM1,EGR3,EPHA4,EPHX2,ESR1,ETS2,FABP5,FADD,FAS,FGFR1,FHL2,FYB1,GATA3,GCNT1,GCNT2,GDF15,GNA13,GNLY,HCLS1,HIF1…	178
Cancer,Organismal Injury and Abnormalities	Advanced malignant tumor	5.06e-16	Increased	4.427	ABAT,ABCC3,ABL2,ADAM12,ADAM17,ADAM9,ADAR,ADGRE5,ADIRF,AFAP1-AS1,AGR2,AGRN,AKR1C1/AKR1C2,AKR1C3,ALCAM,ANXA8/ANXA8L1,ARL4C,ARRB2,ASXL2,ATP2C1,ATR,BCAT1,BCL2L1,BCL2L11,BEX4,BMP7,BRAF,C3,CALU,CCAT1,CCDC80,CCL2,CCL5,CCND2,CD36,CD52,CD99,CDH1,CDKN2A,CDKN2C,CEACAM5,CEMIP,CLDN3,COL18A1,COL4A1,COL4A2,CRABP2,CRYAB,CTNNAL1,CTTN,CUX1,CXCL8,CXCR2,CYP1B1,CYP3A5,DLL1,DNMT3A,DOCK5,DSG2,E2F3,EGFL7,EGFR,EMP1,ENAH,…	205
Cancer,Organismal Injury and Abnormalities	Malignant neoplasm of retroperitoneum	5.35e-16	Increased	2.073	ABCA12,ACAT1,ACLY,ACOX2,ADAD2,ADAM12,ADAM17,ADAM9,ADAMTSL4,ADAR,AGBL5,AGR2,AGRN,AIM2,AKAP13,AKR1C1/AKR1C2,ALCAM,ALDH7A1,ALMS1,ANKRD29,APOC1,APOD,AREG,ARFGEF3,ARHGAP26,ARHGAP4,ARHGAP8/PRR5-ARHGAP8,ASMTL,ASNS,ASRGL1,ASXL2,ATF7IP2,ATG16L2,ATP11A,ATP11B,ATP11C,ATP13A3,ATP13A5,ATP2B4,ATP2C1,ATR,AZGP1,BAIAP2L1,BASP1,BCL2L1,BCL2L11,BMP7,BNIP3,BNIP3L,BOC,BRAF,C1S,C2,C3,C9orf152,CADM1,CALB1,CALU,CAPNS2,CC…	449
Cellular Movement	Migration of tumor cell lines	6.5e-16	Increased	4.075	ADAM12,ADAM17,ADAM9,ADGRE5,ADRB2,AFAP1-AS1,ALCAM,ALOX12,AQP5,AREG,ARHGAP8/PRR5-ARHGAP8,ARL4C,ARRB2,ASNS,BCAM,BCL2L1,BCYRN1,BRAF,BRD4,CALML3,CALU,CBLB,CCAT1,CCL2,CCL4,CCL5,CCN3,CD36,CD99,CDH1,CDKN2A,CEACAM1,COL18A1,CRYAB,CTNNAL1,CTTN,CXCL8,CYTOR,DEPTOR,DOCK5,DSE,DUSP5,EAF2,ECM1,ECT2,EGFL6,EGFR,EGLN3,EIF2AK2,EMP1,ENAH,EPHA4,EPHB2,EPHB3,EPHB6,ERBB3,ESR1,ETV4,FGFR1,FGFR3,FHL2,FLNB,FOXA1,FURIN,GATA3,G…	177
Cancer,Organismal Injury and Abnormalities,Reproductive System Disease	Female genital tract adenocarcinoma	9.7e-16			ABCA12,ABCA13,ABCA4,ABCC1,ABCC3,ABCD1,ABHD2,ABL2,ACADSB,ACAP2,ACOX2,ACSS1,ADAM9,ADAMTSL4,ADD3,ADRB2,AGAP1,AGBL5,AKAP17A,AKR1B1,AKR1C1/AKR1C2,ALDH1L1,ALDH2,ALDH3A2,ALDH3B2,ALDH4A1,ALDH7A1,ALMS1,ANXA3,ANXA8/ANXA8L1,AOPEP,AP3S2,APCDD1,APOBEC3A,APOD,APOL2,ARFGEF3,ARHGAP26,ARHGAP27,ARHGAP4,ARHGAP8/PRR5-ARHGAP8,ARHGEF2,ARL4C,ARNTL2,ASB7,ASMTL,ASRGL1,ASXL2,ATF7IP2,ATG16L2,ATG9B,ATP10B,ATP11A,ATP11B,ATP1…	634
Cancer,Gastrointestinal Disease,Organismal Injury and Abnormalities	Upper gastrointestinal tract tumor	1.53e-15		1.976	AADAC,ABAT,ABCA12,ABCA13,ABCA4,ABCC1,ABCC5,ABCF3,ABCG1,ABHD3,ABL2,ACAP2,ACAT1,ACSS1,ACTR3C,ADAM12,ADAM17,ADAM9,ADAMTSL4,ADD3,ADGRE5,ADGRL1,ADRB2,AFAP1-AS1,AGAP1,AGRN,AIM2,AKAP13,AKAP17A,AKR1B1,AKR1C1/AKR1C2,ALCAM,ALDH2,ALMS1,ANKRD13A,ANKRD65,AP3M2,AREG,ARFGEF3,ARHGAP26,ARRB2,ARSJ,ASAP2,ASNS,ASRGL1,ASXL2,ATF7IP2,ATG10,ATG9B,ATP11A,ATP11B,ATP13A3,ATP13A4,ATP2C1,ATP6V1C2,ATP9A,ATR,AVEN,AZGP1,BACE1,B…	609
Cancer,Organismal Injury and Abnormalities	Advanced extracranial solid tumor	1.64e-15		1.051	ABAT,ABCC3,ABL2,ADAM12,ADIRF,AKR1C1/AKR1C2,AKR1C3,ANXA8/ANXA8L1,ARL4C,BCL2L1,BCL2L11,BEX4,BRAF,CALU,CCAT1,CCL2,CCL5,CCND2,CD36,CDH1,CDKN2A,CDKN2C,CEACAM5,CEMIP,CLDN3,COL4A1,COL4A2,CRABP2,CTNNAL1,CXCL8,CYP3A5,DSG2,EGFL7,EGFR,EMP1,ENAH,EPCAM,EPHB6,EPSTI1,ERBB3,ESR1,FADD,FAS,FGFR1,FGFR3,FRK,FST,GCH1,GDF15,GLRX,HCLS1,HELB,HIF1A,HMOX1,HOXA10,HOXC10,HPS3,ICAM1,IDO1,IFNAR2,IGF1R,IGFBP7,IL18,INSR,IRS1,KD…	124
Cancer,Organismal Injury and Abnormalities	Cancer of head	1.89e-15		1.568	AADAC,ABAT,ABCA12,ABCA13,ABCA4,ABCC1,ABCC5,ABHD2,ACADSB,ACLY,ADAD2,ADAM12,ADAM9,ADAMTSL4,ADCY3,ADD3,AGAP1,AKAP13,AKR1B1,ALDH3A2,ALDH9A1,ALMS1,ALOX12,ANKRD65,AQP3,ARFGEF3,ARHGAP26,ARHGAP4,ARHGEF2,ARNTL2,ASNS,ASPRV1,ASRGL1,ATG16L2,ATP10B,ATP11A,ATP11B,ATP11C,ATP13A3,ATP13A4,ATP13A5,ATP2C1,ATP6V0E2,ATR,B4GALNT3,BBOX1,BCL2L1,BMP7,BRAF,BRD4,C11orf1,C12orf56,C2CD2,C2CD3,C3,CA2,CABYR,CALB1,CBFA2T2,CBLB,…	465
Cancer,Organismal Injury and Abnormalities	Extraadrenal retroperitoneal tumor	2.11e-15	Increased	2.979	ABCA12,ABCC3,ACAT1,ACLY,ACOX2,ADAD2,ADAM12,ADAM17,ADAM9,ADAMTSL4,ADAR,AGAP1,AGBL5,AGR2,AGRN,AIM2,AKAP13,AKR1B1,AKR1C1/AKR1C2,ALCAM,ALDH7A1,ALMS1,ALOX12,ANKRD29,APOBEC3A,APOC1,APOD,AREG,ARFGEF3,ARHGAP26,ARHGAP4,ARHGAP8/PRR5-ARHGAP8,ASMTL,ASNS,ASRGL1,ASXL2,ATF7IP2,ATG16L2,ATP11A,ATP11B,ATP11C,ATP13A3,ATP13A5,ATP2B4,ATP2C1,ATR,AZGP1,BAIAP2L1,BASP1,BCL2L1,BCL2L11,BMP7,BNIP3,BNIP3L,BOC,BRAF,C1S,C2,C3,…	483
Cancer,Organismal Injury and Abnormalities	Advanced malignant solid tumor	2.41e-15		1.707	ABAT,ABCC3,ABL2,ADAM12,ADAM9,ADAR,ADIRF,AGR2,AKR1C1/AKR1C2,AKR1C3,ANXA8/ANXA8L1,ARL4C,ASXL2,ATP2C1,ATR,BCL2L1,BCL2L11,BEX4,BMP7,BRAF,C3,CALU,CCAT1,CCL2,CCL5,CCND2,CD36,CDH1,CDKN2A,CDKN2C,CEACAM5,CEMIP,CLDN3,COL18A1,COL4A1,COL4A2,CRABP2,CTNNAL1,CXCL8,CYP3A5,DSG2,E2F3,EGFL7,EGFR,EMP1,ENAH,EPCAM,EPHB6,EPSTI1,ERBB3,ESR1,FADD,FAS,FGFR1,FGFR3,FRK,FST,FUT3,FUT6,GATA3,GCH1,GDF15,GLRX,HCLS1,HELB,HIF1A,HMO…	146
Cancer,Endocrine System Disorders,Organismal Injury and Abnormalities,Reproductive System Disease	Primary ovarian cancer	2.95e-15			AGR2,CDKN2A,CEACAM6,CLDN3,COL4A1,CP,CXCL8,E2F3,ECT2,EPCAM,ERBB3,IGF2BP3,KDM4B,KLK6,LCN2,MSLN,MTHFD2,MUC1,MUC16,NOTCH3,PRAME,PRKCI,RAD50,S100P,SLC16A3,SPP1,TFF3,TP53,WFDC2	29
Cancer,Organismal Injury and Abnormalities,Reproductive System Disease	Breast cancer	5.63e-15		0.886	ABAT,ABCC1,ABCC5,ABL2,ADAM12,ADAM17,ADAM9,ADCY3,ADGRG6,ADRB2,AGR2,AGRN,AIM2,AKAP13,AKR1B1,AKR1C1/AKR1C2,AKR1C3,ALDH1L1,ALDOC,ALMS1,ANXA3,AOPEP,AP3M2,APOD,AREG,ARHGAP8/PRR5-ARHGAP8,ARHGEF2,ARL4C,ARRB2,ATG9B,ATP2C1,ATR,B3GNT2,BAG4,BAIAP2L1,BCAM,BCAT1,BCL11B,BCL2L1,BCL2L11,BCYRN1,BMP7,BNIPL,BRAF,BRD4,BRF2,C2,C3,CASK,CBFA2T2,CCDC71L,CCDC80,CCL2,CCL4,CCND2,CD276,CD68,CDC42BPA,CDC42EP3,CDH1,CDKN2A,CDKN…	400
Cancer,Gastrointestinal Disease,Organismal Injury and Abnormalities	Upper gastrointestinal tract cancer	6.32e-15	Increased	2.157	AADAC,ABAT,ABCA12,ABCA13,ABCA4,ABCC1,ABCC5,ABCF3,ABCG1,ABHD3,ABL2,ACAP2,ACAT1,ACSS1,ACTR3C,ADAM12,ADAM17,ADAM9,ADAMTSL4,ADD3,ADGRE5,ADGRL1,ADRB2,AFAP1-AS1,AGAP1,AGRN,AIM2,AKAP13,AKAP17A,AKR1C1/AKR1C2,ALCAM,ALDH2,ALMS1,ANKRD13A,ANKRD65,AP3M2,AREG,ARFGEF3,ARHGAP26,ARRB2,ARSJ,ASAP2,ASNS,ASRGL1,ASXL2,ATF7IP2,ATG10,ATG9B,ATP11A,ATP11B,ATP13A3,ATP13A4,ATP2C1,ATP6V1C2,ATP9A,ATR,AVEN,AZGP1,BACE1,BAG2,BCA…	604
Inflammatory Disease	Chronic inflammatory disorder	8.63e-15		1.689	ABCG1,ACLY,ACOX2,ADAM12,ADAM17,ADAM9,ADGRE5,ADGRG6,ADRB2,AKAP13,ALOX12,AREG,ATP2C1,BCAS3,BCL11B,BCL2L1,BCL2L11,BRAF,C1QA,C2,C3,C9orf152,CA12,CA2,CAMK2D,CCL2,CCL4,CCL5,CD177,CD276,CD36,CD3D,CD52,CD68,CD99L2,CDC42BPA,CDC42EP3,CDH1,CDKN2A,CEMIP,CEP41,CHRM3,CKMT1A/CKMT1B,COL4A2,COTL1,CTSC,CXCL16,CXCL8,CXCR2,CYP11A1,CYP1A1,CYP4F3,DAG1,DCUN1D1,DHRS9,DNASE1,DUOX2,DUOXA2,ECM1,EDN3,EGFR,ELOVL5,EPHX2,ESR1,…	201
Cancer,Organismal Injury and Abnormalities,Reproductive System Disease	Mammary tumor	9.73e-15		1.228	ABAT,ABCC1,ABCC5,ABL2,ADAM12,ADAM17,ADAM9,ADCY3,ADGRG6,ADRB2,AGR2,AGRN,AIM2,AKAP13,AKR1B1,AKR1C1/AKR1C2,AKR1C3,ALDH1L1,ALDOC,ALMS1,ANXA3,AOPEP,AP3M2,APOD,AREG,ARHGAP8/PRR5-ARHGAP8,ARHGEF2,ARL4C,ARRB2,ATG9B,ATP2C1,ATR,B3GNT2,BAG4,BAIAP2L1,BCAM,BCAT1,BCL11B,BCL2L1,BCL2L11,BCYRN1,BMP7,BNIPL,BRAF,BRD4,BRF2,C2,C3,CASK,CBFA2T2,CBR3,CCDC71L,CCDC80,CCL2,CCL4,CCL5,CCND2,CD276,CD68,CDC42BPA,CDC42EP3,CDH1,C…	413
Cancer,Organismal Injury and Abnormalities	Lymphatic system tumor	9.76e-15		0.23	ABAT,ABCA13,ABCC1,ABCC3,ABCD1,ABCG1,ABL2,ACLY,ACSS1,ADAM12,ADAM9,ADAR,ADCY3,ADD3,ADGRG6,ADRB2,AGAP1,AGR2,AIM2,ALDH9A1,ALOX12,APOBEC3A,ARHGAP26,ASAP2,ASMTL,ASXL2,ATP11A,ATP13A5,ATR,B3GNT3,BAG2,BASP1,BCAT1,BCL11B,BCL2L1,BCL2L11,BID,BMP7,BRAF,BRD4,BST2,BTN3A2,C3,CA2,CADM1,CASP7,CBLB,CCL2,CCL26,CCL4,CCL5,CCND2,CD36,CD3D,CD52,CD68,CDC42EP2,CDC42EP3,CDH1,CDKN2A,CDKN2B,CDKN2C,CEACAM5,CEMIP,CEP41,CHPF,CH…	367
Lipid Metabolism,Small Molecule Biochemistry	Synthesis of lipid	1.18e-14	Increased	2.656	A4GALT,ABAT,ABCA4,ABCC1,ABCG1,ABHD3,ACAT1,ACLY,ACOX2,ACSS1,ADH1C,ADRB2,AKR1B1,AKR1B15,AKR1C1/AKR1C2,AKR1C3,ALDH3A2,ALDH3B1,ALDH3B2,ALG3,ALOX12,APOC1,AREG,BCL2L1,BMP7,BNIP3,C3,CADM1,CALB1,CCL2,CCL5,CD36,CEACAM1,CES1,CHKA,CHRM3,CLEC7A,COTL1,CUX1,CXCL8,CYP11A1,CYP1A1,CYP1B1,DDHD1,DEGS1,DEGS2,DHCR7,DHRS9,DKK3,DLAT,EGFR,EIF2AK3,ELOVL4,ELOVL5,ELOVL6,EPHX2,ERLIN2,ESR1,FABP5,FADS1,FAS,FGFR3,FMO3,FOXA1,G6…	156
Cancer,Gastrointestinal Disease,Organismal Injury and Abnormalities	Development of colorectal tumor	1.21e-14		1.257	ABCA12,ABCA13,ABCA4,ABCC1,ABCC3,ABCC5,ABCD1,ABCF3,ABHD2,ABL2,ACAP2,ACAT1,ACLY,ADAM12,ADAM17,ADAMTSL4,ADAR,ADCY3,ADD3,ADGRE5,ADGRG6,ADGRL1,ADH7,AGBL5,AGRN,AIM2,AKAP13,AKAP17A,AKR1B1,AKR1C1/AKR1C2,ALDH1L1,ALDH2,ALMS1,AOPEP,AP3M2,APCDD1,APOD,AREG,ARFGAP3,ARFGEF3,ARHGAP4,ARHGAP8/PRR5-ARHGAP8,ARHGEF2,ARNTL2,ARSJ,ASAP2,ASB7,ASMTL,ASNS,ASXL2,ATF7IP2,ATG10,ATG9B,ATP10B,ATP11A,ATP11B,ATP11C,ATP13A1,ATP13A…	631
Cancer,Organismal Injury and Abnormalities	Lymphoid cancer	1.36e-14		0.242	ABAT,ABCA13,ABCC1,ABCC3,ABCD1,ABCG1,ABL2,ACLY,ACSS1,ADAM12,ADAM9,ADAR,ADCY3,ADD3,ADRB2,AGAP1,AIM2,ALDH9A1,ALOX12,APOBEC3A,ARHGAP26,ASAP2,ASMTL,ASXL2,ATP11A,ATP13A5,ATR,B3GNT3,BAG2,BASP1,BCAT1,BCL11B,BCL2L1,BCL2L11,BID,BMP7,BRAF,BRD4,BST2,BTN3A2,C3,CA2,CADM1,CASP7,CBLB,CCL2,CCL26,CCL4,CCL5,CCND2,CD36,CD3D,CD52,CD68,CDC42EP2,CDC42EP3,CDH1,CDKN2A,CDKN2B,CDKN2C,CEACAM5,CEMIP,CEP41,CHPF,CHRM3,CLCA4,CL…	363
Hematological Disease,Immunological Disease	Lymphoproliferative disorder	1.49e-14		-0.2	ABAT,ABCA13,ABCC1,ABCC3,ABCD1,ABCG1,ABL2,ACLY,ACSS1,ADAM9,ADAR,ADCY3,ADD3,ADRB2,AGAP1,AIM2,ALDH9A1,ALOX12,APOBEC3A,ARHGAP26,ASAP2,ASMTL,ASXL2,ATP11A,ATP13A5,ATR,B3GNT3,BAG2,BASP1,BCAT1,BCL11B,BCL2L1,BCL2L11,BID,BMP7,BRAF,BRD4,BST2,BTN3A2,C3,CA2,CADM1,CASP7,CBLB,CCL2,CCL26,CCL4,CCL5,CCND2,CD36,CD3D,CD52,CD68,CDC42EP2,CDC42EP3,CDH1,CDKN2A,CDKN2B,CDKN2C,CEACAM5,CEMIP,CEP41,CHPF,CHRM3,CLCA4,CLCF1,COL…	362
Cancer,Organismal Injury and Abnormalities	Metastasis	1.58e-14	Increased	4.36	ABAT,ABCC3,ABL2,ADAM12,ADAM17,ADAM9,ADAR,ADGRE5,ADIRF,AFAP1-AS1,AGR2,AGRN,AKR1C1/AKR1C2,AKR1C3,ALCAM,ARRB2,ASXL2,ATP2C1,ATR,BCL2L1,BCL2L11,BEX4,BMP7,BRAF,C3,CALU,CCAT1,CCDC80,CCL2,CCL5,CCND2,CD36,CD99,CDH1,CDKN2A,CDKN2C,CEACAM5,CEMIP,CLDN3,COL18A1,COL4A1,COL4A2,CRABP2,CRYAB,CTTN,CUX1,CXCL8,CXCR2,CYP1B1,CYP3A5,DLL1,DNMT3A,DOCK5,DSG2,E2F3,EGFL7,EGFR,EMP1,ENAH,EPCAM,EPHB6,EPSTI1,ERBB3,ESR1,ETV4,FABP…	187
Infectious Diseases	Viral Infection	1.77e-14	Increased	3.289	A4GALT,ACADSB,ACAP2,ADAR,ADGRE5,ADRB2,AGBL5,AKAP13,ALOX12,APOC1,APOD,APOL1,ARL4C,ARTN,ASMTL,ASXL2,ATG16L2,ATP2C1,ATR,B4GALT5,BCL2L1,BCL2L11,BST2,BTBD3,C1S,C2,C3,CA2,CAPN5,CBLB,CCL2,CCL4,CCL5,CD36,CD3D,CDC14B,CDC42BPA,CDC42EP3,CDH1,CDKN2A,CEACAM1,CEACAM5,CEACAM7,CES1,CFI,CHRM3,CLCF1,CLDN3,CLIC4,CRTC3,CRYAB,CTSV,CTTN,CXCL17,CXCL8,CXCR2,CYP1A1,DAG1,DEFB1,DENND1B,DLG1,DNMT3A,DSG2,DUSP16,EDEM3,EGFR,EI…	283
Cancer,Gastrointestinal Disease,Organismal Injury and Abnormalities	Colorectal carcinoma	2.06e-14		0.777	ABCA12,ABCA13,ABCA4,ABCC1,ABCC3,ABCC5,ABCD1,ABCF3,ABHD2,ABL2,ACAP2,ACAT1,ACLY,ADAM12,ADAM17,ADAMTSL4,ADAR,ADCY3,ADD3,ADGRE5,ADGRG6,ADGRL1,ADH7,AGBL5,AGRN,AIM2,AKAP13,AKAP17A,AKR1B1,AKR1C1/AKR1C2,ALDH1L1,ALDH2,ALMS1,AOPEP,AP3M2,APCDD1,APOD,AREG,ARFGAP3,ARFGEF3,ARHGAP4,ARHGAP8/PRR5-ARHGAP8,ARHGEF2,ARNTL2,ARSJ,ASAP2,ASB7,ASMTL,ASNS,ASXL2,ATF7IP2,ATG10,ATG9B,ATP10B,ATP11A,ATP11B,ATP11C,ATP13A1,ATP13A…	629
Cancer,Hematological Disease,Immunological Disease,Organismal Injury and Abnormalities	Lymphocytic cancer	2.08e-14		-0.058	ABAT,ABCA13,ABCC1,ABCC3,ABCD1,ABCG1,ABL2,ACLY,ACSS1,ADAM9,ADAR,ADCY3,ADD3,ADRB2,AGAP1,AIM2,ALDH9A1,ALOX12,APOBEC3A,ARHGAP26,ASAP2,ASMTL,ASXL2,ATP11A,ATP13A5,ATR,B3GNT3,BAG2,BASP1,BCAT1,BCL11B,BCL2L1,BCL2L11,BID,BMP7,BRAF,BRD4,BST2,BTN3A2,C3,CA2,CADM1,CASP7,CBLB,CCL2,CCL26,CCL4,CCL5,CCND2,CD36,CD3D,CD52,CD68,CDC42EP2,CDC42EP3,CDH1,CDKN2A,CDKN2B,CDKN2C,CEACAM5,CEMIP,CEP41,CHPF,CHRM3,CLCA4,CLCF1,COL…	360
Cellular Function and Maintenance	Cellular homeostasis	2.45e-14	Increased	2.227	A4GALT,ABCC1,ABCC3,ABCG1,ABL2,ACLY,ADAM17,ADRB2,AKR1B1,ALMS1,APOL1,APOL6,AQP3,AQP5,ARFGEF3,ATG10,ATG13,ATG9B,ATP13A4,ATP2B4,ATP2C1,B3GNT2,BACE1,BCL11B,BCL2L1,BCL2L11,BID,BIK,BNIP3,BNIP3L,BRAF,BST2,C3,CA2,CADM1,CALB1,CAMK2D,CASP7,CBLB,CCL2,CCL26,CCL4,CCL5,CCN3,CD36,CD3D,CD52,CDKN2A,CEACAM1,CGN,CHRM3,CLDN1,CLEC7A,CLIC4,COL4A1,COL4A2,CORO1A,CP,CRACR2B,CRTC3,CRYAB,CTSV,CTTN,CXCL17,CXCL8,CXCR2,DAP,DEF…	267
Cancer,Hematological Disease,Organismal Injury and Abnormalities	Hematologic cancer of cells	2.5e-14		-0.238	ABAT,ABCA13,ABCC1,ABCC3,ABCG1,ABL2,ACLY,ACSS1,ADAM9,ADAR,ADCY3,ADD3,ADRB2,AGAP1,AIM2,ALDH9A1,ALOX12,APOBEC3A,ARHGAP26,ASAP2,ASMTL,ASXL2,ATP11A,ATP13A5,ATR,B3GNT3,BAG2,BASP1,BCAT1,BCL11B,BCL2L1,BCL2L11,BID,BMP7,BRAF,BRD4,BST2,BTN3A2,C3,CADM1,CASP7,CBLB,CCL2,CCL26,CCL4,CCL5,CCND2,CD36,CD3D,CD52,CD68,CDC42EP2,CDC42EP3,CDH1,CDKN2A,CDKN2B,CDKN2C,CEACAM5,CEMIP,CEP41,CHPF,CHRM3,CLCA4,COL14A1,COL17A1,COL…	329
Cancer,Hematological Disease,Organismal Injury and Abnormalities	Lymphocytic neoplasm	2.51e-14		-0.211	ABAT,ABCA13,ABCC1,ABCC3,ABCD1,ABCG1,ABL2,ACLY,ACSS1,ADAM9,ADAR,ADCY3,ADD3,ADRB2,AGAP1,AIM2,ALDH9A1,ALOX12,APOBEC3A,ARHGAP26,ASAP2,ASMTL,ASXL2,ATP11A,ATP13A5,ATR,B3GNT3,BAG2,BASP1,BCAT1,BCL11B,BCL2L1,BCL2L11,BID,BMP7,BRAF,BRD4,BST2,BTN3A2,C3,CA2,CADM1,CASP7,CBLB,CCL2,CCL26,CCL4,CCL5,CCND2,CD36,CD3D,CD52,CD68,CDC42EP2,CDC42EP3,CDH1,CDKN2A,CDKN2B,CDKN2C,CEACAM5,CEMIP,CEP41,CHPF,CHRM3,CLCA4,CLCF1,COL…	360
Cancer,Organismal Injury and Abnormalities,Respiratory Disease	Respiratory system tumor	2.78e-14		1.537	AADAC,ABCA12,ABCA13,ABCC1,ABCC3,ABCC5,ABCD1,ABCF3,ABHD3,ABL2,ACLY,ACOX2,ACTR3C,ADAM12,ADAM17,ADAM9,ADAR,ADD3,ADGRE5,ADGRG6,ADH1C,ADH7,ADRB2,AFAP1-AS1,AGAP1,AGR2,AGRN,AKR1B1,AKR1B15,AKR1C3,ALCAM,ALDH1L1,ALDOC,ALG3,ALMS1,ALOX12,ANKRD13A,ANXA3,AOPEP,APMAP,APOC1,APOD,AREG,ARFGEF3,ARHGAP8/PRR5-ARHGAP8,ARL4C,ARMCX3,ARRB2,ARTN,ASAP2,ASB7,ASMTL,ASNS,ASXL2,ATF7IP2,ATG13,ATG9B,ATP10B,ATP11A,ATP11C,ATP13A4,…	592
Cancer,Hematological Disease,Organismal Injury and Abnormalities	Hematopoietic neoplasm	3.17e-14		-0.074	ABAT,ABCA12,ABCA13,ABCA4,ABCC1,ABCC3,ABCD1,ABCG1,ABL2,ACLY,ACSS1,ADAM17,ADAM9,ADAR,ADCY3,ADD3,ADRB2,AGAP1,AIM2,AKAP13,AKAP17A,ALDH2,ALDH4A1,ALDH7A1,ALDH9A1,ALMS1,ALOX12,ANXA3,APCDD1,APOBEC3A,ARHGAP26,ASAP2,ASMTL,ASXL2,ATP11A,ATP13A5,ATP2B4,ATR,B3GNT3,B4GALNT3,BAG2,BASP1,BCAS3,BCAT1,BCL11B,BCL2L1,BCL2L11,BID,BMP7,BNIP3,BRAF,BRD4,BST2,BTN3A2,C1S,C3,CA2,CADM1,CAPN12,CASP7,CBFA2T2,CBLB,CCL2,CCL26,CCL…	476
Cancer,Hematological Disease,Immunological Disease,Organismal Injury and Abnormalities	Neoplasia of leukocytes	3.32e-14		-0.193	ABAT,ABCA13,ABCC1,ABCC3,ABCD1,ABCG1,ABL2,ACLY,ACSS1,ADAM9,ADAR,ADCY3,ADD3,ADRB2,AGAP1,AIM2,ALDH9A1,ALOX12,APOBEC3A,ARHGAP26,ASAP2,ASMTL,ASXL2,ATP11A,ATP13A5,ATR,B3GNT3,BAG2,BASP1,BCAT1,BCL11B,BCL2L1,BCL2L11,BID,BMP7,BRAF,BRD4,BST2,BTN3A2,C3,CA2,CADM1,CASP7,CBLB,CCL2,CCL26,CCL4,CCL5,CCND2,CD36,CD3D,CD52,CD68,CDC42EP2,CDC42EP3,CDH1,CDKN2A,CDKN2B,CDKN2C,CEACAM5,CEMIP,CEP41,CHPF,CHRM3,CLCA4,COL14A1,C…	352
Tissue Development	Growth of epithelial tissue	3.5e-14	Increased	2.975	ADAM17,AGR2,ALDH3A2,ALMS1,AREG,BCL11B,BID,BMP7,BRAF,C3,CASK,CCL2,CCL26,CCL5,CCND2,CD276,CD36,CDH1,CDKN2A,CDKN2B,CDKN2C,CEACAM1,CHRM3,CLDN1,COL18A1,COL4A2,CRYAB,CTSV,CUX1,CXCL8,CXCR2,DLG1,DLX5,DSG2,EAF2,ECM1,EGFL7,EGFR,EGR3,EMC10,EPPK1,ERBB3,ESR1,F11R,F12,FADD,FAS,FGFR1,FGFR3,FHL2,FST,FZD8,G6PD,GATA3,GBP1,GDF15,GRHL3,HAS3,HEY1,HIF1A,HMOX1,HOXB7,HOXC9,IFT74,IFT80,IGF1R,IGFBP7,IL18,INSR,ITGB8,KIT,KL…	137
Cell-To-Cell Signaling and Interaction	Adhesion of tumor cell lines	3.71e-14		1.775	ADAM12,ADAM17,ADAM9,ADD3,ALCAM,BMP7,CASP14,CCL2,CCL4,CCN3,CD99,CDH1,CTTN,CXCL8,DAG1,DKK3,DSG2,EGFL7,EGFR,EGR3,EPCAM,EPHB6,ERBB3,F11R,FUT3,FUT6,FXYD5,FYB1,GALNT6,GATA3,GDF15,GLRX,GNA13,HAS3,ICAM1,IGF1R,IL18,IRS1,ITGA2,LAMC2,LASP1,LGALS4,MET,MGAT5,MUC1,MUC4,MYO6,NEU1,PAK2,PARVB,PIK3R1,PLD1,PLEKHA2,PNPLA2,PPARD,PTPN6,PXN,S100P,SERPINB2,SLC12A6,SPP1,SRGN,ST6GAL1,STAT1,SUSD3,TCIM,TFF3,TGM2,THBD,TNC,TN…	75
Cancer,Organismal Injury and Abnormalities	Lymphohematopoietic neoplasia	3.83e-14		0.298	ABAT,ABCA12,ABCA13,ABCA4,ABCC1,ABCC3,ABCD1,ABCG1,ABL2,ACLY,ACSS1,ADAM12,ADAM17,ADAM9,ADAR,ADCY3,ADD3,ADRB2,AGAP1,AIM2,AKAP13,AKAP17A,ALDH2,ALDH4A1,ALDH7A1,ALDH9A1,ALMS1,ALOX12,ANXA3,APCDD1,APOBEC3A,ARHGAP26,ASAP2,ASMTL,ASXL2,ATP11A,ATP13A5,ATP2B4,ATR,B3GNT3,B4GALNT3,BAG2,BASP1,BCAS3,BCAT1,BCL11B,BCL2L1,BCL2L11,BID,BMP7,BNIP3,BRAF,BRD4,BST2,BTN3A2,C1S,C3,CA2,CADM1,CAPN12,CASP7,CBFA2T2,CBLB,CCL2,CC…	477
Cancer,Gastrointestinal Disease,Organismal Injury and Abnormalities	Upper gastrointestinal carcinoma	4.12e-14		1.067	AADAC,ABAT,ABCA12,ABCA13,ABCA4,ABCC1,ABCC5,ABCF3,ABCG1,ABHD3,ABL2,ACAP2,ACAT1,ACSS1,ACTR3C,ADAM12,ADAM17,ADAM9,ADAMTSL4,ADD3,ADGRE5,ADGRL1,AFAP1-AS1,AGAP1,AGRN,AIM2,AKAP13,AKAP17A,AKR1C1/AKR1C2,ALCAM,ALDH2,ALMS1,ANKRD13A,ANKRD65,AP3M2,AREG,ARFGEF3,ARHGAP26,ARRB2,ARSJ,ASAP2,ASNS,ASRGL1,ASXL2,ATF7IP2,ATG10,ATG9B,ATP11A,ATP11B,ATP13A3,ATP13A4,ATP2C1,ATP6V1C2,ATP9A,ATR,AVEN,AZGP1,BACE1,BAG2,BCAM,BCAS…	586
Cancer,Hematological Disease,Organismal Injury and Abnormalities	Myeloid or lymphoid neoplasm	4.41e-14		-0.356	ABAT,ABCA12,ABCA13,ABCA4,ABCC1,ABCC3,ABCD1,ABCG1,ABL2,ACLY,ACSS1,ADAM17,ADAM9,ADAR,ADCY3,ADD3,ADRB2,AGAP1,AIM2,AKAP13,AKAP17A,ALDH4A1,ALDH7A1,ALDH9A1,ALMS1,ALOX12,ANXA3,APCDD1,APOBEC3A,ARHGAP26,ASAP2,ASMTL,ASXL2,ATP11A,ATP13A5,ATP2B4,ATR,B3GNT3,B4GALNT3,BAG2,BASP1,BCAS3,BCAT1,BCL11B,BCL2L1,BCL2L11,BID,BMP7,BRAF,BRD4,BST2,BTN3A2,C1S,C3,CA2,CADM1,CAPN12,CASP7,CBFA2T2,CBLB,CCL2,CCL26,CCL4,CCL5,CCND2…	472
Cancer,Cellular Development,Cellular Growth and Proliferation,Organismal Injury and Abnormalities,Tumor Morphology	Proliferation of tumor cells	5.66e-14	Increased	3.587	ACLY,AKR1B1,APCDD1,AREG,BCL2L1,BIK,BMP7,BNIP3,BNIP3L,BRAF,CA12,CCN3,CDH1,CDKN2A,CDKN2B,CEACAM1,CTSV,CXCL8,CXCR2,DNMT3A,EGFR,EIF2AK3,ERBB3,ESR1,FAS,FGFR1,FGFR3,FHL2,FST,GCH1,GDF15,GFM1,HIF1A,HMGB3,HMOX1,HPGD,ICMT,IDO1,IGF1R,IGFBP3,IGFBP7,IL18,IL32,INKA1,INSR,IRS1,KIT,LCN2,LGALS1,LPAR2,LRRC4,MET,MSI2,MUC1,NCOA1,NF1,NOTCH3,NR2F2,NTS,PDK1,PEG10,PFKFB3,PHC3,PIK3CA,PLAT,PLCE1,PLD1,PPARD,PRKCE,PRKCI,PRS…	97
Lipid Metabolism,Molecular Transport,Small Molecule Biochemistry	Concentration of lipid	5.95e-14		1.586	A4GALT,AADAC,ABCA4,ABCC3,ABCD1,ABCG1,ACAT1,ACLY,ACSS1,ADH1C,ADRB2,AKR1B1,ALOX12,APOC1,APOD,AQP3,AZGP1,BCL11B,BCL2L1,BID,BMP7,C1QA,C3,CCDC80,CCL2,CD36,CDKN2C,CEACAM1,CES1,CHKA,CHRM3,CIDEB,COL18A1,CPT1A,CRAT,CRTC3,CXCL8,CYP11A1,CYP1A1,CYP1B1,CYP3A5,DEGS1,DHCR7,DIO2,DKK3,E2F3,EDN3,EGFR,EHHADH,EIF2AK3,ELOVL4,ELOVL5,ELOVL6,EPHX2,ESR1,FABP5,FADD,FAS,FMO3,FOXA1,G6PD,GAL,GNLY,GPAT3,GPM6B,GPRC5A,GRHL3,GST…	156
Cancer,Hematological Disease,Organismal Injury and Abnormalities	Neoplasia of blood cells	7.98e-14		-0.243	ABAT,ABCA12,ABCA13,ABCA4,ABCC1,ABCC3,ABCD1,ABCG1,ABL2,ACLY,ACSS1,ADAM17,ADAM9,ADAR,ADCY3,ADD3,ADRB2,AGAP1,AIM2,AKAP13,AKAP17A,ALDH4A1,ALDH7A1,ALDH9A1,ALMS1,ALOX12,ANXA3,APCDD1,APOBEC3A,ARHGAP26,ASAP2,ASMTL,ASXL2,ATP11A,ATP13A5,ATP2B4,ATR,B3GNT3,B4GALNT3,BAG2,BASP1,BCAS3,BCAT1,BCL11B,BCL2L1,BCL2L11,BID,BMP7,BRAF,BRD4,BST2,BTN3A2,C1S,C3,CA2,CADM1,CAPN12,CASP7,CBFA2T2,CBLB,CCL2,CCL26,CCL4,CCL5,CCND2…	464
Cancer,Organismal Injury and Abnormalities	Metastatic solid tumor	9.69e-14		1.707	ABAT,ABCC3,ABL2,ADAM12,ADAM9,ADAR,ADIRF,AGR2,AKR1C1/AKR1C2,AKR1C3,ASXL2,ATP2C1,ATR,BCL2L1,BCL2L11,BEX4,BRAF,C3,CALU,CCAT1,CCL2,CCL5,CCND2,CD36,CDH1,CDKN2A,CDKN2C,CEACAM5,CEMIP,CLDN3,COL18A1,COL4A1,COL4A2,CRABP2,CXCL8,CYP3A5,DSG2,E2F3,EGFL7,EGFR,EMP1,ENAH,EPCAM,EPHB6,EPSTI1,ERBB3,ESR1,FADD,FAS,FGFR1,FGFR3,FRK,FST,FUT3,FUT6,GATA3,GCH1,GDF15,GLRX,HCLS1,HELB,HIF1A,HMOX1,HOXA10,HOXC10,ICAM1,IDO1,IDS,I…	127
Cancer,Hematological Disease,Organismal Injury and Abnormalities	Hematologic cancer	9.91e-14		-0.001	ABAT,ABCA12,ABCA13,ABCA4,ABCC1,ABCC3,ABCD1,ABCG1,ABL2,ACLY,ACSS1,ADAM9,ADAR,ADCY3,ADD3,ADRB2,AGAP1,AIM2,AKAP13,AKAP17A,ALDH2,ALDH4A1,ALDH7A1,ALDH9A1,ALMS1,ALOX12,APCDD1,APOBEC3A,ARHGAP26,ASAP2,ASMTL,ASXL2,ATP11A,ATP13A5,ATP2B4,ATR,B3GNT3,B4GALNT3,BAG2,BASP1,BCAS3,BCAT1,BCL11B,BCL2L1,BCL2L11,BID,BMP7,BRAF,BRD4,BST2,BTN3A2,C1S,C3,CA2,CADM1,CAPN12,CASP7,CBFA2T2,CBLB,CCL2,CCL26,CCL4,CCL5,CCND2,CD36,C…	467
Cancer,Organismal Injury and Abnormalities	Lymphohematopoietic cancer	1.36e-13		0.265	ABAT,ABCA12,ABCA13,ABCA4,ABCC1,ABCC3,ABCD1,ABCG1,ABL2,ACLY,ACSS1,ADAM12,ADAM9,ADAR,ADCY3,ADD3,ADRB2,AGAP1,AIM2,AKAP13,AKAP17A,ALDH2,ALDH4A1,ALDH7A1,ALDH9A1,ALMS1,ALOX12,APCDD1,APOBEC3A,ARHGAP26,ASAP2,ASMTL,ASXL2,ATP11A,ATP13A5,ATP2B4,ATR,B3GNT3,B4GALNT3,BAG2,BASP1,BCAS3,BCAT1,BCL11B,BCL2L1,BCL2L11,BID,BMP7,BRAF,BRD4,BST2,BTN3A2,C1S,C3,CA2,CADM1,CAPN12,CASP7,CBFA2T2,CBLB,CCL2,CCL26,CCL4,CCL5,CCND2…	468
Tissue Morphology	Quantity of cells	1.98e-13	Increased	2.312	ABCA4,ABCG1,ABL2,ACAT1,ADAM12,ADAM17,ADAM9,ADD3,ADGRE5,ADRB2,AGR2,AGRN,AIM2,AKAP13,ALCAM,ALDH2,APOD,ARNTL2,ARRB2,ATG16L2,ATP11C,ATP13A5,ATP2C1,BACE1,BCL11B,BCL2L1,BCL2L11,BID,BIK,BMP7,BNIP3L,BOC,BRAF,C1QA,C3,CADM1,CAMK2D,CBLB,CBR3,CCL2,CCL4,CCL5,CCND2,CD276,CD36,CD3D,CDH1,CDKN2A,CDKN2B,CDKN2C,CES1,CHST2,CLCF1,CLDN1,CLEC7A,CLIC4,COL17A1,COL18A1,CORO1A,CP,CREB3L2,CRTC3,CRYAB,CTSV,CXCL16,CXCL17,CXCL…	296
Cancer,Gastrointestinal Disease,Organismal Injury and Abnormalities	Colon carcinoma	2.39e-13		0.777	ABCA12,ABCA13,ABCA4,ABCC1,ABCC3,ABCC5,ABCD1,ABCF3,ABHD2,ABL2,ACAP2,ACAT1,ACLY,ADAM12,ADAM17,ADAMTSL4,ADAR,ADCY3,ADD3,ADGRE5,ADGRG6,ADGRL1,AGBL5,AGRN,AIM2,AKAP13,AKAP17A,AKR1B1,ALDH1L1,ALDH2,ALMS1,AOPEP,AP3M2,APCDD1,APOD,AREG,ARFGAP3,ARFGEF3,ARHGAP4,ARHGAP8/PRR5-ARHGAP8,ARHGEF2,ARNTL2,ARSJ,ASAP2,ASB7,ASMTL,ASNS,ASXL2,ATF7IP2,ATG10,ATG9B,ATP10B,ATP11A,ATP11B,ATP11C,ATP13A1,ATP13A3,ATP13A4,ATP13A5,A…	598
Cardiovascular System Development and Function,Organismal Development	Vasculogenesis	2.9e-13	Increased	2.279	ABCA4,ADAM17,ADAM9,AKR1B1,ALCAM,ALOX12,AP3M2,AP3S2,BACE1,BAG4,BCAS3,BMP7,BRAF,C1QA,C3,CCL2,CCL26,CCN3,CD276,CD36,CDH1,CDKN2A,CDKN2B,CEACAM1,CLIC4,COL18A1,COL4A1,COL4A2,CPLANE1,CRYAB,CXCL8,CXCR2,CYP1B1,DLG1,DLL1,E2F3,EAF2,ECM1,ECT2,EGFL6,EGFL7,EGLN3,EGR3,EMC10,EMP1,EPHB2,EPHB3,EPHX2,ERO1A,ESR1,ETV2,F11R,F12,FAS,FGF12,FGFR1,FGFR3,FURIN,G6PD,GBP1,GLRX,GNA13,HAS3,HEY1,HIF1A,HK2,HMOX1,HOXC9,ICAM1,IGF1…	152
Lipid Metabolism,Molecular Transport,Small Molecule Biochemistry	Concentration of fatty acid	3.3e-13		1.65	ABCA4,ABCD1,ACLY,ACSS1,ADRB2,AKR1B1,ALOX12,APOC1,APOD,AZGP1,BCL2L1,C3,CCDC80,CD36,CES1,CIDEB,CPT1A,CRAT,CRTC3,CXCL8,CYP1A1,CYP1B1,EGFR,EHHADH,ELOVL5,ELOVL6,EPHX2,FABP5,FMO3,G6PD,GPRC5A,HMOX1,HPGD,HSD17B4,ICMT,IGF2BP2,IGFBP3,IL18,IL1R2,INPP5K,INSR,IRS1,KDM3A,LCN2,LTB4R,MFSD2A,MGLL,NAPEPLD,NCEH1,NDUFA4L2,NMU,NTS,P2RX4,PIK3CA,PLAAT3,PLTP,PNPLA2,PPARD,PRKCI,PTGES,PTGS1,SCARB1,SCD,SIX1,SLC2A1,SNCA,SRE…	71
Cancer,Organismal Injury and Abnormalities,Reproductive System Disease	Uterine tumor	3.3e-13			AADAC,ABAT,ABCA12,ABCA13,ABCA4,ABCC1,ABCD1,ABHD2,ABL2,ACADSB,ACAP2,ACOX2,ACSS1,ADAM12,ADAM9,ADAMTSL4,ADD3,ADGRE5,AGAP1,AGBL5,AKAP17A,AKR1B1,AKR1C1/AKR1C2,ALDH1L1,ALDH2,ALDH3A2,ALDH3B2,ALDH4A1,ALMS1,ANXA3,AP3S2,APOBEC3A,APOD,APOL2,ARFGEF3,ARHGAP26,ARHGAP27,ARHGAP4,ARHGEF2,ARL4D,ARNTL2,ASB7,ASMTL,ASRGL1,ASXL2,ATG16L2,ATG9B,ATP10B,ATP11A,ATP11B,ATP11C,ATP13A1,ATP13A3,ATP13A5,ATP2C1,ATP6V0E2,ATP9A,AT…	617
Cancer,Organismal Injury and Abnormalities,Reproductive System Disease	Male genital neoplasm	3.49e-13	Increased	2.605	ABCA12,ABCA13,ABCA4,ABCC1,ABCC5,ABCF3,ABHD3,ABL2,ACLY,ACOX2,ADAD2,ADAM17,ADAM9,ADAR,ADD3,ADGRE5,ADGRG6,AGR2,AKAP13,AKR1B1,AKR1C3,ALDH1L1,ALDH2,ALDH3B2,ALDH4A1,ALDH7A1,ALDH9A1,ALMS1,ANKRD13A,ANXA3,APMAP,APOD,ARFGAP3,ARFGEF3,ASAP2,ASMTL,ASNS,ASPRV1,ASXL2,ATG13,ATP10B,ATP11A,ATP11C,ATP13A1,ATP13A4,ATP2B4,ATR,B4GALNT3,BACE1,BAG4,BAIAP2L1,BCAS3,BCL11B,BCL2L1,BCL2L11,BLMH,BNIP3L,BNIPL,BRAF,BRF2,C12orf5…	498
Cancer,Organismal Injury and Abnormalities,Reproductive System Disease	Prostatic tumor	4.26e-13	Increased	2.407	ABCA12,ABCA13,ABCA4,ABCC1,ABCC5,ABCF3,ABHD3,ABL2,ACLY,ACOX2,ADAD2,ADAM17,ADAM9,ADAR,ADD3,ADGRE5,ADGRG6,AGR2,AKAP13,AKR1B1,AKR1C3,ALDH1L1,ALDH2,ALDH3B2,ALDH4A1,ALDH7A1,ALDH9A1,ALMS1,ANKRD13A,ANXA3,APMAP,APOD,ARFGAP3,ARFGEF3,ASAP2,ASMTL,ASNS,ASPRV1,ASXL2,ATG13,ATP10B,ATP11A,ATP11C,ATP13A1,ATP13A4,ATP2B4,ATR,B4GALNT3,BACE1,BAG4,BAIAP2L1,BCAS3,BCL11B,BCL2L1,BCL2L11,BNIP3L,BNIPL,BRAF,BRF2,C12orf56,C1S…	487
Cancer,Gastrointestinal Disease,Organismal Injury and Abnormalities	Colorectal adenocarcinoma	4.33e-13			ABCA12,ABCA13,ABCA4,ABCC1,ABCC3,ABCC5,ABCD1,ABCF3,ABHD2,ABL2,ACAP2,ACAT1,ACLY,ADAM12,ADAM17,ADAMTSL4,ADAR,ADCY3,ADD3,ADGRE5,ADGRG6,ADGRL1,ADH7,AGBL5,AGRN,AIM2,AKAP13,AKAP17A,AKR1B1,AKR1C1/AKR1C2,ALDH1L1,ALDH2,ALMS1,AOPEP,AP3M2,APOD,ARFGAP3,ARFGEF3,ARHGAP4,ARHGAP8/PRR5-ARHGAP8,ARHGEF2,ARNTL2,ARSJ,ASAP2,ASB7,ASMTL,ASNS,ASXL2,ATF7IP2,ATG10,ATG9B,ATP10B,ATP11A,ATP11B,ATP11C,ATP13A1,ATP13A3,ATP13A4,AT…	609
Cancer,Organismal Injury and Abnormalities,Respiratory Disease	Lung tumor	4.38e-13		1.21	AADAC,ABCA12,ABCA13,ABCC1,ABCC3,ABCC5,ABCD1,ABCF3,ABHD3,ABL2,ACLY,ACOX2,ACTR3C,ADAM12,ADAM17,ADAM9,ADAR,ADD3,ADGRE5,ADGRG6,ADH1C,ADH7,ADRB2,AFAP1-AS1,AGAP1,AGR2,AGRN,AKR1B1,AKR1B15,ALCAM,ALDH1L1,ALDOC,ALG3,ALMS1,ALOX12,ANKRD13A,ANXA3,AOPEP,APMAP,APOC1,APOD,AREG,ARHGAP8/PRR5-ARHGAP8,ARL4C,ARMCX3,ARRB2,ARTN,ASB7,ASMTL,ASNS,ASXL2,ATF7IP2,ATG13,ATP10B,ATP11A,ATP11C,ATP13A4,ATP6V1C2,ATP9A,ATR,AVEN,AVL…	550
Inflammatory Response	Inflammation of absolute anatomical region	5.39e-13	Decreased	-2.326	ABAT,ABCA4,ABCC1,ABCG1,ADAM17,ADRB2,AGR2,ALCAM,ALDH2,ALOX12,ANXA3,APOL1,AREG,ARRB2,ASNS,ATP11C,BCAS1,BCL2L1,BCL2L11,BID,C1QA,C3,CA12,CA2,CAPN5,CASP7,CBFA2T2,CBLB,CCL2,CCL4,CCL5,CD177,CD276,CD36,CD68,CD99,CDC42EP3,CDH1,CDKN2A,CEACAM1,CEACAM5,CEACAM6,CEACAM7,CEMIP,CEP41,CHRM3,CKMT1A/CKMT1B,CLEC7A,COL17A1,COL4A1,CORO1A,COTL1,CTSV,CTTN,CXCL16,CXCL8,CXCR2,CYP11A1,CYP1A1,DHCR7,DHRS9,DLL1,DNASE1,DUOXA2,…	208
Organismal Injury and Abnormalities,Renal and Urological Disease	Renal lesion	5.79e-13	Increased	2.236	ACAT1,ACOX2,ADAM17,ADAMTSL4,ALDH7A1,ALMS1,APOD,ARFGEF3,ARHGAP26,ASMTL,ASNS,ASRGL1,ASXL2,ATF7IP2,ATP11B,ATP13A3,ATR,BASP1,BCL2L1,BMP7,BNIP3L,BRAF,C1S,C2,C3,CADM1,CALB1,CCDC80,CCL2,CCL4,CCND2,CD276,CD68,CDC14B,CDC42EP3,CDH1,CDKN2A,CDKN2B,CDKN2C,CENPP,CES2,CTDSPL,CTNNAL1,CXCL16,CXCL8,CYP1A1,CYP1B1,CYP3A5,CYP4F3,DEFB1,DNAJC10,DNMT3A,E2F3,EGFR,EGR3,EHHADH,ELOVL5,EMC10,EPHB2,EPHB6,EPPK1,ERBB3,ERLIN2,ES…	227
Cancer,Organismal Injury and Abnormalities	Thoracic neoplasm	6.81e-13		1.25	AADAC,ABCA12,ABCA13,ABCC1,ABCC3,ABCC5,ABCD1,ABCF3,ABHD3,ABL2,ACLY,ACOX2,ACTR3C,ADAM12,ADAM17,ADAM9,ADAR,ADD3,ADGRE5,ADGRG6,ADH1C,ADH7,ADRB2,AFAP1-AS1,AGAP1,AGR2,AGRN,AKR1B1,AKR1B15,ALCAM,ALDH1L1,ALDOC,ALG3,ALMS1,ALOX12,ANKRD13A,ANXA3,AOPEP,APMAP,APOC1,APOD,AREG,ARHGAP8/PRR5-ARHGAP8,ARL4C,ARMCX3,ARRB2,ARTN,ASB7,ASMTL,ASNS,ASXL2,ATF7IP2,ATG13,ATP10B,ATP11A,ATP11C,ATP13A4,ATP6V1C2,ATP9A,ATR,AVEN,AVL…	551
Cancer,Hematological Disease,Immunological Disease,Organismal Injury and Abnormalities	Tumorigenesis of lymphocytes	6.81e-13		-0.079	ABAT,ABCA13,ABCC1,ABCC3,ABCD1,ABCG1,ABL2,ACLY,ACSS1,ADAM9,ADAR,ADD3,ADRB2,AGAP1,AIM2,ALDH9A1,ALOX12,APOBEC3A,ASAP2,ASMTL,ASXL2,ATP11A,ATP13A5,ATR,B3GNT3,BAG2,BASP1,BCAT1,BCL11B,BCL2L1,BCL2L11,BID,BMP7,BRAF,BRD4,BST2,BTN3A2,C3,CA2,CASP7,CBLB,CCL2,CCL26,CCL4,CCL5,CCND2,CD36,CD3D,CD52,CD68,CDC42EP2,CDC42EP3,CDH1,CDKN2A,CDKN2B,CDKN2C,CEACAM5,CEMIP,CEP41,CHPF,CHRM3,CLCA4,COL14A1,COL17A1,COL18A1,COL4A1…	334
Cellular Movement	Cellular infiltration	8.31e-13		1.446	ABCG1,ADAM17,ADRB2,AIM2,AKR1B1,ALDH2,ANXA3,APOD,AREG,ARRB2,BCL11B,BID,BRAF,C2,C3,CBLB,CCL2,CCL4,CCL5,CD276,CD36,CES1,CORO1A,CRYAB,CTSC,CTTN,CUX1,CXCL16,CXCL17,CXCL8,CXCR2,EGFL7,EGFR,EGLN3,EPHX2,ESR1,FAS,FST,GBP1,GJB2,HIF1A,HMOX1,ICAM1,IDO1,IGFBP3,IL18,IL32,IRX2,KCNE3,KPNA4,LCN2,LGALS1,LIMK1,LTB4R,LYN,MAP3K14,MAP3K5,MDK,MET,MGAT5,MIB1,MTAP,MYLK,NAAA,NCF1,NDST1,NMU,NPC1,PDGFA,PIK3R1,PIP4K2C,PLAT,PL…	100
Gastrointestinal Disease,Inflammatory Response	Inflammation of gastrointestinal tract	1.18e-12		-0.77	ABCC1,ADAM17,AGR2,ALOX12,APOBEC3A,AREG,ATP11C,ATP13A5,BID,C3,CA2,CBFA2T2,CCL2,CCL26,CCL5,CD177,CDC42EP3,CDH1,CDKN2A,CEACAM1,CEACAM5,CEACAM6,CEACAM7,CEMIP,CEP41,CES1,CFI,CHRM3,CKMT1A/CKMT1B,CLEC7A,CORO1A,CTSV,CXCL8,CXCR2,CYP11A1,DHRS9,DUOXA2,ECM1,EGLN3,EIF2AK3,ENDOU,EPPK1,ESR1,FAS,FGFR3,FLG,GABRP,GBP2,GBP6,GCH1,GLG1,GPX2,GRIN2D,HIF1A,HMOX1,HPGD,ICAM1,IDO1,IGKC,IL18,ITGB8,KHDC1L,KIT,KRT16,LCN2,LGAL…	109
Cellular Assembly and Organization,Cellular Function and Maintenance	Microtubule dynamics	1.31e-12	Increased	2.848	ABCC1,ABCG1,ABL2,ACAP2,ADCY3,ADGRG6,AGRN,ALCAM,ALMS1,AQP5,AREG,ARHGAP4,ARHGAP8/PRR5-ARHGAP8,ARHGEF2,ARRB2,ASB7,ATP2C1,B4GALT5,BACE1,BAG4,BASP1,BCAS3,BCL11B,BMP7,BOC,BRAF,BST2,BTBD3,C1QA,C2CD3,C3,CALML3,CALU,CCL2,CCL5,CCN3,CDC42BPA,CDC42EP2,CDH1,CEACAM1,CEP290,CEP41,CGN,CORO1A,CPLANE1,CRIP1,CRYAB,CTSV,CTTN,CXCL8,CXCR2,DAG1,DIP2B,DKK3,DLG1,DLX5,DOCK5,ECT2,EFNA3,EGFR,EGR3,EHD1,EMC10,ENAH,EPHA4,EPHB2…	205
Cancer,Endocrine System Disorders,Organismal Injury and Abnormalities,Reproductive System Disease	Serous ovarian adenocarcinoma	1.47e-12			ANXA8/ANXA8L1,ARL4C,ATR,BRAF,CDH1,CDKN2A,CDKN2C,CLDN3,CP,CTNNAL1,DNMT3A,E2F3,EGFR,EPCAM,EPHB6,EPPK1,FGFR3,GATA3,GNA13,H1-2,H2BC5,HPS3,KDM4B,KIT,KLK6,KLK7,KRT7,LCN2,LRP8,MET,MSLN,MUC1,MUC16,NF1,NFE2L3,NOTCH3,PIK3CA,PIK3R1,PTGES,PTGS1,RASSF9,RGCC,SEMA3C,SLC40A1,SNAI2,SPP1,STAT1,TBL1XR1,TFRC,TMEM176B,TNK2,TP53,TSPAN4,TWIST1,VAV3,WFDC2	56
Cancer,Organismal Injury and Abnormalities,Reproductive System Disease	Prostate cancer	1.49e-12		1.886	ABCA12,ABCA13,ABCA4,ABCC1,ABCC5,ABCF3,ABHD3,ABL2,ACLY,ACOX2,ADAD2,ADAM17,ADAM9,ADAR,ADD3,ADGRE5,ADGRG6,AGR2,AKAP13,AKR1B1,AKR1C3,ALDH1L1,ALDH2,ALDH3B2,ALDH4A1,ALDH7A1,ALDH9A1,ALMS1,ANKRD13A,ANXA3,APMAP,APOD,ARFGAP3,ARFGEF3,ASAP2,ASMTL,ASNS,ASPRV1,ASXL2,ATG13,ATP10B,ATP11A,ATP11C,ATP13A1,ATP13A4,ATP2B4,ATR,B4GALNT3,BACE1,BAG4,BAIAP2L1,BCAS3,BCL11B,BCL2L1,BCL2L11,BNIP3L,BNIPL,BRAF,BRF2,C12orf56,C1S…	482
Cancer,Organismal Injury and Abnormalities,Reproductive System Disease	Malignant neoplasm of male genital organ	1.64e-12		1.886	ABCA12,ABCA13,ABCA4,ABCC1,ABCC5,ABCF3,ABHD3,ABL2,ACLY,ACOX2,ADAD2,ADAM17,ADAM9,ADAR,ADD3,ADGRE5,ADGRG6,AGR2,AKAP13,AKR1B1,AKR1C3,ALDH1L1,ALDH2,ALDH3B2,ALDH4A1,ALDH7A1,ALDH9A1,ALMS1,ANKRD13A,ANXA3,APMAP,APOD,ARFGAP3,ARFGEF3,ASAP2,ASMTL,ASNS,ASPRV1,ASXL2,ATG13,ATP10B,ATP11A,ATP11C,ATP13A1,ATP13A4,ATP2B4,ATR,B4GALNT3,BACE1,BAG4,BAIAP2L1,BCAS3,BCL11B,BCL2L1,BCL2L11,BLMH,BNIP3L,BNIPL,BRAF,BRF2,C12orf5…	489
Cancer,Organismal Injury and Abnormalities,Respiratory Disease	Lung cancer	1.69e-12		1.711	AADAC,ABCA12,ABCA13,ABCC1,ABCC3,ABCC5,ABCD1,ABCF3,ABHD3,ABL2,ACLY,ACOX2,ACTR3C,ADAM12,ADAM17,ADAM9,ADAR,ADD3,ADGRE5,ADGRG6,ADH1C,ADH7,ADRB2,AFAP1-AS1,AGAP1,AGR2,AGRN,AKR1B1,AKR1B15,ALCAM,ALDH1L1,ALDOC,ALG3,ALMS1,ALOX12,ANKRD13A,ANXA3,AOPEP,APMAP,APOC1,APOD,AREG,ARHGAP8/PRR5-ARHGAP8,ARL4C,ARMCX3,ARRB2,ARTN,ASB7,ASMTL,ASNS,ASXL2,ATF7IP2,ATG13,ATP10B,ATP11A,ATP11C,ATP13A4,ATP6V1C2,ATP9A,ATR,AVEN,AVL…	542
Cancer,Organismal Injury and Abnormalities	Intrathoracic malignant tumor	1.97e-12		1.754	AADAC,ABCA12,ABCA13,ABCC1,ABCC3,ABCC5,ABCD1,ABCF3,ABHD3,ABL2,ACLY,ACOX2,ACTR3C,ADAM12,ADAM17,ADAM9,ADAR,ADD3,ADGRE5,ADGRG6,ADH1C,ADH7,ADRB2,AFAP1-AS1,AGAP1,AGR2,AGRN,AKR1B1,AKR1B15,ALCAM,ALDH1L1,ALDOC,ALG3,ALMS1,ALOX12,ANKRD13A,ANXA3,AOPEP,APMAP,APOC1,APOD,AREG,ARHGAP8/PRR5-ARHGAP8,ARL4C,ARMCX3,ARRB2,ARTN,ASB7,ASMTL,ASNS,ASXL2,ATF7IP2,ATG13,ATP10B,ATP11A,ATP11C,ATP13A4,ATP6V1C2,ATP9A,ATR,AVEN,AVL…	543
Molecular Transport	Transport of molecule	2.1e-12	Increased	4.731	ABAT,ABCA12,ABCA4,ABCC1,ABCC3,ABCC5,ABCD1,ABCG1,ACAT1,ACLY,ADAM9,ADRB2,AKAP13,AKR1C1/AKR1C2,AP3S2,APOC1,APOL1,AQP3,AQP5,ARL4D,ATP11A,ATP11B,ATP11C,ATP13A1,ATP13A4,ATP13A5,ATP2B4,ATP2C1,ATP6V0E2,ATP6V1C2,BCL11B,BCL2L11,BID,BMP7,BRAF,C3,CA12,CA2,CALB1,CAMK2D,CASK,CBLB,CCL2,CCL5,CD36,CDH1,CEP290,CES1,CHCHD4,CHKA,CHRM3,CIDEB,CLCA4,CLIC4,CORO1A,CP,CPT1A,CRAT,CREB3L2,CRYAB,CRYM,CTSA,CTTN,CXCL8,DIO2,DLG…	254
Organismal Development	Morphology of body cavity	2.31e-12			ABCA12,ABCC1,ABCG1,ABL2,ADAM12,ADAM17,ADAM9,ADAR,ADGRE5,ADH1C,ADRB2,AGR2,AKAP13,AKR1B1,APOL1,AREG,ARFGEF3,ARRB2,AZGP1,BCAM,BCAS3,BCL11B,BCL2L1,BCL2L11,BID,BIK,BMP7,BNIP3,BNIP3L,BRAF,C3,CA2,CADM1,CAMK2D,CASP7,CBFA2T2,CCN3,CCND2,CD36,CDC42EP3,CDKN2A,CDKN2B,CDKN2C,CEACAM1,CES1,CFI,CHRM3,CIDEB,CLEC7A,COL18A1,CP,CPT1A,CREB3L2,CRYAB,CSRP2,CTSA,CTSC,CTSV,CUX1,CXCR2,CYP11A1,CYP1A1,DAG1,DENND1B,DEPTOR,DHC…	261
Cancer,Organismal Injury and Abnormalities	Visceral metastasis	2.4e-12		1.434	ADAM12,ADIRF,AKR1C1/AKR1C2,AKR1C3,BCL2L11,BEX4,BRAF,CALU,CCAT1,CCL2,CCL5,CCND2,CD36,CDKN2A,CDKN2C,CEACAM5,CEMIP,CLDN3,COL4A1,COL4A2,CRABP2,DSG2,EGFL7,EGFR,EMP1,ENAH,EPSTI1,ERBB3,ESR1,FAS,FGFR1,FGFR3,FRK,FST,GCH1,GDF15,GLRX,HCLS1,HIF1A,HMOX1,HOXA10,HOXC10,ICAM1,IGF1R,IGFBP7,IL18,IRS1,KDM4B,KIT,KRT8,LCN2,LGALS1,LGALS4,LIMK1,LTB4R2,LYN,MAFB,MEST,MET,NADK,NCOA3,PDGFA,PDK1,PIK3CA,PLAT,PLOD2,PRKCZ,PTGS…	86
Dermatological Diseases and Conditions,Immunological Disease,Organismal Injury and Abnormalities	Pemphigus	2.59e-12			AIM2,APOBEC3A,BCAS4,CDH1,CTTN,CXCL8,DUSP5,EIF2AK2,FABP5,GBP1,H3C10,HPSE,IFI44,IFI44L,IFI6,IFIT1,IFIT3,ISG15,KIT,LCN2,LGALSL,LTBP1,MYL9,OAS1,OAS2,OASL,PLAT,PRKAR2B,PSD3,PTGS1,PXDN,STAT1,TNFSF10,TNS1,WARS1	35
Cancer,Organismal Injury and Abnormalities	Lymphoreticular neoplasm	3.16e-12		-0.112	ABAT,ABCA12,ABCA4,ABCC1,ABCC3,ABCD1,ABCG1,ABL2,ADAM17,ADAM9,ADAR,ADRB2,AIM2,AKAP13,AKAP17A,ALDH4A1,ALDH7A1,ALDH9A1,ALMS1,ANXA3,APCDD1,APOBEC3A,ARHGAP26,ASAP2,ASMTL,ASXL2,ATP2B4,ATR,B3GNT3,B4GALNT3,BAG2,BASP1,BCAS3,BCAT1,BCL11B,BCL2L1,BCL2L11,BMP7,BRAF,BRD4,BST2,BTN3A2,C1S,C3,CADM1,CAPN12,CASP7,CBFA2T2,CBLB,CCL2,CCL26,CCL5,CCND2,CD36,CD3D,CD52,CD68,CD99,CDC42BPA,CDC42EP3,CDH1,CDKN2A,CDKN2B,CDKN2C,…	378
Cancer,Hematological Disease,Immunological Disease,Organismal Injury and Abnormalities	Lymphoma	4.5e-12		-0.135	ABAT,ABCC1,ABCG1,ABL2,ADAM9,ADAR,ADRB2,AIM2,ALDH9A1,APOBEC3A,ASAP2,ASMTL,B3GNT3,BAG2,BASP1,BCAT1,BCL11B,BCL2L1,BCL2L11,BMP7,BRAF,BRD4,BST2,BTN3A2,C3,CASP7,CBLB,CCL2,CCL26,CCL5,CCND2,CD36,CD3D,CD52,CD68,CDH1,CDKN2A,CDKN2B,CDKN2C,CHPF,CHRM3,CLCA4,COL17A1,COL18A1,COL4A1,COL4A2,CXCL16,CXCL8,CYP1B1,DDB2,DLAT,DLG1,DNMT3A,DSC3,DUSP5,E2F3,EAF2,ECE2,ECI2,EGFL7,EGFR,EHD1,EPCAM,ERBB3,F11R,FABP5,FADD,FAS,FGF…	234
Cellular Growth and Proliferation,Tissue Development	Proliferation of epithelial cells	4.68e-12	Increased	2.553	AGR2,ALDH3A2,ALMS1,AREG,BCL11B,BID,BMP7,BRAF,C3,CASK,CCL5,CCND2,CDH1,CDKN2A,CDKN2B,CDKN2C,CEACAM1,CHRM3,CLDN1,CRYAB,CTSV,CUX1,CXCL8,CXCR2,DLG1,DLX5,DSG2,EAF2,EGFR,EPPK1,ERBB3,ESR1,FADD,FAS,FGFR1,FGFR3,FHL2,FST,FZD8,GATA3,GDF15,GRHL3,HEY1,HIF1A,HOXB7,IFT74,IFT80,IGF1R,IGFBP7,IL18,INSR,ITGB8,KIT,KLF10,KLK6,KLK8,KRT16,KRT17,KRT4,LAMB1,LAMC1,LCN2,LTB4R,MAP2K6,MAP3K5,MDK,MET,NFIC,NTS,PAK2,PC,PIK3CA,PI…	102
Cancer,Hematological Disease,Organismal Injury and Abnormalities	Mature lymphocytic neoplasm	4.79e-12		0.391	ABCC1,ABCC3,ABCD1,ABCG1,ADAM9,ADAR,ADRB2,AIM2,ALOX12,APOBEC3A,ASAP2,ASMTL,ATR,BASP1,BCAT1,BCL11B,BCL2L1,BCL2L11,BMP7,BRAF,BRD4,BTN3A2,C3,CA2,CADM1,CASP7,CBLB,CCL2,CCL26,CCL4,CCL5,CCND2,CD36,CD3D,CD52,CD68,CDC42EP2,CDC42EP3,CDH1,CDKN2A,CDKN2B,CDKN2C,CEMIP,CEP41,CHPF,CLCA4,COL17A1,COL18A1,COL4A1,COL4A2,CPD,CRYAB,CTSC,CTTN,CXCL8,CYP4F11,DAP,DLG1,DNMT3A,DSC3,DUSP5,DVL3,E2F3,ECE2,ECI2,EGFR,EHD1,EIF2AK…	259
Cancer,Organismal Injury and Abnormalities,Renal and Urological Disease	Urinary tract cancer	4.88e-12	Increased	2.4	ABCA12,ABCA13,ABCC1,ABCD1,ACAT1,ACOX2,ADAM17,ADAMTSL4,AKAP13,ALDH7A1,ALMS1,APOD,ARFGEF3,ARHGAP26,ARHGAP27,ASMTL,ASNS,ASRGL1,ASXL2,ATF7IP2,ATP11B,ATP13A3,ATP9A,ATR,BARX2,BASP1,BBOX1,BCAS3,BCL2L1,BNIP3L,BRAF,C1S,C2,C2CD3,C3,CADM1,CALB1,CBFA2T2,CCDC80,CCL2,CCL4,CCND2,CD276,CD68,CD99,CDC14B,CDC42EP3,CDH1,CDKN2A,CDKN2B,CDKN2C,CENPP,CES2,CHRM3,COL14A1,COL17A1,COMMD2,CRTC3,CTDSPL,CTNNAL1,CXCL16,CXCL8,CY…	329
Cancer,Gastrointestinal Disease,Organismal Injury and Abnormalities	Colon adenocarcinoma	5.7e-12			ABCA12,ABCA13,ABCA4,ABCC1,ABCC3,ABCC5,ABCD1,ABCF3,ABHD2,ABL2,ACAP2,ACAT1,ACLY,ADAM12,ADAM17,ADAMTSL4,ADAR,ADCY3,ADD3,ADGRE5,ADGRG6,ADGRL1,AGBL5,AGRN,AIM2,AKAP13,AKAP17A,AKR1B1,ALDH1L1,ALDH2,ALMS1,AOPEP,AP3M2,APOD,ARFGAP3,ARFGEF3,ARHGAP4,ARHGAP8/PRR5-ARHGAP8,ARHGEF2,ARNTL2,ARSJ,ASAP2,ASB7,ASMTL,ASNS,ASXL2,ATF7IP2,ATG10,ATG9B,ATP10B,ATP11A,ATP11B,ATP11C,ATP13A1,ATP13A3,ATP13A4,ATP13A5,ATP2C1,ATP6V1…	582
Endocrine System Disorders,Organismal Injury and Abnormalities,Reproductive System Disease	Ovarian lesion	6.1e-12		0.404	ABAT,ABCA12,ABCA13,ABCA4,ABCC3,ABCD1,ABHD2,ADAM17,ADRB2,AGR2,AKR1B1,AKR1C1/AKR1C2,ALCAM,ALDH1L1,ALDH7A1,ANXA8/ANXA8L1,AOPEP,APCDD1,ARHGAP8/PRR5-ARHGAP8,ARL4C,ATF7IP2,ATP11B,ATP13A1,ATP13A5,ATR,AZGP1,BCL2L1,BCL2L11,BMP7,BRAF,C2CD3,C3,CAPN12,CASTOR1,CCDC80,CCL2,CCL4,CD36,CDH1,CDKN2A,CDKN2B,CDKN2C,CEACAM6,CEACAM7,CEP290,CES2,CHRM3,CLDN3,CLEC2D,CLIC4,COL18A1,COL4A1,COL4A2,COMMD8,CP,CRTC3,CTDSPL,CTNNA…	272
Cancer,Organismal Injury and Abnormalities,Reproductive System Disease	Breast or ovarian carcinoma	7.18e-12		0.402	ABAT,ABCA12,ABCA13,ABCA4,ABCC3,ABCC5,ABCD1,ABHD2,ABL2,ADAM17,ADCY3,ADGRG6,ADRB2,AGR2,AGRN,AIM2,AKR1B1,AKR1C1/AKR1C2,AKR1C3,ALDH1L1,ALDH7A1,ALMS1,ANXA8/ANXA8L1,AOPEP,APCDD1,APOD,AREG,ARHGAP8/PRR5-ARHGAP8,ARHGEF2,ARL4C,ARRB2,ATF7IP2,ATG9B,ATP11B,ATP13A1,ATP13A5,ATR,AZGP1,B3GNT2,BAIAP2L1,BCAM,BCAT1,BCL11B,BCL2L1,BMP7,BNIPL,BRAF,BRD4,BRF2,C2CD3,C3,CAPN12,CASK,CASTOR1,CBFA2T2,CCDC71L,CCDC80,CCL2,CCND2…	438
Infectious Diseases	Infection by SARS coronavirus	8.94e-12			ADAR,ADRB2,APOD,APOL1,ARL4C,ATP2C1,B4GALT5,C3,CCL2,CCL4,CCL5,CD3D,CFI,CXCL17,CXCL8,CXCR2,DENND1B,EIF2AK2,EPSTI1,FGFBP2,FMR1,GABRP,GADD45B,GCH1,GNLY,HLA-DPA1,HLA-DPB1,HLA-F,IFI44,IFI44L,IFI6,IFIT1,IFIT3,IFITM1,IFNAR2,IL18,IL32,ISG15,KIT,LGALS1,LYN,LYSMD2,MX2,OAS2,OAS3,PARP14,PARP9,PDE4C,PDE7A,PDE8A,PLBD1,PLSCR1,PTGS1,RGS1,S100A12,SAMD9,SAMD9L,SLC25A6,SLC6A4,SLC7A11,SPRR2A,STAT1,TMPRSS2,TNFAIP2,TNF…	68
Cancer,Endocrine System Disorders,Organismal Injury and Abnormalities,Reproductive System Disease	Ovarian tumor	9.02e-12		0.18	ABAT,ABCA12,ABCA13,ABCA4,ABCC3,ABCD1,ABHD2,ADAM17,ADRB2,AGR2,AKR1B1,AKR1C1/AKR1C2,ALCAM,ALDH1L1,ALDH7A1,ANXA8/ANXA8L1,AOPEP,APCDD1,ARHGAP8/PRR5-ARHGAP8,ARL4C,ATF7IP2,ATP11B,ATP13A1,ATP13A5,ATR,AZGP1,BCL2L1,BCL2L11,BMP7,BRAF,C2CD3,C3,CAPN12,CASTOR1,CCDC80,CCL2,CCL4,CD36,CDH1,CDKN2A,CDKN2B,CDKN2C,CEACAM6,CEACAM7,CEP290,CES2,CHRM3,CLDN3,CLEC2D,CLIC4,COL18A1,COL4A1,COL4A2,COMMD8,CP,CRTC3,CTDSPL,CTNNA…	271
Cancer,Hematological Disease,Organismal Injury and Abnormalities	Mature T-cell or NK-cell neoplasm	9.22e-12			ADAR,AIM2,ATR,BASP1,BCL11B,BCL2L1,BCL2L11,BRAF,C3,CADM1,CBLB,CCL2,CCL26,CD52,CDH1,CDKN2A,CDKN2C,CEP41,CHPF,COL4A1,COL4A2,CXCL8,DLG1,DNMT3A,DUSP5,EGFR,FAS,FGF11,FGFR3,FNDC3B,GADD45B,GATA3,GBP2,HDAC11,HELB,HLA-DPB1,HS3ST1,IDO1,IFI35,IFI44,IFI44L,IFI6,IFIT3,IFITM1,IFNAR2,IGFBP7,IGKC,IMMP2L,IMPDH2,ISG15,ISG20,KIT,KRT4,LAMB1,LAMC2,LPAR1,MAF,MAFB,MAL,MAP3K14,MET,MGLL,MUC1,NEDD4L,NF1,NRCAM,OAS1,OAS2,OAS…	101
Cancer,Endocrine System Disorders,Organismal Injury and Abnormalities,Reproductive System Disease	Gonadal tumor	1.05e-11		1.037	ABAT,ABCA12,ABCA13,ABCA4,ABCC3,ABCD1,ABHD2,ADAM17,ADRB2,AGR2,AKR1B1,AKR1C1/AKR1C2,ALCAM,ALDH1L1,ALDH7A1,ANXA8/ANXA8L1,AOPEP,APCDD1,ARHGAP8/PRR5-ARHGAP8,ARL4C,ATF7IP2,ATP11B,ATP13A1,ATP13A5,ATR,AZGP1,BCL2L1,BCL2L11,BLMH,BMP7,BRAF,C2CD3,C3,CAPN12,CASTOR1,CCDC80,CCL2,CCL4,CCND2,CD36,CDH1,CDKN2A,CDKN2B,CDKN2C,CEACAM6,CEACAM7,CEP290,CES2,CHRM3,CLDN3,CLEC2D,CLIC4,COL18A1,COL4A1,COL4A2,COMMD8,CP,CRTC3,C…	282
Cancer,Hematological Disease,Immunological Disease,Organismal Injury and Abnormalities	Non-Hodgkin lymphoma	1.14e-11		0.568	ABCC1,ABCG1,ABL2,ADAM9,ADAR,AIM2,APOBEC3A,ASAP2,ASMTL,BASP1,BCAT1,BCL11B,BCL2L1,BCL2L11,BMP7,BRAF,BRD4,BTN3A2,C3,CASP7,CBLB,CCL2,CCL26,CCL5,CCND2,CD36,CD3D,CD52,CD68,CDH1,CDKN2A,CDKN2B,CDKN2C,CHPF,CLCA4,COL17A1,COL18A1,COL4A1,COL4A2,CXCL8,DDB2,DLG1,DNMT3A,DSC3,DUSP5,ECE2,ECI2,EGFR,EHD1,ERBB3,F11R,FADD,FAS,FGF11,FGFBP2,FGFR3,FYB1,GADD45B,GATA3,GBP2,GNA13,GSE1,H1-2,H2AC6,HCLS1,HDAC11,HELB,HIF1A,HLA…	199
Infectious Diseases	Infection by coronavirus	1.18e-11		-0.425	ADAR,ADRB2,APOD,APOL1,ARL4C,ATP2C1,B4GALT5,C3,CCL2,CCL4,CCL5,CD3D,CEACAM1,CFI,CXCL17,CXCL8,CXCR2,DENND1B,EIF2AK2,EPSTI1,FGFBP2,FMR1,GABRP,GADD45B,GCH1,GNLY,HLA-DPA1,HLA-DPB1,HLA-F,IFI44,IFI44L,IFI6,IFIT1,IFIT3,IFITM1,IFNAR2,IL18,IL32,ISG15,KIT,LGALS1,LYN,LYSMD2,MX2,NSF,OAS2,OAS3,PARP14,PARP9,PDE4C,PDE7A,PDE8A,PLAT,PLBD1,PLSCR1,PTGS1,RAB7B,RGS1,S100A12,SAMD9,SAMD9L,SLC25A6,SLC6A4,SLC7A11,SPRR2A,ST…	73
Organismal Injury and Abnormalities,Renal and Urological Disease	Formation of renal lesion	1.21e-11		1.953	ACAT1,ACOX2,ADAMTSL4,ALDH7A1,ALMS1,APOD,ARFGEF3,ARHGAP26,ASMTL,ASNS,ASRGL1,ASXL2,ATF7IP2,ATP11B,ATP13A3,ATR,BASP1,BCL2L1,BNIP3L,BRAF,C1S,C2,CADM1,CCDC80,CCL2,CCL4,CD68,CDC14B,CDC42EP3,CDH1,CDKN2A,CDKN2C,CENPP,CES2,CTDSPL,CTNNAL1,CXCL8,CYP1A1,CYP3A5,CYP4F3,DEFB1,DNAJC10,DNMT3A,E2F3,EGFR,EGR3,EHHADH,ELOVL5,EMC10,EPHB2,EPHB6,EPPK1,ERBB3,ERLIN2,ESR1,ETS2,FAAH2,FABP5,FGFR1,FGFR3,FLG,FOXRED2,FRMD8,G6PD…	192
Cancer,Gastrointestinal Disease,Organismal Injury and Abnormalities	Oral tumor	1.25e-11			ABCA12,ABCC1,ABCC5,ADAM12,ADAM9,ADD3,ARHGAP26,ASNS,ASRGL1,ATP11B,ATP13A3,ATP13A4,BCL2L1,BRAF,BRD4,C2CD2,C2CD3,CD276,CDH1,CDKN2A,CEMIP,CHPF,COL17A1,COL4A1,COL4A2,CRYAB,CTSC,CTTNBP2,CXCL8,CYP1A1,CYP4F11,DALRD3,DCUN1D1,DCUN1D3,DHX40,DSE,DSG2,DUOXA2,E2F3,EDN3,EGFL6,EGFR,ENAH,ERBB3,ERV3-1,F11R,FABP5,FAM217B,FGFR1,FGFR3,FMR1,GALM,GATA3,GBP2,GCH1,GK,GK5,GLG1,GNA13,GPRC5A,HCLS1,HILPDA,ICAM1,IDO1,IGFBP3,I…	188
Organismal Development	Morphology of head	1.26e-11			ABCA12,ABCA4,ABL2,ADAM17,ADAM9,ADCY3,ADH7,ADRB2,AKAP13,AP3M2,AQP3,AQP5,AREG,BACE1,BCAS3,BCL11B,BCL2L11,BID,BMP7,BOC,BRAF,C1QA,C2CD3,C3,CALB1,CCN3,CCND2,CD36,CDC14B,CDH1,CDKN2A,CDKN2C,CEP290,CKMT1A/CKMT1B,CLIC4,COL18A1,CP,CPLANE1,CREB3L2,CTSA,CTSV,CXCL17,CYP1B1,DHCR7,DLG1,DLL1,DLX5,DNMT3A,DVL3,E2F3,ECE2,EDN3,EFNA3,EGFR,EGLN3,EHD1,ELOVL4,EPB41L2,EPHA4,EPHB2,EPHB3,EPS8,ERBB3,ESR1,FAM20A,FBXO45,FGFR1…	175
Cancer,Gastrointestinal Disease,Organismal Injury and Abnormalities	Oral cancer	1.34e-11			ABCA12,ABCC1,ABCC5,ADAM12,ADAM9,ADD3,ARHGAP26,ASNS,ASRGL1,ATP11B,ATP13A3,ATP13A4,BCL2L1,BRAF,BRD4,C2CD2,C2CD3,CD276,CDH1,CDKN2A,CEMIP,CHPF,COL17A1,COL4A1,COL4A2,CRYAB,CTSC,CTTNBP2,CXCL8,CYP1A1,CYP4F11,DALRD3,DCUN1D1,DCUN1D3,DHX40,DSE,DSG2,DUOXA2,E2F3,EDN3,EGFL6,EGFR,ENAH,ERBB3,ERV3-1,F11R,FABP5,FAM217B,FGFR1,FGFR3,FMR1,GALM,GATA3,GBP2,GCH1,GK,GK5,GLG1,GNA13,GPRC5A,HCLS1,HILPDA,IDO1,IGFBP3,IGFBP6,…	187
Cancer,Organismal Injury and Abnormalities,Renal and Urological Disease	Urinary tract tumor	1.44e-11	Increased	2.137	ABCA12,ABCA13,ABCC1,ABCD1,ACAT1,ACOX2,ADAM17,ADAMTSL4,AKAP13,ALDH7A1,ALMS1,APOD,ARFGEF3,ARHGAP26,ARHGAP27,ASMTL,ASNS,ASRGL1,ASXL2,ATF7IP2,ATP11B,ATP13A3,ATP9A,ATR,BARX2,BASP1,BBOX1,BCAS3,BCL2L1,BNIP3L,BRAF,C1S,C2,C2CD3,C3,CADM1,CALB1,CBFA2T2,CCDC80,CCL2,CCL4,CCND2,CD276,CD68,CD99,CDC14B,CDC42EP3,CDH1,CDKN2A,CDKN2B,CDKN2C,CENPP,CES2,CHRM3,COL14A1,COL17A1,COMMD2,CRTC3,CTDSPL,CTNNAL1,CXCL16,CXCL8,CY…	332
Connective Tissue Development and Function,Tissue Development	Growth of connective tissue	1.44e-11	Increased	2.025	ADAR,ALDH3A2,AREG,ATR,BCL11B,BCL2L1,BRAF,CASK,CCDC80,CCL2,CCN3,CCND2,CDH1,CDKN2A,CDKN2B,CDKN2C,CEACAM1,COL14A1,CREB3L2,CTSV,CXCL8,CXCR2,DKK3,DSG2,E2F3,EGFR,EIF2AK2,EPCAM,EPPK1,ERO1A,ESR1,FADD,FAS,FGFR1,FGFR3,FNDC3B,FST,GATA3,GRHL3,HIF1A,HMOX1,HOXA10,HPSE,ICMT,IDO1,IFT80,IGF1R,IGFBP3,IGFBP6,IGFBP7,IL18,INSR,IRS1,KIT,KLF10,KLK6,KLK8,KMT5C,KRT17,LGALS1,LGALS4,LPAR1,LPAR2,MAP2K6,MAP3K5,MCM8,MDK,MET,M…	121
Embryonic Development,Organismal Development	Development of body trunk	1.44e-11		1.4	ABCA12,ADAM17,ADAR,ADRB2,AGRN,AKAP13,AKR1B1,AP3M2,AP3S2,AREG,ARRB2,ASXL2,BAG4,BCL11B,BCL2L1,BCL2L11,BID,BMP7,BRAF,C2CD3,CADM1,CAMK2D,CASP7,CCL2,CCL5,CCN3,CCND2,CD3D,CDH1,CDKN2A,CDKN2B,CDKN2C,CEP290,CPLANE1,CRIP1,CUX1,CXCR2,CYP11A1,DENND1B,DHCR7,DIPK2A,DKK3,DLG1,DLL1,DNMT3A,DSG2,DVL3,EAF2,ECE2,EGFR,EGR3,EIF2AK3,EMP1,EPHB3,ERBB3,ERMP1,ESR1,ETV4,FADD,FAM20A,FAS,FGF12,FGFR1,FGFR3,FMR1,FOXA1,FST,FURIN…	197
Cancer,Organismal Injury and Abnormalities,Reproductive System Disease	Uterine cancer	1.45e-11			AADAC,ABAT,ABCA12,ABCA13,ABCA4,ABCC1,ABCD1,ABHD2,ABL2,ACADSB,ACAP2,ACOX2,ACSS1,ADAM9,ADAMTSL4,ADD3,AGAP1,AGBL5,AKAP17A,AKR1C1/AKR1C2,ALDH1L1,ALDH2,ALDH3A2,ALDH3B2,ALDH4A1,ALMS1,ANXA3,AP3S2,APOBEC3A,APOD,APOL2,ARFGEF3,ARHGAP26,ARHGAP27,ARHGAP4,ARHGEF2,ARNTL2,ASB7,ASMTL,ASRGL1,ASXL2,ATG16L2,ATG9B,ATP10B,ATP11A,ATP11B,ATP11C,ATP13A1,ATP13A3,ATP13A5,ATP2C1,ATP6V0E2,ATP9A,ATR,AVL9,B3GNT2,B3GNT3,BAG4,B…	596
Cellular Movement	Cellular infiltration by blood cells	1.71e-11		1.138	ABCG1,ADAM17,ADRB2,AIM2,AKR1B1,APOD,AREG,ARRB2,BCL11B,BID,BRAF,C2,C3,CBLB,CCL2,CCL4,CCL5,CD276,CD36,CES1,CORO1A,CRYAB,CTSC,CTTN,CUX1,CXCL16,CXCL17,CXCL8,CXCR2,EGFL7,EGFR,EGLN3,EPHX2,ESR1,FAS,GJB2,HIF1A,HMOX1,ICAM1,IDO1,IGFBP3,IL18,IRX2,KCNE3,KPNA4,LCN2,LGALS1,LIMK1,LTB4R,LYN,MAP3K5,MDK,MET,MIB1,MTAP,MYLK,NAAA,NCF1,NDST1,NMU,NPC1,PIK3R1,PIP4K2C,PLAT,PLCE1,PLTP,PRSS3,PTGES,PTPN6,RGCC,RORA,SERPINE2,…	89
Dermatological Diseases and Conditions,Organismal Injury and Abnormalities	Chronic skin disorder	1.74e-11			ABCC1,ADAM17,ALDH3A2,C3,CCL2,CCL5,CHRM3,CLEC7A,CRABP2,CRIP1,CXCL8,CYP1B1,CYP3A5,FABP5,FGFBP1,GATA3,GJB2,GOT1,HIF1A,HMOX1,IFIT1,IFITM1,IL18,ITGA2,KLK7,KLK8,KRT15,KRT16,KRT17,KRT6C,KYNU,LCN2,MAPKAPK3,ME1,MT1X,PDE4C,PDZK1IP1,PI3,PLSCR1,PRSS3,PSAP,RAB38,S100A12,S100A7,SERPINB4,SPRR1A,SPRR1B,SPRR2A,SPRR2D,SPRR2E,STAT1,TCN1,TGFA,TGM3,THBD,VDR	56
Cell Death and Survival,Organismal Injury and Abnormalities	Necrosis of epithelial tissue	1.78e-11		-0.193	ABCC1,ABCC3,ABL2,ADAM17,ADAR,ALDH2,ALDH3B1,APOL1,ARRB2,BAG4,BCL2L1,BCL2L11,BCYRN1,BID,BIK,BMP7,BNIP3,BNIP3L,BRAF,CALB1,CASP7,CBLB,CCDC88B,CCL4,CD36,CDH1,CDKN2A,CEACAM1,CLIC4,COL18A1,COL4A2,CRYAB,CXCL8,CYTOR,DDB2,EGFR,EIF2AK2,EIF2AK3,ELOVL4,EMP1,EPHB2,ERBB3,ESR1,FADD,FAS,FGF12,FGFR1,GADD45B,GATA3,GDF15,GNLY,HK2,HMOX1,HSPB8,ICAM1,ICMT,IGF1R,IGFBP3,IL18,IL32,IRS1,ITGA2,KCNQ1OT1,KLF10,KRT8,LCN2,LGALS…	114
Organismal Development	Abnormal morphology of body cavity	2.11e-11			ABCA12,ABCC1,ABL2,ADAM12,ADAM17,ADAM9,ADAR,ADRB2,AGR2,AKAP13,AKR1B1,APOL1,AREG,ARFGEF3,ARRB2,AZGP1,BCAM,BCAS3,BCL11B,BCL2L1,BCL2L11,BID,BIK,BMP7,BNIP3,BNIP3L,BRAF,C3,CA2,CAMK2D,CASP7,CBFA2T2,CCN3,CCND2,CD36,CDC42EP3,CDKN2A,CDKN2B,CDKN2C,CEACAM1,CES1,CFI,CHRM3,CLEC7A,COL18A1,CP,CPT1A,CREB3L2,CRYAB,CSRP2,CTSA,CTSC,CTSV,CUX1,CXCR2,CYP11A1,CYP1A1,DAG1,DENND1B,DEPTOR,DHCR7,DHX36,DLG1,DNASE1,DSG2,DUSP5…	232
Cancer,Organismal Injury and Abnormalities,Respiratory Disease	Lung carcinoma	2.3e-11		0.931	AADAC,ABCA12,ABCA13,ABCC1,ABCC3,ABCC5,ABCD1,ABCF3,ABHD3,ABL2,ACOX2,ACTR3C,ADAM12,ADAM17,ADAM9,ADAR,ADD3,ADGRE5,ADGRG6,ADH1C,ADH7,ADRB2,AFAP1-AS1,AGAP1,AGR2,AGRN,AKR1B1,AKR1B15,ALCAM,ALDH1L1,ALDOC,ALG3,ALMS1,ALOX12,ANKRD13A,ANXA3,AOPEP,APMAP,APOC1,APOD,AREG,ARHGAP8/PRR5-ARHGAP8,ARL4C,ARMCX3,ARRB2,ASB7,ASMTL,ASNS,ASXL2,ATF7IP2,ATG13,ATP10B,ATP11A,ATP11C,ATP13A4,ATP6V1C2,ATP9A,ATR,AVEN,AVL9,B4GALNT3…	518
Gastrointestinal Disease,Hepatic System Disease,Organismal Injury and Abnormalities	Liver lesion	2.41e-11		0.134	AADAC,ABAT,ABCA12,ABCA13,ABCA4,ABCC1,ABCC3,ABCC5,ABCD1,ABCF3,ABCG1,ABHD3,ABL2,ACAA2,ACADSB,ACLY,ACOX2,ACTR3C,ADAD2,ADAM12,ADAM17,ADAM9,ADAMTSL4,ADAR,ADRB2,AGAP1,AGBL5,AGRN,AK6,AKAP13,AKR1B15,AKR1C1/AKR1C2,AKR1C3,ALCAM,ALDH2,ALDH4A1,ALDH7A1,ALDH9A1,ALG1L,ALG3,ALMS1,ANAPC15,ANXA3,APCDD1,APOL1,AREG,ARFGEF3,ARHGAP4,ARHGAP8/PRR5-ARHGAP8,ARHGEF2,ARL4D,ARNTL2,ARRB2,ARSJ,ASAP2,ASMTL,ASNS,ASRGL1,ATG16L2,A…	671
Cellular Movement,Hematological System Development and Function,Immune Cell Trafficking	Cellular infiltration by leukocytes	2.5e-11		1.058	ABCG1,ADAM17,ADRB2,AIM2,APOD,AREG,ARRB2,BCL11B,BID,BRAF,C2,C3,CBLB,CCL2,CCL4,CCL5,CD276,CD36,CES1,CORO1A,CRYAB,CTSC,CTTN,CUX1,CXCL16,CXCL17,CXCL8,CXCR2,EGFL7,EGFR,EGLN3,EPHX2,ESR1,FAS,GJB2,HIF1A,HMOX1,ICAM1,IDO1,IGFBP3,IL18,IRX2,KCNE3,KPNA4,LCN2,LGALS1,LIMK1,LTB4R,LYN,MAP3K5,MDK,MET,MIB1,MTAP,MYLK,NAAA,NCF1,NDST1,NMU,NPC1,PIK3R1,PIP4K2C,PLAT,PLCE1,PLTP,PRSS3,PTGES,PTPN6,RGCC,RORA,SERPINE2,SPHK1,S…	88
Infectious Diseases	COVID-19	2.59e-11			ADAR,APOD,APOL1,ARL4C,B4GALT5,C3,CCL2,CCL4,CCL5,CD3D,CFI,CXCL17,CXCL8,CXCR2,DENND1B,EIF2AK2,EPSTI1,FGFBP2,FMR1,GADD45B,GCH1,GNLY,HLA-DPA1,HLA-DPB1,HLA-F,IFI44,IFI44L,IFI6,IFIT1,IFIT3,IFITM1,IL18,IL32,ISG15,LGALS1,LYN,LYSMD2,MX2,OAS2,OAS3,PARP14,PARP9,PLBD1,PLSCR1,RGS1,S100A12,SAMD9,SAMD9L,SLC25A6,SPRR2A,STAT1,TNFAIP2,TNFSF10,WFDC2,XAF1	55
Cellular Growth and Proliferation,Connective Tissue Development and Function,Tissue Development	Proliferation of connective tissue cells	3.16e-11	Increased	2.405	ADAR,ALDH3A2,AREG,ATR,BCL11B,BCL2L1,BRAF,CASK,CCDC80,CCL2,CCN3,CCND2,CDH1,CDKN2A,CDKN2B,CDKN2C,CEACAM1,COL14A1,CREB3L2,CTSV,CXCL8,CXCR2,DKK3,DSG2,E2F3,EGFR,EIF2AK2,EPCAM,EPPK1,ERO1A,ESR1,FADD,FAS,FGFR1,FGFR3,FNDC3B,FST,GATA3,GRHL3,HIF1A,HMOX1,HOXA10,HPSE,ICMT,IDO1,IFT80,IGF1R,IGFBP3,IGFBP6,IGFBP7,IL18,INSR,IRS1,KLF10,KLK6,KLK8,KMT5C,KRT17,LGALS1,LPAR1,LPAR2,MAP2K6,MAP3K5,MCM8,MDK,MET,MTHFD1L,NDUF…	112
Cancer,Organismal Injury and Abnormalities,Renal and Urological Disease	Upper renal tract carcinoma	3.39e-11			ACAT1,ACOX2,ADAMTSL4,ALDH7A1,ALMS1,APOD,ARFGEF3,ARHGAP26,ASMTL,ASNS,ASRGL1,ASXL2,ATF7IP2,ATP11B,ATP13A3,ATR,BASP1,BCL2L1,BNIP3L,BRAF,C1S,C2,CADM1,CALB1,CCDC80,CCL2,CCL4,CD68,CDC14B,CDC42EP3,CDH1,CDKN2A,CDKN2C,CENPP,CES2,CTDSPL,CTNNAL1,CXCL8,CYP1A1,CYP3A5,CYP4F3,DEFB1,DNAJC10,DNMT3A,E2F3,EGFR,EGR3,EHHADH,ELOVL5,EMC10,EPHB2,EPHB6,EPPK1,ERBB3,ERLIN2,ESR1,ETS2,FAAH2,FABP5,FGFR1,FGFR3,FLG,FOXRED2,FRMD…	192
Cancer,Hematological Disease,Immunological Disease,Organismal Injury and Abnormalities	Mature T-cell neoplasm	3.48e-11			ADAR,AIM2,ATR,BASP1,BCL11B,BCL2L1,BCL2L11,BRAF,C3,CADM1,CBLB,CCL2,CCL26,CD52,CDH1,CDKN2A,CDKN2C,CEP41,CHPF,COL4A1,COL4A2,CXCL8,DLG1,DNMT3A,DUSP5,EGFR,FAS,FGF11,FGFR3,GADD45B,GATA3,GBP2,HDAC11,HELB,HLA-DPB1,HS3ST1,IDO1,IFI35,IFI44,IFI44L,IFI6,IFIT3,IFITM1,IFNAR2,IGFBP7,IGKC,IMMP2L,ISG15,ISG20,KIT,KRT4,LAMB1,LAMC2,LPAR1,MAF,MAFB,MAL,MAP3K14,MET,MGLL,MUC1,NEDD4L,NF1,NRCAM,OAS1,OAS2,OASL,PAK2,PCLO,PI…	97
Cancer,Gastrointestinal Disease,Organismal Injury and Abnormalities	Advanced colorectal tumor	3.82e-11			ADIRF,AKR1C1/AKR1C2,AKR1C3,BEX4,BRAF,CCAT1,CCL2,CCND2,CD36,CDKN2A,CDKN2C,CEACAM5,CEMIP,CLDN3,COL4A1,COL4A2,CRABP2,DSG2,EGFR,EMP1,ERBB3,FAS,FGFR1,FGFR3,FRK,FST,GCH1,GDF15,GLRX,HCLS1,HMOX1,HOXA10,HOXC10,ICAM1,IGFBP7,IRS1,KIT,LCN2,LGALS4,LIMK1,LYN,MAFB,MEST,MET,NADK,PDGFA,PIK3CA,PLAT,PLOD2,PTGS1,RAB31,RICTOR,S100P,SEL1L3,SLC16A3,SLC7A11,SNAI2,TNK2,TOR4A,TP53,TWIST1,TYMP,WLS	63
Cancer,Organismal Injury and Abnormalities,Renal and Urological Disease	Renal cancer	4.25e-11	Increased	2.449	ACAT1,ACOX2,ADAM17,ADAMTSL4,ALDH7A1,ALMS1,APOD,ARFGEF3,ARHGAP26,ASMTL,ASNS,ASRGL1,ASXL2,ATF7IP2,ATP11B,ATP13A3,ATR,BASP1,BCL2L1,BNIP3L,BRAF,C1S,C2,CADM1,CALB1,CCDC80,CCL2,CCL4,CCND2,CD276,CD68,CDC14B,CDC42EP3,CDH1,CDKN2A,CDKN2C,CENPP,CES2,CTDSPL,CTNNAL1,CXCL16,CXCL8,CYP1A1,CYP3A5,CYP4F3,DEFB1,DNAJC10,DNMT3A,E2F3,EGFR,EGR3,EHHADH,ELOVL5,EMC10,EPHB2,EPHB6,EPPK1,ERBB3,ERLIN2,ESR1,ETS2,FAAH2,FABP5,FG…	204
Cancer,Organismal Injury and Abnormalities,Renal and Urological Disease	Kidney adenocarcinoma	4.37e-11			ACAT1,ACOX2,ADAMTSL4,ALDH7A1,ALMS1,APOD,ARFGEF3,ARHGAP26,ASMTL,ASNS,ASRGL1,ASXL2,ATF7IP2,ATP11B,ATP13A3,ATR,BASP1,BCL2L1,BNIP3L,BRAF,C1S,C2,CADM1,CCDC80,CCL2,CCL4,CD68,CDC14B,CDC42EP3,CDH1,CDKN2A,CDKN2C,CENPP,CES2,CTDSPL,CTNNAL1,CXCL8,CYP1A1,CYP3A5,CYP4F3,DEFB1,DNAJC10,DNMT3A,E2F3,EGFR,EGR3,EHHADH,ELOVL5,EMC10,EPHB2,EPHB6,EPPK1,ERBB3,ERLIN2,ESR1,ETS2,FAAH2,FABP5,FGFR1,FGFR3,FLG,FOXRED2,FRMD8,G6PD…	189
Lipid Metabolism,Small Molecule Biochemistry	Metabolism of membrane lipid derivative	4.58e-11		0.576	A4GALT,ABCC1,ABCG1,ABHD3,ACLY,ADRB2,ALDH3A2,ALDH3B1,ALDH3B2,APOC1,BCL2L1,CCL2,CES1,CHKA,CTSA,CUX1,CXCL8,CYP11A1,CYP1B1,DDHD1,DEGS1,DEGS2,DHCR7,EIF2AK3,ELOVL6,ERLIN2,ESYT2,FABP5,FADS1,FAS,FGFR1,FUT3,FUT6,G6PD,GNLY,GPAT3,HEXA,HMOX1,INPP5K,INSIG1,ITGB8,KIT,LCLAT1,LIPH,LPIN2,LYN,MFSD2A,NAPEPLD,NCEH1,NCOA3,NCS1,NEU1,NPC1,PC,PCSK9,PCYT1A,PDGFA,PIK3CA,PIK3R1,PIK3R3,PIP4K2A,PIP4K2C,PITPNM1,PLAAT1,PLAAT3,…	94
Cancer,Organismal Injury and Abnormalities,Renal and Urological Disease	Upper urinary tract tumor	4.69e-11	Increased	2.598	ACAT1,ACOX2,ADAM17,ADAMTSL4,ALDH7A1,ALMS1,APOD,ARFGEF3,ARHGAP26,ASMTL,ASNS,ASRGL1,ASXL2,ATF7IP2,ATP11B,ATP13A3,ATR,BASP1,BCL2L1,BNIP3L,BRAF,C1S,C2,CADM1,CALB1,CCDC80,CCL2,CCL4,CCND2,CD276,CD68,CDC14B,CDC42EP3,CDH1,CDKN2A,CDKN2C,CENPP,CES2,CTDSPL,CTNNAL1,CXCL16,CXCL8,CYP1A1,CYP3A5,CYP4F3,DEFB1,DNAJC10,DNMT3A,E2F3,EGFR,EGR3,EHHADH,ELOVL5,EMC10,EPHB2,EPHB6,EPPK1,ERBB3,ERLIN2,ESR1,ETS2,FAAH2,FABP5,FG…	208
[truncated: 258 more rows]

## Sheet: figure 3e
Upstream Regulator	Expr Fold Change	Molecule Type	Predicted Activation State	Activation z-score	p-value of overlap	Target Molecules in Dataset	Mechanistic Network
[truncated: 378 more rows]

[truncated: 12 more sheets: figure 3d, figure 3cdef, figure 4c, figure 4d, figure 4e, figure 5c, figure 5e, figure 6c, figure 6e, figure 6f, figure 7b, figure 7c]
